# Supplementary material for: Downregulation of circLIFR exerts cancer-promoting effects on hepatocellular carcinoma in vitro
Source: Front Genet. 2022 Sep 12;13:986322. doi: 10.3389/fgene.2022.986322 (PMC9513674; doi:10.3389/fgene.2022.986322)
Supplement: Supplementary file 1 [file DataSheet3.ZIP]

Archive with 72 entries (49 files):
- Original dataú¿1ú⌐/Luciferase assay/
- Original dataú¿1ú⌐/Luciferase assay/Luciferase assay.xlsx
- Original dataú¿1ú⌐/Mass spectrometric detection/
- Original dataú¿1ú⌐/Mass spectrometric detection/Control group no.6/
- Original dataú¿1ú⌐/Mass spectrometric detection/Control group no.6/F024829.xlsx
- Original dataú¿1ú⌐/Mass spectrometric detection/Control group no.6/Peptide Summary Report (.._data_20191122_F024829.dat).html
- Original dataú¿1ú⌐/Mass spectrometric detection/Control group no.6/Peptide Summary Report (.._data_20191122_F024829.dat)_files/
- Original dataú¿1ú⌐/Mass spectrometric detection/Control group no.6/Peptide Summary Report (.._data_20191122_F024829.dat)_files/88x31_logo_white.gif
- Original dataú¿1ú⌐/Mass spectrometric detection/Control group no.6/Peptide Summary Report (.._data_20191122_F024829.dat)_files/browser.js.╧┬╘╪
- Original dataú¿1ú⌐/Mass spectrometric detection/Control group no.6/Peptide Summary Report (.._data_20191122_F024829.dat)_files/score_gif.pl.╧┬╘╪
- Original dataú¿1ú⌐/Mass spectrometric detection/Data processing results.xlsx
- Original dataú¿1ú⌐/Mass spectrometric detection/Enrichment group no. 5/
- Original dataú¿1ú⌐/Mass spectrometric detection/Enrichment group no. 5/F024828.xlsx
- Original dataú¿1ú⌐/Mass spectrometric detection/Enrichment group no. 5/Peptide Summary Report (.._data_20191122_F024828.dat).html
- Original dataú¿1ú⌐/Mass spectrometric detection/Enrichment group no. 5/Peptide Summary Report (.._data_20191122_F024828.dat)_files/
- Original dataú¿1ú⌐/Mass spectrometric detection/Enrichment group no. 5/Peptide Summary Report (.._data_20191122_F024828.dat)_files/88x31_logo_white.gif
- Original dataú¿1ú⌐/Mass spectrometric detection/Enrichment group no. 5/Peptide Summary Report (.._data_20191122_F024828.dat)_files/browser.js.╧┬╘╪
- Original dataú¿1ú⌐/Mass spectrometric detection/Enrichment group no. 5/Peptide Summary Report (.._data_20191122_F024828.dat)_files/score_gif.pl.╧┬╘╪
- Original dataú¿1ú⌐/Pull down/
- Original dataú¿1ú⌐/Pull down/Cell transients and capture protein induction/
- Original dataú¿1ú⌐/Pull down/Cell transients and capture protein induction/sk-hep-1-b2.tif
- Original dataú¿1ú⌐/Pull down/Cell transients and capture protein induction/sk-hep-1-g2.tif
- Original dataú¿1ú⌐/Pull down/Cell transients and capture protein induction/sk-hep-1-r2.tif
- Original dataú¿1ú⌐/Pull down/Pull-down and enrichment detection/
- Original dataú¿1ú⌐/Pull down/Pull-down and enrichment detection/Dissolve curve and Amplification curve/
- Original dataú¿1ú⌐/Pull down/Pull-down and enrichment detection/Dissolve curve and Amplification curve/Amplification Plot-GAPDH.jpg
- Original dataú¿1ú⌐/Pull down/Pull-down and enrichment detection/Dissolve curve and Amplification curve/Amplification Plot-hsa_circ_0072309.jpg
- Original dataú¿1ú⌐/Pull down/Pull-down and enrichment detection/Dissolve curve and Amplification curve/Melt Curve-GAPDH.jpg
- Original dataú¿1ú⌐/Pull down/Pull-down and enrichment detection/Dissolve curve and Amplification curve/Melt Curve-hsa_circ_0072309.jpg
- Original dataú¿1ú⌐/Pull down/Pull-down and enrichment detection/The data processing/
- Original dataú¿1ú⌐/Pull down/Pull-down and enrichment detection/The data processing/hsa_circ_0072309.xls
- Original dataú¿1ú⌐/Pull down/Pull-down and enrichment detection/wb.tif
- Original dataú¿1ú⌐/Pull down/Vector construction and validation/
- Original dataú¿1ú⌐/Pull down/Vector construction and validation/Identification results of vector sequencing/
- Original dataú¿1ú⌐/Pull down/Vector construction and validation/Identification results of vector sequencing/0003_31319092501333_(72309-MS2-1)_[PC5-seqF].ab1
- Original dataú¿1ú⌐/Pull down/Vector construction and validation/Identification results of vector sequencing/0003_31319092501333_(72309-MS2-1)_[PC5-seqF].seq
- Original dataú¿1ú⌐/Pull down/Vector construction and validation/Identification results of vector sequencing/GZ18112202759(C72309-3)PC5-seqF(110101823.P)_J_G03.ab1
- Original dataú¿1ú⌐/Pull down/Vector construction and validation/Identification results of vector sequencing/GZ18112202759(C72309-3)PC5-seqF(110101823.P)_J_G03.seq
- Original dataú¿1ú⌐/Pull down/Vector construction and validation/qPCR/
- Original dataú¿1ú⌐/Pull down/Vector construction and validation/qPCR/Dissolve curve and Amplification curve/
- Original dataú¿1ú⌐/Pull down/Vector construction and validation/qPCR/Dissolve curve and Amplification curve/Amplification Plot-GAPDH(SK-Hep-1-0072309).jpg
- Original dataú¿1ú⌐/Pull down/Vector construction and validation/qPCR/Dissolve curve and Amplification curve/Amplification Plot-hsa_circ_0072309(SK-Hep-1).jpg
- Original dataú¿1ú⌐/Pull down/Vector construction and validation/qPCR/Dissolve curve and Amplification curve/Melt Curve-GAPDH(SK-Hep-1-0072309).jpg
- Original dataú¿1ú⌐/Pull down/Vector construction and validation/qPCR/Dissolve curve and Amplification curve/Melt Curve-hsa_circ_0072309(SK-Hep-1).jpg
- Original dataú¿1ú⌐/Pull down/Vector construction and validation/qPCR/Sequencing results of PCR products/
- Original dataú¿1ú⌐/Pull down/Vector construction and validation/qPCR/Sequencing results of PCR products/0003_31319041600500_(72309-F2R1)_[72309-F2].ab1
- Original dataú¿1ú⌐/Pull down/Vector construction and validation/qPCR/Sequencing results of PCR products/0003_31319041600500_(72309-F2R1)_[72309-F2].seq
- Original dataú¿1ú⌐/Pull down/Vector construction and validation/qPCR/The data processing/
- Original dataú¿1ú⌐/Pull down/Vector construction and validation/qPCR/The data processing/hsa_circ_0072309(SK-Hep-1).xls
- Original dataú¿1ú⌐/qPCR/
- Original dataú¿1ú⌐/qPCR/data processing/
- Original dataú¿1ú⌐/qPCR/data processing/MAPK.xls
- Original dataú¿1ú⌐/qPCR/data processing/MMP13.xls
- Original dataú¿1ú⌐/qPCR/data processing/MMP3.xls
- Original dataú¿1ú⌐/qPCR/data processing/VEGF.xls
- Original dataú¿1ú⌐/qPCR/Dissolve curve and Amplification curve/
- Original dataú¿1ú⌐/qPCR/Dissolve curve and Amplification curve/Amplification Plot-GAPDH.jpg
- Original dataú¿1ú⌐/qPCR/Dissolve curve and Amplification curve/Amplification Plot-MAPK1.jpg
- Original dataú¿1ú⌐/qPCR/Dissolve curve and Amplification curve/Amplification Plot-MMP13.jpg
- Original dataú¿1ú⌐/qPCR/Dissolve curve and Amplification curve/Amplification Plot-MMP3.jpg
- Original dataú¿1ú⌐/qPCR/Dissolve curve and Amplification curve/Amplification Plot-VEGF.jpg
- Original dataú¿1ú⌐/qPCR/Dissolve curve and Amplification curve/Melt Curve-GAPDH.jpg
- Original dataú¿1ú⌐/qPCR/Dissolve curve and Amplification curve/Melt Curve-MAPK1.jpg
- Original dataú¿1ú⌐/qPCR/Dissolve curve and Amplification curve/Melt Curve-MMP13.jpg
- Original dataú¿1ú⌐/qPCR/Dissolve curve and Amplification curve/Melt Curve-MMP3.jpg
- Original dataú¿1ú⌐/qPCR/Dissolve curve and Amplification curve/Melt Curve-VEGF.jpg
- Original dataú¿1ú⌐/RIP/
- Original dataú¿1ú⌐/RIP/data processing/
- Original dataú¿1ú⌐/RIP/data processing/RIP qPCR.xls
- Original dataú¿1ú⌐/RIP/Dissolve curve and Amplification curve/
- Original dataú¿1ú⌐/RIP/Dissolve curve and Amplification curve/Amplification Plot-hsa_circ_0072309.jpg
- Original dataú¿1ú⌐/RIP/Dissolve curve and Amplification curve/Melt Curve-hsa_circ_0072309.jpg
