# Supplementary material for: Downregulation of circLIFR exerts cancer-promoting effects on hepatocellular carcinoma in vitro
Source: Front Genet. 2022 Sep 12;13:986322. doi: 10.3389/fgene.2022.986322 (PMC9513674; doi:10.3389/fgene.2022.986322)
Supplement: Supplementary file 1 [file DataSheet3.ZIP › Original dataú¿1ú⌐/Luciferase assay/Luciferase assay.xlsx]

## Sheet: Sheet1
293T
	Group set up	复孔1	复孔2	复孔3	AVE	mean+sd
	PNFKB-LUC+NC	599983	627820	654806	627536	627536.33±27412.6
	PNFKB-LUC+C72309	892158	871169	881901	881743	881742.67±10495.4	0.0058659
	PNFKB-LUC+NC+TBK1 10uM	471779	473591	460863	468744	468744.33±6885.3		0.0141816
	PNFKB-LUC+C72309+TBK1 10uM	753290	768370	790565	770742	770741.67±18750.33			0.0162411
