# Supplementary material for: Downregulation of circLIFR exerts cancer-promoting effects on hepatocellular carcinoma in vitro
Source: Front Genet. 2022 Sep 12;13:986322. doi: 10.3389/fgene.2022.986322 (PMC9513674; doi:10.3389/fgene.2022.986322)
Supplement: Supplementary file 1 [file DataSheet3.ZIP › Original dataú¿1ú⌐/Mass spectrometric detection/Control group no.6/F024829.xlsx]

## Sheet: 表头说明
结果列表参数解释
prot_hit_num	蛋白编号
prot_acc	蛋白登录号
prot_desc	蛋白描述信息
prot_score	蛋白得分
prot_mass	蛋白质量
prot_matches	匹配上的二级谱图数
prot_matches_sig	得分高于阈值的二级谱图数
prot_sequences	匹配上的肽段数
prot_sequences_sig	得分高于阈值的肽段数
prot_cover	蛋白覆盖度（鉴定到的氨基酸数目占氨基酸总数的比例）
prot_pi	蛋白等电点
pep_query	二级谱的提交编号
pep_rank	肽段在二级谱中的排名
pep_isbold	1表示该肽段更可信
pep_isunique	是否是unique肽段（1为是，0为否）
pep_exp_mz	肽段质荷比
pep_exp_mr	肽段实际质量
pep_exp_z	肽段电荷数
pep_calc_mr	肽段理论质量
pep_delta	肽段质量偏差
pep_miss	漏切位点
pep_score	肽段得分，得分越高表示该肽段越可信
pep_expect	肽段得分期望值
pep_res_before	在此肽段之前的氨基酸
pep_seq	肽段序列
pep_res_after	在此肽段之后的氨基酸
pep_var_mod	可变修饰类型
pep_var_mod_pos	可变修饰位点，例如某肽段对应的肽段序列为 QGFPNR，可变修饰类型为 Oxidation (M)，修饰位点为 0.010000.0，说明该肽段序列的 G 氨基酸发生了 Oxidation (M)修饰。
pep_scan_title	二级谱扫描编号
emPAI	蛋白丰度指数，指示该蛋白在该样本中所占的丰度大小，数值越大，丰度越高，只能做组内比较，不用于组间比较
表格说明：
不过滤-原始结果	未经过筛选的原始结果，包括匹配上蛋白和肽段具体信息
不过滤-鉴定及定量蛋白列表	未经过筛选后蛋白列表
0.05过滤-蛋白肽段列表	经过筛选后的原始结果，包括匹配上的蛋白和肽段具体信息，筛选条件为：pep_expect≤0.05
0.05过滤-鉴定及定量蛋白列表	经过筛选后的蛋白列表，筛选条件为：pep_expect≤0.05

## Sheet: 不过滤-原始结果
Header	--------------------------------------------------------
Search title
Timestamp	2019-11-22T01:34:05Z
User
Email
Report URI	http://fitgene-cell-pc/mascot/cgi/master_results.pl?file=../data/20191122/F024829.dat
Peak list data path	GS_83_1.mgf
Peak list format	Mascot generic
Search type	MIS
Mascot version	2.3.02
Database	SP_human0806
Fasta file	SP_human0806.fasta
Total sequences	20432
Total residues	11380987
Sequences after taxonomy filter	20432
Number of queries	4553
Decoy	--------------------------------------------------------
Number of matches above identity threshold in search of real database	481
Number of matches above identity threshold in search of decoy database	29
Number of matches above homology threshold in search of real database	523
Number of matches above homology threshold in search of decoy database	47
Fixed modifications	--------------------------------------------------------
Identifier	Name	Delta	Neutral loss
1	Carbamidomethyl (C)	57.0215
Variable modifications	--------------------------------------------------------
Identifier	Name	Delta	Neutral loss(es)
1	Oxidation (M)	15.9949	0	63.9983
Search Parameters	--------------------------------------------------------
Taxonomy filter	All entries
Enzyme	Trypsin
Maximum Missed Cleavages	1
Fixed modifications	Carbamidomethyl (C)
Quantitation method	None
Variable modifications	Oxidation (M)
Peptide Mass Tolerance	20
Peptide Mass Tolerance Units	ppm
Fragment Mass Tolerance	0.6
Fragment Mass Tolerance Units	Da
Mass values	Monoisotopic
Instrument type	ESI-FTICR
Isotope error mode	0
Decoy database also searched	1
Format parameters	--------------------------------------------------------
Significance threshold	0.05
Max. number of hits	0
Use MudPIT protein scoring	1
Ions score cut-off	0
Include same-set proteins
Include sub-set proteins	0
Include unassigned	1
Require bold red	0
Use homology threshold	0
Group protein families	0
Re-score using Percolator	0
Protein hits	--------------------------------------------------------
prot_hit_num	prot_acc	prot_desc	prot_score	prot_mass	prot_matches	prot_matches_sig	prot_sequences	prot_sequences_sig	prot_cover	prot_pi	pep_query	pep_rank	pep_isbold	pep_isunique	pep_exp_mz	pep_exp_mr	pep_exp_z	pep_calc_mr	pep_delta	pep_miss	pep_score	pep_expect	pep_res_before	pep_seq	pep_res_after	pep_var_mod	pep_var_mod_pos	pep_scan_title
prot_hit_num	prot_acc	prot_desc	prot_score	prot_mass	prot_matches	prot_matches_sig	prot_sequences	prot_sequences_sig	prot_cover	prot_pi	pep_query	pep_rank	pep_isbold	pep_isunique	pep_exp_mz	pep_exp_mr	pep_exp_z	pep_calc_mr	pep_delta	pep_miss	pep_score	pep_expect	pep_res_before	pep_seq	pep_res_after	pep_var_mod	pep_var_mod_pos	pep_scan_title
1	sp|P04264|K2C1_HUMAN	Keratin, type II cytoskeletal 1 OS=Homo sapiens OX=9606 GN=KRT1 PE=1 SV=6	2162	66170	70	62	29	27	41.8	8.15	270	1	1	1	416.749	831.483	2	831.481	0.0018	0	28.34	0.02	K	SISISVAR	G			File23649 Spectrum1363 scans: 3908
1	sp|P04264|K2C1_HUMAN	Keratin, type II cytoskeletal 1 OS=Homo sapiens OX=9606 GN=KRT1 PE=1 SV=6	2162	66170	70	62	29	27	41.8	8.15	271	1	1	1	416.751	831.487	2	831.481	0.0057	0	24.47	0.039	K	SISISVAR	G			File23649 Spectrum1337 scans: 3857
1	sp|P04264|K2C1_HUMAN	Keratin, type II cytoskeletal 1 OS=Homo sapiens OX=9606 GN=KRT1 PE=1 SV=6	2162	66170	70	62	29	27	41.8	8.15	559	10	1	1	448.235	894.456	2	894.452	0.0037	1	0.03	14	R	RTTSSSTR	R			File23649 Spectrum853 scans: 3324
1	sp|P04264|K2C1_HUMAN	Keratin, type II cytoskeletal 1 OS=Homo sapiens OX=9606 GN=KRT1 PE=1 SV=6	2162	66170	70	62	29	27	41.8	8.15	841	1	1	0	487.269	972.524	2	972.524	0.0001	0	39.39	0.0024	K	IEISELNR	V			File23649 Spectrum1594 scans: 4192
1	sp|P04264|K2C1_HUMAN	Keratin, type II cytoskeletal 1 OS=Homo sapiens OX=9606 GN=KRT1 PE=1 SV=6	2162	66170	70	62	29	27	41.8	8.15	842	1	1	0	487.269	972.524	2	972.524	0.0003	0	39	0.0026	K	IEISELNR	V			File23649 Spectrum1663 scans: 4266
1	sp|P04264|K2C1_HUMAN	Keratin, type II cytoskeletal 1 OS=Homo sapiens OX=9606 GN=KRT1 PE=1 SV=6	2162	66170	70	62	29	27	41.8	8.15	943	1	1	1	500.226	998.437	2	998.438	-0.0007	0	25.56	0.016	K	DVDGAYMTK	V			File23649 Spectrum815 scans: 3282
1	sp|P04264|K2C1_HUMAN	Keratin, type II cytoskeletal 1 OS=Homo sapiens OX=9606 GN=KRT1 PE=1 SV=6	2162	66170	70	62	29	27	41.8	8.15	944	1	1	1	500.227	998.439	2	998.438	0.0013	0	23.2	0.028	K	DVDGAYMTK	V			File23649 Spectrum771 scans: 3222
1	sp|P04264|K2C1_HUMAN	Keratin, type II cytoskeletal 1 OS=Homo sapiens OX=9606 GN=KRT1 PE=1 SV=6	2162	66170	70	62	29	27	41.8	8.15	1079	1	1	1	517.261	1032.51	2	1032.51	-0.0018	0	22.71	0.11	R	TLLEGEESR	M			File23649 Spectrum1062 scans: 3547
1	sp|P04264|K2C1_HUMAN	Keratin, type II cytoskeletal 1 OS=Homo sapiens OX=9606 GN=KRT1 PE=1 SV=6	2162	66170	70	62	29	27	41.8	8.15	1080	1	1	1	517.262	1032.51	2	1032.51	-0.0001	0	33.43	0.0091	R	TLLEGEESR	M			File23649 Spectrum978 scans: 3459
1	sp|P04264|K2C1_HUMAN	Keratin, type II cytoskeletal 1 OS=Homo sapiens OX=9606 GN=KRT1 PE=1 SV=6	2162	66170	70	62	29	27	41.8	8.15	1081	1	1	1	517.262	1032.51	2	1032.51	0.0009	0	40.49	0.0018	R	TLLEGEESR	M			File23649 Spectrum905 scans: 3379
1	sp|P04264|K2C1_HUMAN	Keratin, type II cytoskeletal 1 OS=Homo sapiens OX=9606 GN=KRT1 PE=1 SV=6	2162	66170	70	62	29	27	41.8	8.15	1269	1	1	1	533.264	1064.51	2	1064.51	-0.0003	0	46.53	0.00031	K	AQYEDIAQK	S			File23649 Spectrum631 scans: 3027
1	sp|P04264|K2C1_HUMAN	Keratin, type II cytoskeletal 1 OS=Homo sapiens OX=9606 GN=KRT1 PE=1 SV=6	2162	66170	70	62	29	27	41.8	8.15	1270	1	1	1	533.27	1064.53	2	1064.51	0.0118	0	26.16	0.037	K	AQYEDIAQK	S			File23649 Spectrum564 scans: 2955
1	sp|P04264|K2C1_HUMAN	Keratin, type II cytoskeletal 1 OS=Homo sapiens OX=9606 GN=KRT1 PE=1 SV=6	2162	66170	70	62	29	27	41.8	8.15	1284	1	1	0	533.762	1065.51	2	1065.51	0.0003	1	9.58	1.6	K	YEDEINKR	T			File23649 Spectrum208 scans: 2536
1	sp|P04264|K2C1_HUMAN	Keratin, type II cytoskeletal 1 OS=Homo sapiens OX=9606 GN=KRT1 PE=1 SV=6	2162	66170	70	62	29	27	41.8	8.15	1314	1	1	1	358.536	1072.59	3	1072.59	-0.001	1	28.34	0.031	R	LRSEIDNVK	K			File23649 Spectrum290 scans: 2645
1	sp|P04264|K2C1_HUMAN	Keratin, type II cytoskeletal 1 OS=Homo sapiens OX=9606 GN=KRT1 PE=1 SV=6	2162	66170	70	62	29	27	41.8	8.15	1315	1	1	1	537.301	1072.59	2	1072.59	0	1	24.04	0.082	R	LRSEIDNVK	K			File23649 Spectrum326 scans: 2693
1	sp|P04264|K2C1_HUMAN	Keratin, type II cytoskeletal 1 OS=Homo sapiens OX=9606 GN=KRT1 PE=1 SV=6	2162	66170	70	62	29	27	41.8	8.15	1316	1	1	1	537.301	1072.59	2	1072.59	0	1	24.39	0.076	R	LRSEIDNVK	K			File23649 Spectrum286 scans: 2640
1	sp|P04264|K2C1_HUMAN	Keratin, type II cytoskeletal 1 OS=Homo sapiens OX=9606 GN=KRT1 PE=1 SV=6	2162	66170	70	62	29	27	41.8	8.15	1556	1	1	1	563.275	1124.53	2	1124.53	0	0	51.15	9.5e-05	K	AEAESLYQSK	Y			File23649 Spectrum701 scans: 3104
1	sp|P04264|K2C1_HUMAN	Keratin, type II cytoskeletal 1 OS=Homo sapiens OX=9606 GN=KRT1 PE=1 SV=6	2162	66170	70	62	29	27	41.8	8.15	1557	10	1	1	563.275	1124.54	2	1124.53	0.0001	0	1.82	8.7	K	AEAESLYQSK	Y			File23649 Spectrum2842 scans: 5522
1	sp|P04264|K2C1_HUMAN	Keratin, type II cytoskeletal 1 OS=Homo sapiens OX=9606 GN=KRT1 PE=1 SV=6	2162	66170	70	62	29	27	41.8	8.15	1636	1	1	1	571.263	1140.51	2	1140.51	0	0	40.13	0.00083	R	DYQELMNTK	L			File23649 Spectrum1716 scans: 4322
1	sp|P04264|K2C1_HUMAN	Keratin, type II cytoskeletal 1 OS=Homo sapiens OX=9606 GN=KRT1 PE=1 SV=6	2162	66170	70	62	29	27	41.8	8.15	1637	1	1	1	571.263	1140.51	2	1140.51	0.0001	0	30.88	0.007	R	DYQELMNTK	L			File23649 Spectrum1646 scans: 4248
1	sp|P04264|K2C1_HUMAN	Keratin, type II cytoskeletal 1 OS=Homo sapiens OX=9606 GN=KRT1 PE=1 SV=6	2162	66170	70	62	29	27	41.8	8.15	1683	1	1	1	579.257	1156.5	2	1156.51	-0.0068	0	27.4	0.01	R	DYQELMNTK	L	Oxidation (M)	0.000001000.0	File23649 Spectrum722 scans: 3136
1	sp|P04264|K2C1_HUMAN	Keratin, type II cytoskeletal 1 OS=Homo sapiens OX=9606 GN=KRT1 PE=1 SV=6	2162	66170	70	62	29	27	41.8	8.15	1684	1	1	1	579.26	1156.51	2	1156.51	-0.0007	0	33.1	0.003	R	DYQELMNTK	L	Oxidation (M)	0.000001000.0	File23649 Spectrum674 scans: 3074
1	sp|P04264|K2C1_HUMAN	Keratin, type II cytoskeletal 1 OS=Homo sapiens OX=9606 GN=KRT1 PE=1 SV=6	2162	66170	70	62	29	27	41.8	8.15	1780	1	1	0	590.304	1178.59	2	1178.59	-0.0004	0	69.85	1.7e-06	K	YEELQITAGR	H			File23649 Spectrum1715 scans: 4321
1	sp|P04264|K2C1_HUMAN	Keratin, type II cytoskeletal 1 OS=Homo sapiens OX=9606 GN=KRT1 PE=1 SV=6	2162	66170	70	62	29	27	41.8	8.15	1781	1	1	0	590.304	1178.59	2	1178.59	-0.0003	0	71.42	1.2e-06	K	YEELQITAGR	H			File23649 Spectrum1780 scans: 4393
1	sp|P04264|K2C1_HUMAN	Keratin, type II cytoskeletal 1 OS=Homo sapiens OX=9606 GN=KRT1 PE=1 SV=6	2162	66170	70	62	29	27	41.8	8.15	2126	1	1	1	633.319	1264.62	2	1264.63	-0.0066	0	59.32	2e-05	R	TNAENEFVTIK	K			File23649 Spectrum1959 scans: 4584
1	sp|P04264|K2C1_HUMAN	Keratin, type II cytoskeletal 1 OS=Homo sapiens OX=9606 GN=KRT1 PE=1 SV=6	2162	66170	70	62	29	27	41.8	8.15	2127	1	1	1	633.321	1264.63	2	1264.63	-0.0025	0	61.23	1.3e-05	R	TNAENEFVTIK	K			File23649 Spectrum1898 scans: 4518
1	sp|P04264|K2C1_HUMAN	Keratin, type II cytoskeletal 1 OS=Homo sapiens OX=9606 GN=KRT1 PE=1 SV=6	2162	66170	70	62	29	27	41.8	8.15	2128	1	1	1	633.323	1264.63	2	1264.63	0.0007	0	27.2	0.032	R	TNAENEFVTIK	K			File23649 Spectrum2036 scans: 4665
1	sp|P04264|K2C1_HUMAN	Keratin, type II cytoskeletal 1 OS=Homo sapiens OX=9606 GN=KRT1 PE=1 SV=6	2162	66170	70	62	29	27	41.8	8.15	2252	1	1	1	650.768	1299.52	2	1299.52	-0.001	0	58.09	2.7e-06	K	NMQDMVEDYR	N			File23649 Spectrum2232 scans: 4872
1	sp|P04264|K2C1_HUMAN	Keratin, type II cytoskeletal 1 OS=Homo sapiens OX=9606 GN=KRT1 PE=1 SV=6	2162	66170	70	62	29	27	41.8	8.15	2253	1	1	1	650.768	1299.52	2	1299.52	-0.0004	0	62.29	1e-06	K	NMQDMVEDYR	N			File23649 Spectrum2155 scans: 4791
1	sp|P04264|K2C1_HUMAN	Keratin, type II cytoskeletal 1 OS=Homo sapiens OX=9606 GN=KRT1 PE=1 SV=6	2162	66170	70	62	29	27	41.8	8.15	2265	1	1	1	651.854	1301.69	2	1301.69	-0.0012	1	24.64	0.053	R	NSKIEISELNR	V			File23649 Spectrum1229 scans: 3723
1	sp|P04264|K2C1_HUMAN	Keratin, type II cytoskeletal 1 OS=Homo sapiens OX=9606 GN=KRT1 PE=1 SV=6	2162	66170	70	62	29	27	41.8	8.15	2267	1	1	1	651.861	1301.71	2	1301.71	0.0004	0	63.8	5.9e-06	R	SLDLDSIIAEVK	A			File23649 Spectrum4130 scans: 7015
1	sp|P04264|K2C1_HUMAN	Keratin, type II cytoskeletal 1 OS=Homo sapiens OX=9606 GN=KRT1 PE=1 SV=6	2162	66170	70	62	29	27	41.8	8.15	2317	1	1	1	658.766	1315.52	2	1315.52	-0.0004	0	54.4	4.9e-06	K	NMQDMVEDYR	N	Oxidation (M)	0.0000100000.0	File23649 Spectrum1304 scans: 3804
1	sp|P04264|K2C1_HUMAN	Keratin, type II cytoskeletal 1 OS=Homo sapiens OX=9606 GN=KRT1 PE=1 SV=6	2162	66170	70	62	29	27	41.8	8.15	2318	1	1	1	658.766	1315.52	2	1315.52	0.0004	0	54.78	4.5e-06	K	NMQDMVEDYR	N	Oxidation (M)	0.0000100000.0	File23649 Spectrum1344 scans: 3873
1	sp|P04264|K2C1_HUMAN	Keratin, type II cytoskeletal 1 OS=Homo sapiens OX=9606 GN=KRT1 PE=1 SV=6	2162	66170	70	62	29	27	41.8	8.15	2319	1	1	1	658.767	1315.52	2	1315.52	0.0015	0	48.29	2e-05	K	NMQDMVEDYR	N	Oxidation (M)	0.0000100000.0	File23649 Spectrum1377 scans: 3927
1	sp|P04264|K2C1_HUMAN	Keratin, type II cytoskeletal 1 OS=Homo sapiens OX=9606 GN=KRT1 PE=1 SV=6	2162	66170	70	62	29	27	41.8	8.15	2373	1	1	1	666.763	1331.51	2	1331.51	-0.0007	0	57.05	2e-06	K	NMQDMVEDYR	N	2 Oxidation (M)	0.0100100000.0	File23649 Spectrum621 scans: 3016
1	sp|P04264|K2C1_HUMAN	Keratin, type II cytoskeletal 1 OS=Homo sapiens OX=9606 GN=KRT1 PE=1 SV=6	2162	66170	70	62	29	27	41.8	8.15	2374	1	1	1	666.763	1331.51	2	1331.51	-0.0006	0	56.62	2.2e-06	K	NMQDMVEDYR	N	2 Oxidation (M)	0.0100100000.0	File23649 Spectrum556 scans: 2947
1	sp|P04264|K2C1_HUMAN	Keratin, type II cytoskeletal 1 OS=Homo sapiens OX=9606 GN=KRT1 PE=1 SV=6	2162	66170	70	62	29	27	41.8	8.15	2399	1	1	1	670.838	1339.66	2	1339.66	-0.0004	1	77.1	2.6e-07	K	SKAEAESLYQSK	Y			File23649 Spectrum389 scans: 2767
1	sp|P04264|K2C1_HUMAN	Keratin, type II cytoskeletal 1 OS=Homo sapiens OX=9606 GN=KRT1 PE=1 SV=6	2162	66170	70	62	29	27	41.8	8.15	2400	1	1	1	447.561	1339.66	3	1339.66	-0.0003	1	31.63	0.009	K	SKAEAESLYQSK	Y			File23649 Spectrum399 scans: 2779
1	sp|P04264|K2C1_HUMAN	Keratin, type II cytoskeletal 1 OS=Homo sapiens OX=9606 GN=KRT1 PE=1 SV=6	2162	66170	70	62	29	27	41.8	8.15	2401	1	1	1	447.561	1339.66	3	1339.66	0	1	36.32	0.0033	K	SKAEAESLYQSK	Y			File23649 Spectrum343 scans: 2712
1	sp|P04264|K2C1_HUMAN	Keratin, type II cytoskeletal 1 OS=Homo sapiens OX=9606 GN=KRT1 PE=1 SV=6	2162	66170	70	62	29	27	41.8	8.15	2402	1	1	1	670.838	1339.66	2	1339.66	0.0001	1	63.46	6.3e-06	K	SKAEAESLYQSK	Y			File23649 Spectrum338 scans: 2706
1	sp|P04264|K2C1_HUMAN	Keratin, type II cytoskeletal 1 OS=Homo sapiens OX=9606 GN=KRT1 PE=1 SV=6	2162	66170	70	62	29	27	41.8	8.15	2459	1	1	1	679.351	1356.69	2	1356.69	-0.0003	0	75.87	4.3e-07	K	LNDLEDALQQAK	E			File23649 Spectrum2539 scans: 5200
1	sp|P04264|K2C1_HUMAN	Keratin, type II cytoskeletal 1 OS=Homo sapiens OX=9606 GN=KRT1 PE=1 SV=6	2162	66170	70	62	29	27	41.8	8.15	2460	1	1	1	679.351	1356.69	2	1356.69	-0.0001	0	99.24	2e-09	K	LNDLEDALQQAK	E			File23649 Spectrum2617 scans: 5282
1	sp|P04264|K2C1_HUMAN	Keratin, type II cytoskeletal 1 OS=Homo sapiens OX=9606 GN=KRT1 PE=1 SV=6	2162	66170	70	62	29	27	41.8	8.15	2551	1	1	1	692.346	1382.68	2	1382.68	-0.0057	0	47.03	0.0003	K	SLNNQFASFIDK	V			File23649 Spectrum3215 scans: 5934
1	sp|P04264|K2C1_HUMAN	Keratin, type II cytoskeletal 1 OS=Homo sapiens OX=9606 GN=KRT1 PE=1 SV=6	2162	66170	70	62	29	27	41.8	8.15	2552	1	1	1	692.348	1382.68	2	1382.68	-0.0005	0	90.76	1.3e-08	K	SLNNQFASFIDK	V			File23649 Spectrum3295 scans: 6019
1	sp|P04264|K2C1_HUMAN	Keratin, type II cytoskeletal 1 OS=Homo sapiens OX=9606 GN=KRT1 PE=1 SV=6	2162	66170	70	62	29	27	41.8	8.15	2553	1	1	1	692.349	1382.68	2	1382.68	-0.0002	0	12.09	0.96	K	SLNNQFASFIDK	V			File23649 Spectrum3398 scans: 6129
1	sp|P04264|K2C1_HUMAN	Keratin, type II cytoskeletal 1 OS=Homo sapiens OX=9606 GN=KRT1 PE=1 SV=6	2162	66170	70	62	29	27	41.8	8.15	2599	1	1	1	697.37	1392.72	2	1392.72	-0.0005	1	82.29	9.4e-08	R	TNAENEFVTIKK	D			File23649 Spectrum1176 scans: 3667
1	sp|P04264|K2C1_HUMAN	Keratin, type II cytoskeletal 1 OS=Homo sapiens OX=9606 GN=KRT1 PE=1 SV=6	2162	66170	70	62	29	27	41.8	8.15	2600	1	1	1	465.249	1392.73	3	1392.72	0.0002	1	55.58	4.3e-05	R	TNAENEFVTIKK	D			File23649 Spectrum1175 scans: 3666
1	sp|P04264|K2C1_HUMAN	Keratin, type II cytoskeletal 1 OS=Homo sapiens OX=9606 GN=KRT1 PE=1 SV=6	2162	66170	70	62	29	27	41.8	8.15	2601	1	1	1	697.37	1392.73	2	1392.72	0.0003	1	89.85	1.6e-08	R	TNAENEFVTIKK	D			File23649 Spectrum1253 scans: 3749
1	sp|P04264|K2C1_HUMAN	Keratin, type II cytoskeletal 1 OS=Homo sapiens OX=9606 GN=KRT1 PE=1 SV=6	2162	66170	70	62	29	27	41.8	8.15	2602	1	1	1	465.249	1392.73	3	1392.72	0.0006	1	10.58	1.3	R	TNAENEFVTIKK	D			File23649 Spectrum1254 scans: 3750
1	sp|P04264|K2C1_HUMAN	Keratin, type II cytoskeletal 1 OS=Homo sapiens OX=9606 GN=KRT1 PE=1 SV=6	2162	66170	70	62	29	27	41.8	8.15	2870	1	1	0	738.396	1474.78	2	1474.78	0.0002	0	49.01	0.00019	R	FLEQQNQVLQTK	W			File23649 Spectrum1599 scans: 4197
1	sp|P04264|K2C1_HUMAN	Keratin, type II cytoskeletal 1 OS=Homo sapiens OX=9606 GN=KRT1 PE=1 SV=6	2162	66170	70	62	29	27	41.8	8.15	2871	1	1	0	738.398	1474.78	2	1474.78	0.0026	0	64.02	6e-06	R	FLEQQNQVLQTK	W			File23649 Spectrum1467 scans: 4044
1	sp|P04264|K2C1_HUMAN	Keratin, type II cytoskeletal 1 OS=Homo sapiens OX=9606 GN=KRT1 PE=1 SV=6	2162	66170	70	62	29	27	41.8	8.15	2872	1	1	0	738.398	1474.78	2	1474.78	0.003	0	69.29	1.8e-06	R	FLEQQNQVLQTK	W			File23649 Spectrum1509 scans: 4101
1	sp|P04264|K2C1_HUMAN	Keratin, type II cytoskeletal 1 OS=Homo sapiens OX=9606 GN=KRT1 PE=1 SV=6	2162	66170	70	62	29	27	41.8	8.15	2991	1	1	1	762.398	1522.78	2	1522.78	0.0006	1	29.25	0.015	R	LLRDYQELMNTK	L			File23649 Spectrum2147 scans: 4782
1	sp|P04264|K2C1_HUMAN	Keratin, type II cytoskeletal 1 OS=Homo sapiens OX=9606 GN=KRT1 PE=1 SV=6	2162	66170	70	62	29	27	41.8	8.15	2992	1	1	1	508.601	1522.78	3	1522.78	0.0007	1	29.27	0.015	R	LLRDYQELMNTK	L			File23649 Spectrum2143 scans: 4778
1	sp|P04264|K2C1_HUMAN	Keratin, type II cytoskeletal 1 OS=Homo sapiens OX=9606 GN=KRT1 PE=1 SV=6	2162	66170	70	62	29	27	41.8	8.15	3168	1	1	1	533.949	1598.83	3	1598.83	-0.0011	1	40.73	0.0011	K	NKLNDLEDALQQAK	E			File23649 Spectrum2699 scans: 5368
1	sp|P04264|K2C1_HUMAN	Keratin, type II cytoskeletal 1 OS=Homo sapiens OX=9606 GN=KRT1 PE=1 SV=6	2162	66170	70	62	29	27	41.8	8.15	3169	1	1	1	800.421	1598.83	2	1598.83	0.0009	1	82.96	6.4e-08	K	NKLNDLEDALQQAK	E			File23649 Spectrum2696 scans: 5365
1	sp|P04264|K2C1_HUMAN	Keratin, type II cytoskeletal 1 OS=Homo sapiens OX=9606 GN=KRT1 PE=1 SV=6	2162	66170	70	62	29	27	41.8	8.15	3248	1	1	1	819.935	1637.86	2	1637.85	0.003	1	30.8	0.0094	K	SLNNQFASFIDKVR	F			File23649 Spectrum3500 scans: 6240
1	sp|P04264|K2C1_HUMAN	Keratin, type II cytoskeletal 1 OS=Homo sapiens OX=9606 GN=KRT1 PE=1 SV=6	2162	66170	70	62	29	27	41.8	8.15	3278	1	1	1	829.4	1656.79	2	1656.79	-0.0005	0	74.95	4e-07	R	SGGGFSSGSAGIINYQR	R			File23649 Spectrum1951 scans: 4575
1	sp|P04264|K2C1_HUMAN	Keratin, type II cytoskeletal 1 OS=Homo sapiens OX=9606 GN=KRT1 PE=1 SV=6	2162	66170	70	62	29	27	41.8	8.15	3279	1	1	1	829.4	1656.79	2	1656.79	0.0009	0	96.38	2.8e-09	R	SGGGFSSGSAGIINYQR	R			File23649 Spectrum2020 scans: 4648
1	sp|P04264|K2C1_HUMAN	Keratin, type II cytoskeletal 1 OS=Homo sapiens OX=9606 GN=KRT1 PE=1 SV=6	2162	66170	70	62	29	27	41.8	8.15	3389	1	1	1	572.955	1715.84	3	1715.84	-0.0006	0	43.82	0.00056	K	QISNLQQSISDAEQR	G			File23649 Spectrum2154 scans: 4790
1	sp|P04264|K2C1_HUMAN	Keratin, type II cytoskeletal 1 OS=Homo sapiens OX=9606 GN=KRT1 PE=1 SV=6	2162	66170	70	62	29	27	41.8	8.15	3390	1	1	1	858.929	1715.84	2	1715.84	-0.0002	0	96.74	2.9e-09	K	QISNLQQSISDAEQR	G			File23649 Spectrum2133 scans: 4768
1	sp|P04264|K2C1_HUMAN	Keratin, type II cytoskeletal 1 OS=Homo sapiens OX=9606 GN=KRT1 PE=1 SV=6	2162	66170	70	62	29	27	41.8	8.15	3391	1	1	1	858.929	1715.84	2	1715.84	0.0006	0	86.14	3.4e-08	K	QISNLQQSISDAEQR	G			File23649 Spectrum2066 scans: 4697
1	sp|P04264|K2C1_HUMAN	Keratin, type II cytoskeletal 1 OS=Homo sapiens OX=9606 GN=KRT1 PE=1 SV=6	2162	66170	70	62	29	27	41.8	8.15	3392	1	1	1	572.956	1715.84	3	1715.84	0.0011	0	54.62	4.8e-05	K	QISNLQQSISDAEQR	G			File23649 Spectrum2081 scans: 4713
1	sp|P04264|K2C1_HUMAN	Keratin, type II cytoskeletal 1 OS=Homo sapiens OX=9606 GN=KRT1 PE=1 SV=6	2162	66170	70	62	29	27	41.8	8.15	3393	1	1	1	858.931	1715.85	2	1715.84	0.0033	0	63.62	6e-06	K	QISNLQQSISDAEQR	G			File23649 Spectrum3246 scans: 5967
1	sp|P04264|K2C1_HUMAN	Keratin, type II cytoskeletal 1 OS=Homo sapiens OX=9606 GN=KRT1 PE=1 SV=6	2162	66170	70	62	29	27	41.8	8.15	3509	1	1	1	883.371	1764.73	2	1764.73	-0.0003	0	115.67	8e-12	R	FSSCGGGGGSFGAGGGFGSR	S			File23649 Spectrum1739 scans: 4346
1	sp|P04264|K2C1_HUMAN	Keratin, type II cytoskeletal 1 OS=Homo sapiens OX=9606 GN=KRT1 PE=1 SV=6	2162	66170	70	62	29	27	41.8	8.15	3704	1	1	1	922.979	1843.94	2	1843.94	0.0052	1	126.09	3.3e-12	K	KQISNLQQSISDAEQR	G			File23649 Spectrum1487 scans: 4073
1	sp|P04264|K2C1_HUMAN	Keratin, type II cytoskeletal 1 OS=Homo sapiens OX=9606 GN=KRT1 PE=1 SV=6	2162	66170	70	62	29	27	41.8	8.15	3705	1	1	1	615.656	1843.94	3	1843.94	0.0061	1	60.76	1.1e-05	K	KQISNLQQSISDAEQR	G			File23649 Spectrum1478 scans: 4062
1	sp|P04264|K2C1_HUMAN	Keratin, type II cytoskeletal 1 OS=Homo sapiens OX=9606 GN=KRT1 PE=1 SV=6	2162	66170	70	62	29	27	41.8	8.15	3972	1	1	1	673.299	2016.88	3	2016.88	-0.0007	1	35.09	0.0012	R	LDSELKNMQDMVEDYR	N	2 Oxidation (M)	0.0000000100100000.0	File23649 Spectrum1212 scans: 3705
1	sp|P04264|K2C1_HUMAN	Keratin, type II cytoskeletal 1 OS=Homo sapiens OX=9606 GN=KRT1 PE=1 SV=6	2162	66170	70	62	29	27	41.8	8.15	3973	1	1	1	1009.45	2016.88	2	2016.88	0.0006	1	33.19	0.002	R	LDSELKNMQDMVEDYR	N	2 Oxidation (M)	0.0000000100100000.0	File23649 Spectrum1202 scans: 3694
1	sp|P04264|K2C1_HUMAN	Keratin, type II cytoskeletal 1 OS=Homo sapiens OX=9606 GN=KRT1 PE=1 SV=6	2162	66170	70	62	29	27	41.8	8.15	4320	1	1	1	1192.48	2382.95	2	2382.94	0.0032	0	79.68	1.1e-08	R	GGGGGGYGSGGSSYGSGGGSYGSGGGGGGGR	G			File23649 Spectrum427 scans: 2808	emPAI	5.01
2	sp|P13645|K1C10_HUMAN	Keratin, type I cytoskeletal 10 OS=Homo sapiens OX=9606 GN=KRT10 PE=1 SV=6	1447	59020	62	54	26	25	35.1	5.13	189	1	1	0	404.203	806.392	2	806.392	-0.0005	0	42.6	0.0011	R	LAADDFR	L			File23649 Spectrum1222 scans: 3716
2	sp|P13645|K1C10_HUMAN	Keratin, type I cytoskeletal 10 OS=Homo sapiens OX=9606 GN=KRT10 PE=1 SV=6	1447	59020	62	54	26	25	35.1	5.13	190	1	1	0	404.203	806.392	2	806.392	0.0001	0	30.63	0.017	R	LAADDFR	L			File23649 Spectrum1295 scans: 3794
2	sp|P13645|K1C10_HUMAN	Keratin, type I cytoskeletal 10 OS=Homo sapiens OX=9606 GN=KRT10 PE=1 SV=6	1447	59020	62	54	26	25	35.1	5.13	192	1	1	0	405.224	808.433	2	808.433	-0.0005	0	30.83	0.012	R	LASYLDK	V			File23649 Spectrum1098 scans: 3585
2	sp|P13645|K1C10_HUMAN	Keratin, type I cytoskeletal 10 OS=Homo sapiens OX=9606 GN=KRT10 PE=1 SV=6	1447	59020	62	54	26	25	35.1	5.13	193	1	1	0	405.224	808.433	2	808.433	-0.0002	0	43.32	0.00066	R	LASYLDK	V			File23649 Spectrum1022 scans: 3505
2	sp|P13645|K1C10_HUMAN	Keratin, type I cytoskeletal 10 OS=Homo sapiens OX=9606 GN=KRT10 PE=1 SV=6	1447	59020	62	54	26	25	35.1	5.13	394	1	1	1	424.229	846.444	2	846.445	-0.0008	0	27.04	0.043	K	SEITELR	R			File23649 Spectrum1101 scans: 3588
2	sp|P13645|K1C10_HUMAN	Keratin, type I cytoskeletal 10 OS=Homo sapiens OX=9606 GN=KRT10 PE=1 SV=6	1447	59020	62	54	26	25	35.1	5.13	395	1	1	1	424.229	846.444	2	846.445	-0.0005	0	28.16	0.033	K	SEITELR	R			File23649 Spectrum1168 scans: 3659
2	sp|P13645|K1C10_HUMAN	Keratin, type I cytoskeletal 10 OS=Homo sapiens OX=9606 GN=KRT10 PE=1 SV=6	1447	59020	62	54	26	25	35.1	5.13	918	1	1	1	497.254	992.493	2	992.493	-0.0001	0	38.25	0.0027	K	YENEVALR	Q			File23649 Spectrum965 scans: 3445
2	sp|P13645|K1C10_HUMAN	Keratin, type I cytoskeletal 10 OS=Homo sapiens OX=9606 GN=KRT10 PE=1 SV=6	1447	59020	62	54	26	25	35.1	5.13	919	1	1	1	497.254	992.493	2	992.493	0	0	55.99	4.5e-05	K	YENEVALR	Q			File23649 Spectrum1038 scans: 3522
2	sp|P13645|K1C10_HUMAN	Keratin, type I cytoskeletal 10 OS=Homo sapiens OX=9606 GN=KRT10 PE=1 SV=6	1447	59020	62	54	26	25	35.1	5.13	927	1	1	1	498.263	994.512	2	994.512	-0.0005	1	34.09	0.0059	K	IKEWYEK	H			File23649 Spectrum1118 scans: 3606
2	sp|P13645|K1C10_HUMAN	Keratin, type I cytoskeletal 10 OS=Homo sapiens OX=9606 GN=KRT10 PE=1 SV=6	1447	59020	62	54	26	25	35.1	5.13	928	1	1	1	498.264	994.513	2	994.512	0.0006	1	28.42	0.022	K	IKEWYEK	H			File23649 Spectrum1189 scans: 3681
2	sp|P13645|K1C10_HUMAN	Keratin, type I cytoskeletal 10 OS=Homo sapiens OX=9606 GN=KRT10 PE=1 SV=6	1447	59020	62	54	26	25	35.1	5.13	953	1	1	1	502.28	1002.55	2	1002.55	-0.0001	1	16.11	0.44	K	SEITELRR	N			File23649 Spectrum571 scans: 2963
2	sp|P13645|K1C10_HUMAN	Keratin, type I cytoskeletal 10 OS=Homo sapiens OX=9606 GN=KRT10 PE=1 SV=6	1447	59020	62	54	26	25	35.1	5.13	1073	1	1	1	516.302	1030.59	2	1030.59	-0.0024	0	40.95	0.00086	R	VLDELTLTK	A			File23649 Spectrum2331 scans: 4979
2	sp|P13645|K1C10_HUMAN	Keratin, type I cytoskeletal 10 OS=Homo sapiens OX=9606 GN=KRT10 PE=1 SV=6	1447	59020	62	54	26	25	35.1	5.13	1074	1	1	1	516.302	1030.59	2	1030.59	-0.0008	0	25.72	0.029	R	VLDELTLTK	A			File23649 Spectrum2439 scans: 5093
2	sp|P13645|K1C10_HUMAN	Keratin, type I cytoskeletal 10 OS=Homo sapiens OX=9606 GN=KRT10 PE=1 SV=6	1447	59020	62	54	26	25	35.1	5.13	1075	1	1	1	516.303	1030.59	2	1030.59	-0.0001	0	33.22	0.0051	R	VLDELTLTK	A			File23649 Spectrum2263 scans: 4906
2	sp|P13645|K1C10_HUMAN	Keratin, type I cytoskeletal 10 OS=Homo sapiens OX=9606 GN=KRT10 PE=1 SV=6	1447	59020	62	54	26	25	35.1	5.13	1267	1	1	0	355.541	1063.6	3	1063.6	0.0002	1	49.26	9.1e-05	R	LASYLDKVR	A			File23649 Spectrum1289 scans: 3787
2	sp|P13645|K1C10_HUMAN	Keratin, type I cytoskeletal 10 OS=Homo sapiens OX=9606 GN=KRT10 PE=1 SV=6	1447	59020	62	54	26	25	35.1	5.13	1268	1	1	0	532.809	1063.6	2	1063.6	0.0007	1	44.72	0.00026	R	LASYLDKVR	A			File23649 Spectrum1272 scans: 3769
2	sp|P13645|K1C10_HUMAN	Keratin, type I cytoskeletal 10 OS=Homo sapiens OX=9606 GN=KRT10 PE=1 SV=6	1447	59020	62	54	26	25	35.1	5.13	1392	1	1	0	545.769	1089.52	2	1089.52	-0.0013	0	51.4	0.00012	K	VTMQNLNDR	L			File23649 Spectrum820 scans: 3288
2	sp|P13645|K1C10_HUMAN	Keratin, type I cytoskeletal 10 OS=Homo sapiens OX=9606 GN=KRT10 PE=1 SV=6	1447	59020	62	54	26	25	35.1	5.13	1393	1	1	0	545.77	1089.53	2	1089.52	0.0017	0	51.49	0.00012	K	VTMQNLNDR	L			File23649 Spectrum773 scans: 3224
2	sp|P13645|K1C10_HUMAN	Keratin, type I cytoskeletal 10 OS=Homo sapiens OX=9606 GN=KRT10 PE=1 SV=6	1447	59020	62	54	26	25	35.1	5.13	1482	1	1	0	555.247	1108.48	2	1108.48	-0.0029	0	42.81	0.00033	K	DAEAWFNEK	S			File23649 Spectrum2579 scans: 5242
2	sp|P13645|K1C10_HUMAN	Keratin, type I cytoskeletal 10 OS=Homo sapiens OX=9606 GN=KRT10 PE=1 SV=6	1447	59020	62	54	26	25	35.1	5.13	1483	1	1	0	555.249	1108.48	2	1108.48	0.0001	0	26.05	0.017	K	DAEAWFNEK	S			File23649 Spectrum2653 scans: 5320
2	sp|P13645|K1C10_HUMAN	Keratin, type I cytoskeletal 10 OS=Homo sapiens OX=9606 GN=KRT10 PE=1 SV=6	1447	59020	62	54	26	25	35.1	5.13	1718	1	1	1	583.295	1164.57	2	1164.58	-0.0027	0	57.31	3e-05	R	LENEIQTYR	S			File23649 Spectrum1153 scans: 3643
2	sp|P13645|K1C10_HUMAN	Keratin, type I cytoskeletal 10 OS=Homo sapiens OX=9606 GN=KRT10 PE=1 SV=6	1447	59020	62	54	26	25	35.1	5.13	1814	1	1	1	594.352	1186.69	2	1186.69	-0.0023	1	24.44	0.03	R	RVLDELTLTK	A			File23649 Spectrum1903 scans: 4524
2	sp|P13645|K1C10_HUMAN	Keratin, type I cytoskeletal 10 OS=Homo sapiens OX=9606 GN=KRT10 PE=1 SV=6	1447	59020	62	54	26	25	35.1	5.13	1815	1	1	1	396.571	1186.69	3	1186.69	-0.0008	1	44.22	0.00028	R	RVLDELTLTK	A			File23649 Spectrum1938 scans: 4561
2	sp|P13645|K1C10_HUMAN	Keratin, type I cytoskeletal 10 OS=Homo sapiens OX=9606 GN=KRT10 PE=1 SV=6	1447	59020	62	54	26	25	35.1	5.13	1883	1	1	0	601.312	1200.61	2	1200.61	-0.0011	0	73.42	6.7e-07	R	QSVEADINGLR	R			File23649 Spectrum1961 scans: 4586
2	sp|P13645|K1C10_HUMAN	Keratin, type I cytoskeletal 10 OS=Homo sapiens OX=9606 GN=KRT10 PE=1 SV=6	1447	59020	62	54	26	25	35.1	5.13	2006	1	1	1	412.231	1233.67	3	1233.67	-0.0006	1	27.92	0.019	R	LKYENEVALR	Q			File23649 Spectrum1205 scans: 3698
2	sp|P13645|K1C10_HUMAN	Keratin, type I cytoskeletal 10 OS=Homo sapiens OX=9606 GN=KRT10 PE=1 SV=6	1447	59020	62	54	26	25	35.1	5.13	2007	1	1	1	617.843	1233.67	2	1233.67	-0.0001	1	37.42	0.0019	R	LKYENEVALR	Q			File23649 Spectrum1236 scans: 3731
2	sp|P13645|K1C10_HUMAN	Keratin, type I cytoskeletal 10 OS=Homo sapiens OX=9606 GN=KRT10 PE=1 SV=6	1447	59020	62	54	26	25	35.1	5.13	2008	1	1	1	617.843	1233.67	2	1233.67	-0.0001	1	59.84	1.1e-05	R	LKYENEVALR	Q			File23649 Spectrum1157 scans: 3647
2	sp|P13645|K1C10_HUMAN	Keratin, type I cytoskeletal 10 OS=Homo sapiens OX=9606 GN=KRT10 PE=1 SV=6	1447	59020	62	54	26	25	35.1	5.13	2015	1	1	1	619.296	1236.58	2	1236.58	-0.0008	1	66.05	2.7e-06	R	KDAEAWFNEK	S			File23649 Spectrum1670 scans: 4273
2	sp|P13645|K1C10_HUMAN	Keratin, type I cytoskeletal 10 OS=Homo sapiens OX=9606 GN=KRT10 PE=1 SV=6	1447	59020	62	54	26	25	35.1	5.13	2016	1	1	1	413.2	1236.58	3	1236.58	-0.0003	1	48.54	0.00015	R	KDAEAWFNEK	S			File23649 Spectrum1686 scans: 4290
2	sp|P13645|K1C10_HUMAN	Keratin, type I cytoskeletal 10 OS=Homo sapiens OX=9606 GN=KRT10 PE=1 SV=6	1447	59020	62	54	26	25	35.1	5.13	2118	1	1	1	631.801	1261.59	2	1261.59	-0.002	0	71.01	8.9e-07	R	SLLEGEGSSGGGGR	G			File23649 Spectrum892 scans: 3366
2	sp|P13645|K1C10_HUMAN	Keratin, type I cytoskeletal 10 OS=Homo sapiens OX=9606 GN=KRT10 PE=1 SV=6	1447	59020	62	54	26	25	35.1	5.13	2119	1	1	1	631.801	1261.59	2	1261.59	-0.002	0	73.89	4.6e-07	R	SLLEGEGSSGGGGR	G			File23649 Spectrum828 scans: 3297
2	sp|P13645|K1C10_HUMAN	Keratin, type I cytoskeletal 10 OS=Homo sapiens OX=9606 GN=KRT10 PE=1 SV=6	1447	59020	62	54	26	25	35.1	5.13	2120	1	1	1	631.802	1261.59	2	1261.59	-0.0007	0	72.09	7.1e-07	R	SLLEGEGSSGGGGR	G			File23649 Spectrum961 scans: 3440
2	sp|P13645|K1C10_HUMAN	Keratin, type I cytoskeletal 10 OS=Homo sapiens OX=9606 GN=KRT10 PE=1 SV=6	1447	59020	62	54	26	25	35.1	5.13	2256	1	1	1	650.801	1299.59	2	1299.59	-0.0002	1	39.04	0.00082	K	NHEEEMKDLR	N			File23649 Spectrum155 scans: 2452
2	sp|P13645|K1C10_HUMAN	Keratin, type I cytoskeletal 10 OS=Homo sapiens OX=9606 GN=KRT10 PE=1 SV=6	1447	59020	62	54	26	25	35.1	5.13	2257	1	1	1	434.203	1299.59	3	1299.59	-0.0001	1	5.39	2	K	NHEEEMKDLR	N			File23649 Spectrum150 scans: 2442
2	sp|P13645|K1C10_HUMAN	Keratin, type I cytoskeletal 10 OS=Homo sapiens OX=9606 GN=KRT10 PE=1 SV=6	1447	59020	62	54	26	25	35.1	5.13	2258	1	1	1	434.203	1299.59	3	1299.59	0.0007	1	28.03	0.011	K	NHEEEMKDLR	N			File23649 Spectrum167 scans: 2481
2	sp|P13645|K1C10_HUMAN	Keratin, type I cytoskeletal 10 OS=Homo sapiens OX=9606 GN=KRT10 PE=1 SV=6	1447	59020	62	54	26	25	35.1	5.13	2462	4	1	0	679.362	1356.71	2	1356.71	-0.0009	1	12.37	0.97	R	QSVEADINGLRR	V			File23649 Spectrum1051 scans: 3535
2	sp|P13645|K1C10_HUMAN	Keratin, type I cytoskeletal 10 OS=Homo sapiens OX=9606 GN=KRT10 PE=1 SV=6	1447	59020	62	54	26	25	35.1	5.13	2463	1	1	0	679.363	1356.71	2	1356.71	0.0005	1	19.76	0.17	R	QSVEADINGLRR	V			File23649 Spectrum1538 scans: 4132
2	sp|P13645|K1C10_HUMAN	Keratin, type I cytoskeletal 10 OS=Homo sapiens OX=9606 GN=KRT10 PE=1 SV=6	1447	59020	62	54	26	25	35.1	5.13	2464	1	1	0	453.245	1356.71	3	1356.71	0.0007	1	12.32	0.97	R	QSVEADINGLRR	V			File23649 Spectrum1556 scans: 4151
2	sp|P13645|K1C10_HUMAN	Keratin, type I cytoskeletal 10 OS=Homo sapiens OX=9606 GN=KRT10 PE=1 SV=6	1447	59020	62	54	26	25	35.1	5.13	2465	2	1	0	453.245	1356.71	3	1356.71	0.0008	1	18.04	0.26	R	QSVEADINGLRR	V			File23649 Spectrum1034 scans: 3517
2	sp|P13645|K1C10_HUMAN	Keratin, type I cytoskeletal 10 OS=Homo sapiens OX=9606 GN=KRT10 PE=1 SV=6	1447	59020	62	54	26	25	35.1	5.13	2466	1	1	0	679.363	1356.71	2	1356.71	0.0009	1	51.07	0.00013	R	QSVEADINGLRR	V			File23649 Spectrum1476 scans: 4059
2	sp|P13645|K1C10_HUMAN	Keratin, type I cytoskeletal 10 OS=Homo sapiens OX=9606 GN=KRT10 PE=1 SV=6	1447	59020	62	54	26	25	35.1	5.13	2467	1	1	0	453.245	1356.71	3	1356.71	0.0018	1	47.19	0.00032	R	QSVEADINGLRR	V			File23649 Spectrum1482 scans: 4067
2	sp|P13645|K1C10_HUMAN	Keratin, type I cytoskeletal 10 OS=Homo sapiens OX=9606 GN=KRT10 PE=1 SV=6	1447	59020	62	54	26	25	35.1	5.13	2501	1	1	1	683.32	1364.63	2	1364.63	-0.0069	0	58.97	1.5e-05	R	SQYEQLAEQNR	K			File23649 Spectrum788 scans: 3245
2	sp|P13645|K1C10_HUMAN	Keratin, type I cytoskeletal 10 OS=Homo sapiens OX=9606 GN=KRT10 PE=1 SV=6	1447	59020	62	54	26	25	35.1	5.13	2502	1	1	1	683.323	1364.63	2	1364.63	-0.0011	0	65.93	3e-06	R	SQYEQLAEQNR	K			File23649 Spectrum839 scans: 3310
2	sp|P13645|K1C10_HUMAN	Keratin, type I cytoskeletal 10 OS=Homo sapiens OX=9606 GN=KRT10 PE=1 SV=6	1447	59020	62	54	26	25	35.1	5.13	2503	1	1	1	455.885	1364.63	3	1364.63	0.0016	0	29.27	0.015	R	SQYEQLAEQNR	K			File23649 Spectrum834 scans: 3303
2	sp|P13645|K1C10_HUMAN	Keratin, type I cytoskeletal 10 OS=Homo sapiens OX=9606 GN=KRT10 PE=1 SV=6	1447	59020	62	54	26	25	35.1	5.13	2543	1	1	1	691.328	1380.64	2	1380.64	-0.0002	0	87.35	2.1e-08	R	ALEESNYELEGK	I			File23649 Spectrum1343 scans: 3872
2	sp|P13645|K1C10_HUMAN	Keratin, type I cytoskeletal 10 OS=Homo sapiens OX=9606 GN=KRT10 PE=1 SV=6	1447	59020	62	54	26	25	35.1	5.13	2544	1	1	1	691.328	1380.64	2	1380.64	0.0007	0	86.42	2.5e-08	R	ALEESNYELEGK	I			File23649 Spectrum1317 scans: 3822
2	sp|P13645|K1C10_HUMAN	Keratin, type I cytoskeletal 10 OS=Homo sapiens OX=9606 GN=KRT10 PE=1 SV=6	1447	59020	62	54	26	25	35.1	5.13	2545	1	1	1	691.328	1380.64	2	1380.64	0.0015	0	48.43	0.00016	R	ALEESNYELEGK	I			File23649 Spectrum1376 scans: 3926
2	sp|P13645|K1C10_HUMAN	Keratin, type I cytoskeletal 10 OS=Homo sapiens OX=9606 GN=KRT10 PE=1 SV=6	1447	59020	62	54	26	25	35.1	5.13	2586	1	1	1	695.844	1389.67	2	1389.67	-0.0006	0	78.2	2.2e-07	K	QSLEASLAETEGR	Y			File23649 Spectrum2077 scans: 4709
2	sp|P13645|K1C10_HUMAN	Keratin, type I cytoskeletal 10 OS=Homo sapiens OX=9606 GN=KRT10 PE=1 SV=6	1447	59020	62	54	26	25	35.1	5.13	2587	1	1	1	695.844	1389.67	2	1389.67	0.0003	0	60.38	1.3e-05	K	QSLEASLAETEGR	Y			File23649 Spectrum2952 scans: 5638
2	sp|P13645|K1C10_HUMAN	Keratin, type I cytoskeletal 10 OS=Homo sapiens OX=9606 GN=KRT10 PE=1 SV=6	1447	59020	62	54	26	25	35.1	5.13	2588	1	1	1	464.232	1389.67	3	1389.67	0.0012	0	35.17	0.0044	K	QSLEASLAETEGR	Y			File23649 Spectrum2084 scans: 4716
2	sp|P13645|K1C10_HUMAN	Keratin, type I cytoskeletal 10 OS=Homo sapiens OX=9606 GN=KRT10 PE=1 SV=6	1447	59020	62	54	26	25	35.1	5.13	2758	1	1	1	717.889	1433.76	2	1433.76	0	1	57.45	2.1e-05	K	IRLENEIQTYR	S			File23649 Spectrum1643 scans: 4245
2	sp|P13645|K1C10_HUMAN	Keratin, type I cytoskeletal 10 OS=Homo sapiens OX=9606 GN=KRT10 PE=1 SV=6	1447	59020	62	54	26	25	35.1	5.13	2759	1	1	1	478.928	1433.76	3	1433.76	0.0002	1	35.95	0.003	K	IRLENEIQTYR	S			File23649 Spectrum1610 scans: 4209
2	sp|P13645|K1C10_HUMAN	Keratin, type I cytoskeletal 10 OS=Homo sapiens OX=9606 GN=KRT10 PE=1 SV=6	1447	59020	62	54	26	25	35.1	5.13	2914	1	1	1	747.37	1492.73	2	1492.73	-0.001	1	64.81	5.3e-06	R	SQYEQLAEQNRK	D			File23649 Spectrum472 scans: 2857
2	sp|P13645|K1C10_HUMAN	Keratin, type I cytoskeletal 10 OS=Homo sapiens OX=9606 GN=KRT10 PE=1 SV=6	1447	59020	62	54	26	25	35.1	5.13	2915	1	1	1	747.37	1492.73	2	1492.73	-0.0008	1	64.16	6.1e-06	R	SQYEQLAEQNRK	D			File23649 Spectrum401 scans: 2781
2	sp|P13645|K1C10_HUMAN	Keratin, type I cytoskeletal 10 OS=Homo sapiens OX=9606 GN=KRT10 PE=1 SV=6	1447	59020	62	54	26	25	35.1	5.13	2916	1	1	1	747.37	1492.73	2	1492.73	-0.0006	1	20.04	0.16	R	SQYEQLAEQNRK	D			File23649 Spectrum641 scans: 3037
2	sp|P13645|K1C10_HUMAN	Keratin, type I cytoskeletal 10 OS=Homo sapiens OX=9606 GN=KRT10 PE=1 SV=6	1447	59020	62	54	26	25	35.1	5.13	2917	1	1	1	498.583	1492.73	3	1492.73	-0.0004	1	31.42	0.012	R	SQYEQLAEQNRK	D			File23649 Spectrum471 scans: 2856
2	sp|P13645|K1C10_HUMAN	Keratin, type I cytoskeletal 10 OS=Homo sapiens OX=9606 GN=KRT10 PE=1 SV=6	1447	59020	62	54	26	25	35.1	5.13	2918	1	1	1	498.583	1492.73	3	1492.73	0	1	41.2	0.0012	R	SQYEQLAEQNRK	D			File23649 Spectrum402 scans: 2782
2	sp|P13645|K1C10_HUMAN	Keratin, type I cytoskeletal 10 OS=Homo sapiens OX=9606 GN=KRT10 PE=1 SV=6	1447	59020	62	54	26	25	35.1	5.13	2919	1	1	1	498.584	1492.73	3	1492.73	0.0017	1	14.88	0.52	R	SQYEQLAEQNRK	D			File23649 Spectrum642 scans: 3038
2	sp|P13645|K1C10_HUMAN	Keratin, type I cytoskeletal 10 OS=Homo sapiens OX=9606 GN=KRT10 PE=1 SV=6	1447	59020	62	54	26	25	35.1	5.13	3377	1	1	1	854.389	1706.76	2	1706.76	-0.0005	0	107.73	1.3e-10	K	GSLGGGFSSGGFSGGSFSR	G			File23649 Spectrum2583 scans: 5246
2	sp|P13645|K1C10_HUMAN	Keratin, type I cytoskeletal 10 OS=Homo sapiens OX=9606 GN=KRT10 PE=1 SV=6	1447	59020	62	54	26	25	35.1	5.13	3378	1	1	1	854.39	1706.77	2	1706.76	0.0002	0	50.67	6.6e-05	K	GSLGGGFSSGGFSGGSFSR	G			File23649 Spectrum2665 scans: 5332
2	sp|P13645|K1C10_HUMAN	Keratin, type I cytoskeletal 10 OS=Homo sapiens OX=9606 GN=KRT10 PE=1 SV=6	1447	59020	62	54	26	25	35.1	5.13	3934	1	1	1	998.989	1995.96	2	1995.96	0.0003	0	23.94	0.046	K	ELTTEIDNNIEQISSYK	S			File23649 Spectrum3373 scans: 6103
2	sp|P13645|K1C10_HUMAN	Keratin, type I cytoskeletal 10 OS=Homo sapiens OX=9606 GN=KRT10 PE=1 SV=6	1447	59020	62	54	26	25	35.1	5.13	4038	1	1	1	1041.98	2081.95	2	2081.96	-0.0041	0	40.58	0.00077	R	AETECQNTEYQQLLDIK	I			File23649 Spectrum3076 scans: 5773	emPAI	5.67
3	sp|P35908|K22E_HUMAN	Keratin, type II cytoskeletal 2 epidermal OS=Homo sapiens OX=9606 GN=KRT2 PE=1 SV=2	1296	65678	59	44	31	23	41.3	8.07	248	1	1	0	414.218	826.422	2	826.423	-0.0005	0	29.34	0.014	K	FASFIDK	V			File23649 Spectrum2153 scans: 4789
3	sp|P35908|K22E_HUMAN	Keratin, type II cytoskeletal 2 epidermal OS=Homo sapiens OX=9606 GN=KRT2 PE=1 SV=2	1296	65678	59	44	31	23	41.3	8.07	249	1	1	0	414.219	826.423	2	826.423	0.0001	0	44.32	0.00045	K	FASFIDK	V			File23649 Spectrum2079 scans: 4711
3	sp|P35908|K22E_HUMAN	Keratin, type II cytoskeletal 2 epidermal OS=Homo sapiens OX=9606 GN=KRT2 PE=1 SV=2	1296	65678	59	44	31	23	41.3	8.07	841	1	0	0	487.269	972.524	2	972.524	0.0001	0	39.39	0.0024	K	IEISELNR	V			File23649 Spectrum1594 scans: 4192
3	sp|P35908|K22E_HUMAN	Keratin, type II cytoskeletal 2 epidermal OS=Homo sapiens OX=9606 GN=KRT2 PE=1 SV=2	1296	65678	59	44	31	23	41.3	8.07	842	1	0	0	487.269	972.524	2	972.524	0.0003	0	39	0.0026	K	IEISELNR	V			File23649 Spectrum1663 scans: 4266
3	sp|P35908|K22E_HUMAN	Keratin, type II cytoskeletal 2 epidermal OS=Homo sapiens OX=9606 GN=KRT2 PE=1 SV=2	1296	65678	59	44	31	23	41.3	8.07	924	1	1	1	497.788	993.561	2	993.561	0.0001	0	17.76	0.17	R	LQGEIAHVK	K			File23649 Spectrum263 scans: 2606
3	sp|P35908|K22E_HUMAN	Keratin, type II cytoskeletal 2 epidermal OS=Homo sapiens OX=9606 GN=KRT2 PE=1 SV=2	1296	65678	59	44	31	23	41.3	8.07	965	1	1	0	503.237	1004.46	2	1004.46	-0.0008	0	21.8	0.08	K	LLEGEECR	M			File23649 Spectrum497 scans: 2883
3	sp|P35908|K22E_HUMAN	Keratin, type II cytoskeletal 2 epidermal OS=Homo sapiens OX=9606 GN=KRT2 PE=1 SV=2	1296	65678	59	44	31	23	41.3	8.07	1093	1	1	1	519.267	1036.52	2	1036.52	0.0002	0	46.12	0.00039	R	YLDGLTAER	T			File23649 Spectrum1748 scans: 4356
3	sp|P35908|K22E_HUMAN	Keratin, type II cytoskeletal 2 epidermal OS=Homo sapiens OX=9606 GN=KRT2 PE=1 SV=2	1296	65678	59	44	31	23	41.3	8.07	1095	1	1	1	519.267	1036.52	2	1036.52	0.0004	0	22.36	0.093	R	YLDGLTAER	T			File23649 Spectrum1809 scans: 4425
3	sp|P35908|K22E_HUMAN	Keratin, type II cytoskeletal 2 epidermal OS=Homo sapiens OX=9606 GN=KRT2 PE=1 SV=2	1296	65678	59	44	31	23	41.3	8.07	1284	1	0	0	533.762	1065.51	2	1065.51	0.0003	1	9.58	1.6	K	YEDEINKR	T			File23649 Spectrum208 scans: 2536
3	sp|P35908|K22E_HUMAN	Keratin, type II cytoskeletal 2 epidermal OS=Homo sapiens OX=9606 GN=KRT2 PE=1 SV=2	1296	65678	59	44	31	23	41.3	8.07	1289	1	1	1	534.755	1067.5	2	1067.5	0	0	39.92	0.001	K	DVDNAYMIK	V			File23649 Spectrum1700 scans: 4305
3	sp|P35908|K22E_HUMAN	Keratin, type II cytoskeletal 2 epidermal OS=Homo sapiens OX=9606 GN=KRT2 PE=1 SV=2	1296	65678	59	44	31	23	41.3	8.07	1290	1	1	1	534.756	1067.5	2	1067.5	0.0011	0	29.49	0.011	K	DVDNAYMIK	V			File23649 Spectrum1771 scans: 4383
3	sp|P35908|K22E_HUMAN	Keratin, type II cytoskeletal 2 epidermal OS=Homo sapiens OX=9606 GN=KRT2 PE=1 SV=2	1296	65678	59	44	31	23	41.3	8.07	1358	1	1	0	361.538	1081.59	3	1081.59	-0.0003	1	31.44	0.0083	K	FASFIDKVR	F			File23649 Spectrum2040 scans: 4669
3	sp|P35908|K22E_HUMAN	Keratin, type II cytoskeletal 2 epidermal OS=Homo sapiens OX=9606 GN=KRT2 PE=1 SV=2	1296	65678	59	44	31	23	41.3	8.07	1359	1	1	0	541.804	1081.59	2	1081.59	0.0011	1	49.87	0.00011	K	FASFIDKVR	F			File23649 Spectrum2050 scans: 4680
3	sp|P35908|K22E_HUMAN	Keratin, type II cytoskeletal 2 epidermal OS=Homo sapiens OX=9606 GN=KRT2 PE=1 SV=2	1296	65678	59	44	31	23	41.3	8.07	1372	1	1	1	542.753	1083.49	2	1083.49	-0.0002	0	39.49	0.00097	K	DVDNAYMIK	V	Oxidation (M)	0.000000100.0	File23649 Spectrum1191 scans: 3683
3	sp|P35908|K22E_HUMAN	Keratin, type II cytoskeletal 2 epidermal OS=Homo sapiens OX=9606 GN=KRT2 PE=1 SV=2	1296	65678	59	44	31	23	41.3	8.07	1473	2	1	0	554.266	1106.52	2	1106.54	-0.0185	0	0.75	11	K	AQYEEIAQR	S			File23649 Spectrum2220 scans: 4859
3	sp|P35908|K22E_HUMAN	Keratin, type II cytoskeletal 2 epidermal OS=Homo sapiens OX=9606 GN=KRT2 PE=1 SV=2	1296	65678	59	44	31	23	41.3	8.07	1475	1	1	0	554.274	1106.53	2	1106.54	-0.0023	0	42.26	0.00091	K	AQYEEIAQR	S			File23649 Spectrum702 scans: 3105
3	sp|P35908|K22E_HUMAN	Keratin, type II cytoskeletal 2 epidermal OS=Homo sapiens OX=9606 GN=KRT2 PE=1 SV=2	1296	65678	59	44	31	23	41.3	8.07	1591	1	1	1	566.258	1130.5	2	1130.5	-0.0018	0	14.05	0.24	R	STSSFSCLSR	H			File23649 Spectrum1312 scans: 3814
3	sp|P35908|K22E_HUMAN	Keratin, type II cytoskeletal 2 epidermal OS=Homo sapiens OX=9606 GN=KRT2 PE=1 SV=2	1296	65678	59	44	31	23	41.3	8.07	1592	1	1	1	566.259	1130.5	2	1130.5	0	0	30.83	0.0052	R	STSSFSCLSR	H			File23649 Spectrum1239 scans: 3734
3	sp|P35908|K22E_HUMAN	Keratin, type II cytoskeletal 2 epidermal OS=Homo sapiens OX=9606 GN=KRT2 PE=1 SV=2	1296	65678	59	44	31	23	41.3	8.07	1604	1	1	0	567.284	1132.55	2	1132.55	-0.0005	1	19.82	0.17	R	KLLEGEECR	M			File23649 Spectrum252 scans: 2590
3	sp|P35908|K22E_HUMAN	Keratin, type II cytoskeletal 2 epidermal OS=Homo sapiens OX=9606 GN=KRT2 PE=1 SV=2	1296	65678	59	44	31	23	41.3	8.07	1605	1	1	0	378.525	1132.55	3	1132.55	-0.0004	1	17.55	0.29	R	KLLEGEECR	M			File23649 Spectrum261 scans: 2602
3	sp|P35908|K22E_HUMAN	Keratin, type II cytoskeletal 2 epidermal OS=Homo sapiens OX=9606 GN=KRT2 PE=1 SV=2	1296	65678	59	44	31	23	41.3	8.07	1625	1	1	0	570.273	1138.53	2	1138.53	-0.001	0	28.8	0.015	R	DYQELMNVK	L			File23649 Spectrum2215 scans: 4854
3	sp|P35908|K22E_HUMAN	Keratin, type II cytoskeletal 2 epidermal OS=Homo sapiens OX=9606 GN=KRT2 PE=1 SV=2	1296	65678	59	44	31	23	41.3	8.07	1680	1	1	0	578.271	1154.53	2	1154.53	-0.0006	0	18.79	0.12	R	DYQELMNVK	L	Oxidation (M)	0.000001000.0	File23649 Spectrum1192 scans: 3684
3	sp|P35908|K22E_HUMAN	Keratin, type II cytoskeletal 2 epidermal OS=Homo sapiens OX=9606 GN=KRT2 PE=1 SV=2	1296	65678	59	44	31	23	41.3	8.07	1838	1	1	1	597.312	1192.61	2	1192.61	-0.0004	0	61.87	1.1e-05	K	YEELQVTVGR	H			File23649 Spectrum1824 scans: 4441
3	sp|P35908|K22E_HUMAN	Keratin, type II cytoskeletal 2 epidermal OS=Homo sapiens OX=9606 GN=KRT2 PE=1 SV=2	1296	65678	59	44	31	23	41.3	8.07	1839	1	1	1	597.312	1192.61	2	1192.61	0.0004	0	59.68	1.8e-05	K	YEELQVTVGR	H			File23649 Spectrum1753 scans: 4361
3	sp|P35908|K22E_HUMAN	Keratin, type II cytoskeletal 2 epidermal OS=Homo sapiens OX=9606 GN=KRT2 PE=1 SV=2	1296	65678	59	44	31	23	41.3	8.07	1860	1	1	1	598.803	1195.59	2	1195.59	0.0013	1	54.06	5.9e-05	K	KDVDNAYMIK	V			File23649 Spectrum958 scans: 3436
3	sp|P35908|K22E_HUMAN	Keratin, type II cytoskeletal 2 epidermal OS=Homo sapiens OX=9606 GN=KRT2 PE=1 SV=2	1296	65678	59	44	31	23	41.3	8.07	1916	1	1	1	604.811	1207.61	2	1207.61	-0.0005	0	65.95	4.2e-06	R	TAAENDFVTLK	K			File23649 Spectrum2021 scans: 4649
3	sp|P35908|K22E_HUMAN	Keratin, type II cytoskeletal 2 epidermal OS=Homo sapiens OX=9606 GN=KRT2 PE=1 SV=2	1296	65678	59	44	31	23	41.3	8.07	1917	1	1	1	604.811	1207.61	2	1207.61	-0.0002	0	71.39	1.2e-06	R	TAAENDFVTLK	K			File23649 Spectrum2093 scans: 4726
3	sp|P35908|K22E_HUMAN	Keratin, type II cytoskeletal 2 epidermal OS=Homo sapiens OX=9606 GN=KRT2 PE=1 SV=2	1296	65678	59	44	31	23	41.3	8.07	1934	1	1	1	606.8	1211.59	2	1211.59	-0.0001	1	12.24	0.73	K	KDVDNAYMIK	V	Oxidation (M)	0.0000000100.0	File23649 Spectrum522 scans: 2911
3	sp|P35908|K22E_HUMAN	Keratin, type II cytoskeletal 2 epidermal OS=Homo sapiens OX=9606 GN=KRT2 PE=1 SV=2	1296	65678	59	44	31	23	41.3	8.07	2077	1	1	1	627.806	1253.6	2	1253.6	-0.0025	0	89.38	1.4e-08	R	GFSSGSAVVSGGSR	R			File23649 Spectrum809 scans: 3273
3	sp|P35908|K22E_HUMAN	Keratin, type II cytoskeletal 2 epidermal OS=Homo sapiens OX=9606 GN=KRT2 PE=1 SV=2	1296	65678	59	44	31	23	41.3	8.07	2078	1	1	1	627.806	1253.6	2	1253.6	-0.0021	0	70.77	1e-06	R	GFSSGSAVVSGGSR	R			File23649 Spectrum762 scans: 3210
3	sp|P35908|K22E_HUMAN	Keratin, type II cytoskeletal 2 epidermal OS=Homo sapiens OX=9606 GN=KRT2 PE=1 SV=2	1296	65678	59	44	31	23	41.3	8.07	2335	1	1	1	660.793	1319.57	2	1319.58	-0.004	0	77.11	8.1e-08	R	HGGGGGGFGGGGFGSR	S			File23649 Spectrum799 scans: 3260
3	sp|P35908|K22E_HUMAN	Keratin, type II cytoskeletal 2 epidermal OS=Homo sapiens OX=9606 GN=KRT2 PE=1 SV=2	1296	65678	59	44	31	23	41.3	8.07	2336	1	1	1	440.865	1319.57	3	1319.58	-0.0031	0	38.29	0.00062	R	HGGGGGGFGGGGFGSR	S			File23649 Spectrum804 scans: 3266
3	sp|P35908|K22E_HUMAN	Keratin, type II cytoskeletal 2 epidermal OS=Homo sapiens OX=9606 GN=KRT2 PE=1 SV=2	1296	65678	59	44	31	23	41.3	8.07	2337	1	1	1	660.794	1319.57	2	1319.58	-0.0013	0	29.06	0.006	R	HGGGGGGFGGGGFGSR	S			File23649 Spectrum860 scans: 3332
3	sp|P35908|K22E_HUMAN	Keratin, type II cytoskeletal 2 epidermal OS=Homo sapiens OX=9606 GN=KRT2 PE=1 SV=2	1296	65678	59	44	31	23	41.3	8.07	2338	1	1	1	440.865	1319.57	3	1319.58	-0.0008	0	34.19	0.0018	R	HGGGGGGFGGGGFGSR	S			File23649 Spectrum861 scans: 3333
3	sp|P35908|K22E_HUMAN	Keratin, type II cytoskeletal 2 epidermal OS=Homo sapiens OX=9606 GN=KRT2 PE=1 SV=2	1296	65678	59	44	31	23	41.3	8.07	2362	1	1	1	665.323	1328.63	2	1328.63	-0.0002	0	61.64	8.2e-06	K	NVQDAIADAEQR	G			File23649 Spectrum1735 scans: 4342
3	sp|P35908|K22E_HUMAN	Keratin, type II cytoskeletal 2 epidermal OS=Homo sapiens OX=9606 GN=KRT2 PE=1 SV=2	1296	65678	59	44	31	23	41.3	8.07	2363	1	1	1	665.324	1328.63	2	1328.63	0.0008	0	68.36	1.9e-06	K	NVQDAIADAEQR	G			File23649 Spectrum1650 scans: 4252
3	sp|P35908|K22E_HUMAN	Keratin, type II cytoskeletal 2 epidermal OS=Homo sapiens OX=9606 GN=KRT2 PE=1 SV=2	1296	65678	59	44	31	23	41.3	8.07	2364	1	1	0	665.367	1328.72	2	1328.72	0.0006	0	22.52	0.087	R	NLDLDSIIAEVK	A			File23649 Spectrum4126 scans: 7010
3	sp|P35908|K22E_HUMAN	Keratin, type II cytoskeletal 2 epidermal OS=Homo sapiens OX=9606 GN=KRT2 PE=1 SV=2	1296	65678	59	44	31	23	41.3	8.07	2383	1	1	1	668.859	1335.7	2	1335.7	0.0003	1	74.36	4.6e-07	R	TAAENDFVTLKK	D			File23649 Spectrum1258 scans: 3754
3	sp|P35908|K22E_HUMAN	Keratin, type II cytoskeletal 2 epidermal OS=Homo sapiens OX=9606 GN=KRT2 PE=1 SV=2	1296	65678	59	44	31	23	41.3	8.07	2384	1	1	1	446.242	1335.7	3	1335.7	0.0003	1	47.87	0.0002	R	TAAENDFVTLKK	D			File23649 Spectrum1260 scans: 3756
3	sp|P35908|K22E_HUMAN	Keratin, type II cytoskeletal 2 epidermal OS=Homo sapiens OX=9606 GN=KRT2 PE=1 SV=2	1296	65678	59	44	31	23	41.3	8.07	2413	1	1	1	448.589	1342.74	3	1342.75	-0.0013	1	42.06	0.00063	K	EIKIEISELNR	V			File23649 Spectrum2314 scans: 4960
3	sp|P35908|K22E_HUMAN	Keratin, type II cytoskeletal 2 epidermal OS=Homo sapiens OX=9606 GN=KRT2 PE=1 SV=2	1296	65678	59	44	31	23	41.3	8.07	2414	1	1	1	672.38	1342.75	2	1342.75	0.0005	1	44.19	0.00039	K	EIKIEISELNR	V			File23649 Spectrum2293 scans: 4938
3	sp|P35908|K22E_HUMAN	Keratin, type II cytoskeletal 2 epidermal OS=Homo sapiens OX=9606 GN=KRT2 PE=1 SV=2	1296	65678	59	44	31	23	41.3	8.07	2520	1	1	1	686.359	1370.7	2	1370.7	-0.0011	0	65.57	3.7e-06	K	LNDLEEALQQAK	E			File23649 Spectrum2899 scans: 5582
3	sp|P35908|K22E_HUMAN	Keratin, type II cytoskeletal 2 epidermal OS=Homo sapiens OX=9606 GN=KRT2 PE=1 SV=2	1296	65678	59	44	31	23	41.3	8.07	2521	1	1	1	686.36	1370.7	2	1370.7	0.0006	0	70.65	1.2e-06	K	LNDLEEALQQAK	E			File23649 Spectrum2826 scans: 5505
3	sp|P35908|K22E_HUMAN	Keratin, type II cytoskeletal 2 epidermal OS=Homo sapiens OX=9606 GN=KRT2 PE=1 SV=2	1296	65678	59	44	31	23	41.3	8.07	2592	1	1	1	696.343	1390.67	2	1390.67	-0.0006	1	76.93	3.1e-07	R	SKEEAEALYHSK	Y			File23649 Spectrum214 scans: 2543
3	sp|P35908|K22E_HUMAN	Keratin, type II cytoskeletal 2 epidermal OS=Homo sapiens OX=9606 GN=KRT2 PE=1 SV=2	1296	65678	59	44	31	23	41.3	8.07	2593	1	1	1	464.565	1390.67	3	1390.67	-0.0002	1	15.22	0.45	R	SKEEAEALYHSK	Y			File23649 Spectrum169 scans: 2485
3	sp|P35908|K22E_HUMAN	Keratin, type II cytoskeletal 2 epidermal OS=Homo sapiens OX=9606 GN=KRT2 PE=1 SV=2	1296	65678	59	44	31	23	41.3	8.07	2594	1	1	1	464.565	1390.67	3	1390.67	0.0001	1	41.29	0.0011	R	SKEEAEALYHSK	Y			File23649 Spectrum213 scans: 2542
3	sp|P35908|K22E_HUMAN	Keratin, type II cytoskeletal 2 epidermal OS=Homo sapiens OX=9606 GN=KRT2 PE=1 SV=2	1296	65678	59	44	31	23	41.3	8.07	2595	1	1	1	696.344	1390.67	2	1390.67	0.0001	1	41	0.0012	R	SKEEAEALYHSK	Y			File23649 Spectrum170 scans: 2486
3	sp|P35908|K22E_HUMAN	Keratin, type II cytoskeletal 2 epidermal OS=Homo sapiens OX=9606 GN=KRT2 PE=1 SV=2	1296	65678	59	44	31	23	41.3	8.07	2661	1	1	1	470.908	1409.7	3	1409.7	0.0001	1	13.02	0.72	R	GFSSGSAVVSGGSRR	S			File23649 Spectrum463 scans: 2847
3	sp|P35908|K22E_HUMAN	Keratin, type II cytoskeletal 2 epidermal OS=Homo sapiens OX=9606 GN=KRT2 PE=1 SV=2	1296	65678	59	44	31	23	41.3	8.07	2842	1	1	1	730.903	1459.79	2	1459.79	-0.0005	0	22.48	0.07	K	VDLLNQEIEFLK	V			File23649 Spectrum4061 scans: 6931
3	sp|P35908|K22E_HUMAN	Keratin, type II cytoskeletal 2 epidermal OS=Homo sapiens OX=9606 GN=KRT2 PE=1 SV=2	1296	65678	59	44	31	23	41.3	8.07	2870	1	0	0	738.396	1474.78	2	1474.78	0.0002	0	49.01	0.00019	R	FLEQQNQVLQTK	W			File23649 Spectrum1599 scans: 4197
3	sp|P35908|K22E_HUMAN	Keratin, type II cytoskeletal 2 epidermal OS=Homo sapiens OX=9606 GN=KRT2 PE=1 SV=2	1296	65678	59	44	31	23	41.3	8.07	2871	1	0	0	738.398	1474.78	2	1474.78	0.0026	0	64.02	6e-06	R	FLEQQNQVLQTK	W			File23649 Spectrum1467 scans: 4044
3	sp|P35908|K22E_HUMAN	Keratin, type II cytoskeletal 2 epidermal OS=Homo sapiens OX=9606 GN=KRT2 PE=1 SV=2	1296	65678	59	44	31	23	41.3	8.07	2872	1	0	0	738.398	1474.78	2	1474.78	0.003	0	69.29	1.8e-06	R	FLEQQNQVLQTK	W			File23649 Spectrum1509 scans: 4101
3	sp|P35908|K22E_HUMAN	Keratin, type II cytoskeletal 2 epidermal OS=Homo sapiens OX=9606 GN=KRT2 PE=1 SV=2	1296	65678	59	44	31	23	41.3	8.07	2980	1	1	0	507.941	1520.8	3	1520.8	-0.001	1	15.15	0.39	R	LLRDYQELMNVK	L			File23649 Spectrum2506 scans: 5163
3	sp|P35908|K22E_HUMAN	Keratin, type II cytoskeletal 2 epidermal OS=Homo sapiens OX=9606 GN=KRT2 PE=1 SV=2	1296	65678	59	44	31	23	41.3	8.07	3192	1	1	1	807.427	1612.84	2	1612.84	-0.0029	1	57.14	2.3e-05	R	NKLNDLEEALQQAK	E			File23649 Spectrum2883 scans: 5565
3	sp|P35908|K22E_HUMAN	Keratin, type II cytoskeletal 2 epidermal OS=Homo sapiens OX=9606 GN=KRT2 PE=1 SV=2	1296	65678	59	44	31	23	41.3	8.07	3193	1	1	1	538.621	1612.84	3	1612.84	-0.0002	1	39.66	0.0013	R	NKLNDLEEALQQAK	E			File23649 Spectrum2892 scans: 5574
3	sp|P35908|K22E_HUMAN	Keratin, type II cytoskeletal 2 epidermal OS=Homo sapiens OX=9606 GN=KRT2 PE=1 SV=2	1296	65678	59	44	31	23	41.3	8.07	3445	1	1	1	871.378	1740.74	2	1740.74	-0.0005	0	24.35	0.012	R	GGSGGGGSISGGGYGSGGGSGGR	Y			File23649 Spectrum186 scans: 2510
3	sp|P35908|K22E_HUMAN	Keratin, type II cytoskeletal 2 epidermal OS=Homo sapiens OX=9606 GN=KRT2 PE=1 SV=2	1296	65678	59	44	31	23	41.3	8.07	4083	1	1	1	1072.48	2142.94	2	2142.94	0.0025	0	60.88	4.2e-06	R	TSQNSELNNMQDLVEDYK	K	Oxidation (M)	0.000000000100000000.0	File23649 Spectrum1793 scans: 4407
3	sp|P35908|K22E_HUMAN	Keratin, type II cytoskeletal 2 epidermal OS=Homo sapiens OX=9606 GN=KRT2 PE=1 SV=2	1296	65678	59	44	31	23	41.3	8.07	4207	1	1	1	752.685	2255.03	3	2255.04	-0.0035	1	59.57	9.4e-06	R	TSQNSELNNMQDLVEDYKK	K			File23649 Spectrum2785 scans: 5462
3	sp|P35908|K22E_HUMAN	Keratin, type II cytoskeletal 2 epidermal OS=Homo sapiens OX=9606 GN=KRT2 PE=1 SV=2	1296	65678	59	44	31	23	41.3	8.07	4230	1	1	1	758.018	2271.03	3	2271.03	0.001	1	36.13	0.0017	R	TSQNSELNNMQDLVEDYKK	K	Oxidation (M)	0.0000000001000000000.0	File23649 Spectrum1368 scans: 3915	emPAI	4.52
4	sp|P35527|K1C9_HUMAN	Keratin, type I cytoskeletal 9 OS=Homo sapiens OX=9606 GN=KRT9 PE=1 SV=3	819	62255	38	33	17	16	30.2	5.14	192	1	0	0	405.224	808.433	2	808.433	-0.0005	0	30.83	0.012	R	LASYLDK	V			File23649 Spectrum1098 scans: 3585
4	sp|P35527|K1C9_HUMAN	Keratin, type I cytoskeletal 9 OS=Homo sapiens OX=9606 GN=KRT9 PE=1 SV=3	819	62255	38	33	17	16	30.2	5.14	193	1	0	0	405.224	808.433	2	808.433	-0.0002	0	43.32	0.00066	R	LASYLDK	V			File23649 Spectrum1022 scans: 3505
4	sp|P35527|K1C9_HUMAN	Keratin, type I cytoskeletal 9 OS=Homo sapiens OX=9606 GN=KRT9 PE=1 SV=3	819	62255	38	33	17	16	30.2	5.14	561	1	1	1	449.21	896.406	2	896.406	-0.0005	0	40.09	0.00074	R	MTLDDFR	I			File23649 Spectrum2508 scans: 5166
4	sp|P35527|K1C9_HUMAN	Keratin, type I cytoskeletal 9 OS=Homo sapiens OX=9606 GN=KRT9 PE=1 SV=3	819	62255	38	33	17	16	30.2	5.14	562	1	1	1	449.21	896.406	2	896.406	0.0001	0	35.73	0.0022	R	MTLDDFR	I			File23649 Spectrum2441 scans: 5095
4	sp|P35527|K1C9_HUMAN	Keratin, type I cytoskeletal 9 OS=Homo sapiens OX=9606 GN=KRT9 PE=1 SV=3	819	62255	38	33	17	16	30.2	5.14	625	1	1	1	457.208	912.401	2	912.401	-0.0005	0	27.15	0.0084	R	MTLDDFR	I	Oxidation (M)	0.1000000.0	File23649 Spectrum1466 scans: 4043
4	sp|P35527|K1C9_HUMAN	Keratin, type I cytoskeletal 9 OS=Homo sapiens OX=9606 GN=KRT9 PE=1 SV=3	819	62255	38	33	17	16	30.2	5.14	626	1	1	1	457.208	912.402	2	912.401	0.0012	0	19.44	0.052	R	MTLDDFR	I	Oxidation (M)	0.1000000.0	File23649 Spectrum1420 scans: 3982
4	sp|P35527|K1C9_HUMAN	Keratin, type I cytoskeletal 9 OS=Homo sapiens OX=9606 GN=KRT9 PE=1 SV=3	819	62255	38	33	17	16	30.2	5.14	820	1	1	1	484.23	966.445	2	966.445	0.0006	0	32.84	0.0057	K	IQDWYDK	K			File23649 Spectrum1535 scans: 4129
4	sp|P35527|K1C9_HUMAN	Keratin, type I cytoskeletal 9 OS=Homo sapiens OX=9606 GN=KRT9 PE=1 SV=3	819	62255	38	33	17	16	30.2	5.14	821	1	1	1	484.23	966.446	2	966.445	0.0011	0	7.7	1.7	K	IQDWYDK	K			File23649 Spectrum1614 scans: 4213
4	sp|P35527|K1C9_HUMAN	Keratin, type I cytoskeletal 9 OS=Homo sapiens OX=9606 GN=KRT9 PE=1 SV=3	819	62255	38	33	17	16	30.2	5.14	1247	1	1	1	530.785	1059.56	2	1059.56	-0.0004	0	45.6	0.00074	K	TLLDIDNTR	M			File23649 Spectrum2231 scans: 4871
4	sp|P35527|K1C9_HUMAN	Keratin, type I cytoskeletal 9 OS=Homo sapiens OX=9606 GN=KRT9 PE=1 SV=3	819	62255	38	33	17	16	30.2	5.14	1248	1	1	1	530.785	1059.56	2	1059.56	-0.0001	0	39.41	0.0031	K	TLLDIDNTR	M			File23649 Spectrum2156 scans: 4792
4	sp|P35527|K1C9_HUMAN	Keratin, type I cytoskeletal 9 OS=Homo sapiens OX=9606 GN=KRT9 PE=1 SV=3	819	62255	38	33	17	16	30.2	5.14	1282	1	1	1	533.753	1065.49	2	1065.49	0.0006	0	45.43	0.00038	K	FEMEQNLR	Q			File23649 Spectrum1573 scans: 4170
4	sp|P35527|K1C9_HUMAN	Keratin, type I cytoskeletal 9 OS=Homo sapiens OX=9606 GN=KRT9 PE=1 SV=3	819	62255	38	33	17	16	30.2	5.14	1355	1	1	1	541.75	1081.49	2	1081.49	0.0003	0	35.53	0.0025	K	FEMEQNLR	Q	Oxidation (M)	0.00100000.0	File23649 Spectrum596 scans: 2989
4	sp|P35527|K1C9_HUMAN	Keratin, type I cytoskeletal 9 OS=Homo sapiens OX=9606 GN=KRT9 PE=1 SV=3	819	62255	38	33	17	16	30.2	5.14	1423	1	1	1	365.854	1094.54	3	1094.54	-0.0005	1	20.75	0.12	K	IQDWYDKK	G			File23649 Spectrum981 scans: 3462
4	sp|P35527|K1C9_HUMAN	Keratin, type I cytoskeletal 9 OS=Homo sapiens OX=9606 GN=KRT9 PE=1 SV=3	819	62255	38	33	17	16	30.2	5.14	1424	1	1	1	548.277	1094.54	2	1094.54	0.0001	1	51.64	9.5e-05	K	IQDWYDKK	G			File23649 Spectrum1018 scans: 3501
4	sp|P35527|K1C9_HUMAN	Keratin, type I cytoskeletal 9 OS=Homo sapiens OX=9606 GN=KRT9 PE=1 SV=3	819	62255	38	33	17	16	30.2	5.14	1540	1	1	1	561.296	1120.58	2	1120.58	0.0003	0	48.9	0.00023	R	QEYEQLIAK	N			File23649 Spectrum1549 scans: 4144
4	sp|P35527|K1C9_HUMAN	Keratin, type I cytoskeletal 9 OS=Homo sapiens OX=9606 GN=KRT9 PE=1 SV=3	819	62255	38	33	17	16	30.2	5.14	1541	1	1	1	561.296	1120.58	2	1120.58	0.0016	0	36.49	0.0036	R	QEYEQLIAK	N			File23649 Spectrum1486 scans: 4072
4	sp|P35527|K1C9_HUMAN	Keratin, type I cytoskeletal 9 OS=Homo sapiens OX=9606 GN=KRT9 PE=1 SV=3	819	62255	38	33	17	16	30.2	5.14	1685	1	1	1	579.298	1156.58	2	1156.58	-0.003	0	67.25	2.5e-06	R	QGVDADINGLR	Q			File23649 Spectrum1537 scans: 4131
4	sp|P35527|K1C9_HUMAN	Keratin, type I cytoskeletal 9 OS=Homo sapiens OX=9606 GN=KRT9 PE=1 SV=3	819	62255	38	33	17	16	30.2	5.14	1686	1	1	1	579.299	1156.58	2	1156.58	-0.0008	0	69.94	1.3e-06	R	QGVDADINGLR	Q			File23649 Spectrum1609 scans: 4208
4	sp|P35527|K1C9_HUMAN	Keratin, type I cytoskeletal 9 OS=Homo sapiens OX=9606 GN=KRT9 PE=1 SV=3	819	62255	38	33	17	16	30.2	5.14	1822	1	1	1	595.807	1189.6	2	1189.6	-0.0011	0	37.58	0.0032	R	QVLDNLTMEK	S			File23649 Spectrum1962 scans: 4587
4	sp|P35527|K1C9_HUMAN	Keratin, type I cytoskeletal 9 OS=Homo sapiens OX=9606 GN=KRT9 PE=1 SV=3	819	62255	38	33	17	16	30.2	5.14	1823	1	1	1	595.808	1189.6	2	1189.6	0.0003	0	39.11	0.0023	R	QVLDNLTMEK	S			File23649 Spectrum2034 scans: 4663
4	sp|P35527|K1C9_HUMAN	Keratin, type I cytoskeletal 9 OS=Homo sapiens OX=9606 GN=KRT9 PE=1 SV=3	819	62255	38	33	17	16	30.2	5.14	1910	1	1	1	603.806	1205.6	2	1205.6	0.0016	0	32.09	0.011	R	QVLDNLTMEK	S	Oxidation (M)	0.0000000100.0	File23649 Spectrum1444 scans: 4012
4	sp|P35527|K1C9_HUMAN	Keratin, type I cytoskeletal 9 OS=Homo sapiens OX=9606 GN=KRT9 PE=1 SV=3	819	62255	38	33	17	16	30.2	5.14	1911	1	1	1	603.807	1205.6	2	1205.6	0.0024	0	43.78	0.00075	R	QVLDNLTMEK	S	Oxidation (M)	0.0000000100.0	File23649 Spectrum1485 scans: 4071
4	sp|P35527|K1C9_HUMAN	Keratin, type I cytoskeletal 9 OS=Homo sapiens OX=9606 GN=KRT9 PE=1 SV=3	819	62255	38	33	17	16	30.2	5.14	1995	1	1	1	616.803	1231.59	2	1231.59	0.0003	0	64.36	5.1e-06	R	SGGGGGGGLGSGGSIR	S			File23649 Spectrum459 scans: 2843
4	sp|P35527|K1C9_HUMAN	Keratin, type I cytoskeletal 9 OS=Homo sapiens OX=9606 GN=KRT9 PE=1 SV=3	819	62255	38	33	17	16	30.2	5.14	2009	1	1	1	618.268	1234.52	2	1234.52	0	0	25.62	0.0086	R	FSSSSGYGGGSSR	V			File23649 Spectrum179 scans: 2500
4	sp|P35527|K1C9_HUMAN	Keratin, type I cytoskeletal 9 OS=Homo sapiens OX=9606 GN=KRT9 PE=1 SV=3	819	62255	38	33	17	16	30.2	5.14	2282	1	1	1	436.564	1306.67	3	1306.67	-0.0003	1	20.23	0.14	R	IKFEMEQNLR	Q			File23649 Spectrum1867 scans: 4486
4	sp|P35527|K1C9_HUMAN	Keratin, type I cytoskeletal 9 OS=Homo sapiens OX=9606 GN=KRT9 PE=1 SV=3	819	62255	38	33	17	16	30.2	5.14	2283	1	1	1	654.342	1306.67	2	1306.67	0.0002	1	43.91	0.00059	R	IKFEMEQNLR	Q			File23649 Spectrum1848 scans: 4466
4	sp|P35527|K1C9_HUMAN	Keratin, type I cytoskeletal 9 OS=Homo sapiens OX=9606 GN=KRT9 PE=1 SV=3	819	62255	38	33	17	16	30.2	5.14	2284	1	1	1	654.343	1306.67	2	1306.67	0.0003	1	37.22	0.0028	R	IKFEMEQNLR	Q			File23649 Spectrum1924 scans: 4547
4	sp|P35527|K1C9_HUMAN	Keratin, type I cytoskeletal 9 OS=Homo sapiens OX=9606 GN=KRT9 PE=1 SV=3	819	62255	38	33	17	16	30.2	5.14	2312	1	1	1	658.347	1314.68	2	1314.68	0.0013	0	68	2.7e-06	K	DQIVDLTVGNNK	T			File23649 Spectrum2067 scans: 4698
4	sp|P35527|K1C9_HUMAN	Keratin, type I cytoskeletal 9 OS=Homo sapiens OX=9606 GN=KRT9 PE=1 SV=3	819	62255	38	33	17	16	30.2	5.14	2349	2	1	1	662.339	1322.66	2	1322.67	-0.0014	1	11.25	1.1	R	IKFEMEQNLR	Q	Oxidation (M)	0.0000100000.0	File23649 Spectrum1086 scans: 3572
4	sp|P35527|K1C9_HUMAN	Keratin, type I cytoskeletal 9 OS=Homo sapiens OX=9606 GN=KRT9 PE=1 SV=3	819	62255	38	33	17	16	30.2	5.14	2350	1	1	1	662.34	1322.66	2	1322.67	-0.0003	1	29.34	0.017	R	IKFEMEQNLR	Q	Oxidation (M)	0.0000100000.0	File23649 Spectrum1004 scans: 3486
4	sp|P35527|K1C9_HUMAN	Keratin, type I cytoskeletal 9 OS=Homo sapiens OX=9606 GN=KRT9 PE=1 SV=3	819	62255	38	33	17	16	30.2	5.14	2351	1	1	1	441.896	1322.67	3	1322.67	0.0001	1	58.41	2.1e-05	R	IKFEMEQNLR	Q	Oxidation (M)	0.0000100000.0	File23649 Spectrum1005 scans: 3487
4	sp|P35527|K1C9_HUMAN	Keratin, type I cytoskeletal 9 OS=Homo sapiens OX=9606 GN=KRT9 PE=1 SV=3	819	62255	38	33	17	16	30.2	5.14	3140	1	1	1	793.886	1585.76	2	1585.76	-0.001	0	74.14	4.9e-07	K	VQALEEANNDLENK	I			File23649 Spectrum1379 scans: 3929
4	sp|P35527|K1C9_HUMAN	Keratin, type I cytoskeletal 9 OS=Homo sapiens OX=9606 GN=KRT9 PE=1 SV=3	819	62255	38	33	17	16	30.2	5.14	3141	1	1	1	529.593	1585.76	3	1585.76	0.0002	0	39.95	0.0013	K	VQALEEANNDLENK	I			File23649 Spectrum1402 scans: 3957
4	sp|P35527|K1C9_HUMAN	Keratin, type I cytoskeletal 9 OS=Homo sapiens OX=9606 GN=KRT9 PE=1 SV=3	819	62255	38	33	17	16	30.2	5.14	3142	1	1	1	793.887	1585.76	2	1585.76	0.0018	0	82.81	6.6e-08	K	VQALEEANNDLENK	I			File23649 Spectrum1428 scans: 3992
4	sp|P35527|K1C9_HUMAN	Keratin, type I cytoskeletal 9 OS=Homo sapiens OX=9606 GN=KRT9 PE=1 SV=3	819	62255	38	33	17	16	30.2	5.14	3569	1	1	1	896.367	1790.72	2	1790.72	-0.0016	0	7.57	0.21	R	GGSGGSYGGGGSGGGYGGGSGSR	G			File23649 Spectrum116 scans: 2384
4	sp|P35527|K1C9_HUMAN	Keratin, type I cytoskeletal 9 OS=Homo sapiens OX=9606 GN=KRT9 PE=1 SV=3	819	62255	38	33	17	16	30.2	5.14	3686	1	1	1	613.325	1836.95	3	1836.96	-0.0062	0	31.63	0.0079	R	HGVQELEIELQSQLSK	K			File23649 Spectrum3305 scans: 6029
4	sp|P35527|K1C9_HUMAN	Keratin, type I cytoskeletal 9 OS=Homo sapiens OX=9606 GN=KRT9 PE=1 SV=3	819	62255	38	33	17	16	30.2	5.14	4374	1	1	1	1255.57	2509.12	2	2509.12	-0.0021	0	56.39	9.8e-06	K	EIETYHNLLEGGQEDFESSGAGK	I			File23649 Spectrum2634 scans: 5299
4	sp|P35527|K1C9_HUMAN	Keratin, type I cytoskeletal 9 OS=Homo sapiens OX=9606 GN=KRT9 PE=1 SV=3	819	62255	38	33	17	16	30.2	5.14	4375	1	1	1	837.382	2509.12	3	2509.12	0.0003	0	83.78	1.8e-08	K	EIETYHNLLEGGQEDFESSGAGK	I			File23649 Spectrum2602 scans: 5266	emPAI	2.44
5	sp|P67809|YBOX1_HUMAN	Nuclease-sensitive element-binding protein 1 OS=Homo sapiens OX=9606 GN=YBX1 PE=1 SV=3	767	35903	36	22	12	10	53.7	9.87	23	1	1	0	361.192	720.37	2	720.371	-0.0011	0	22.57	0.12	K	WFNVR	N			File23649 Spectrum2411 scans: 5064
5	sp|P67809|YBOX1_HUMAN	Nuclease-sensitive element-binding protein 1 OS=Homo sapiens OX=9606 GN=YBX1 PE=1 SV=3	767	35903	36	22	12	10	53.7	9.87	24	1	1	0	361.192	720.37	2	720.371	-0.0007	0	13.57	0.87	K	WFNVR	N			File23649 Spectrum2336 scans: 4984
5	sp|P67809|YBOX1_HUMAN	Nuclease-sensitive element-binding protein 1 OS=Homo sapiens OX=9606 GN=YBX1 PE=1 SV=3	767	35903	36	22	12	10	53.7	9.87	734	1	1	0	470.736	939.457	2	939.456	0.0003	0	49.86	0.00013	R	NGYGFINR	N			File23649 Spectrum1668 scans: 4271
5	sp|P67809|YBOX1_HUMAN	Nuclease-sensitive element-binding protein 1 OS=Homo sapiens OX=9606 GN=YBX1 PE=1 SV=3	767	35903	36	22	12	10	53.7	9.87	834	7	1	1	487.233	972.451	2	972.453	-0.0015	0	7.17	1.6	R	FPPYYMR	R			File23649 Spectrum2306 scans: 4952
5	sp|P67809|YBOX1_HUMAN	Nuclease-sensitive element-binding protein 1 OS=Homo sapiens OX=9606 GN=YBX1 PE=1 SV=3	767	35903	36	22	12	10	53.7	9.87	836	1	1	1	487.233	972.452	2	972.453	-0.0003	0	18.4	0.12	R	FPPYYMR	R			File23649 Spectrum2233 scans: 4873
5	sp|P67809|YBOX1_HUMAN	Nuclease-sensitive element-binding protein 1 OS=Homo sapiens OX=9606 GN=YBX1 PE=1 SV=3	767	35903	36	22	12	10	53.7	9.87	837	1	1	1	487.234	972.453	2	972.453	0	0	26.44	0.019	R	FPPYYMR	R			File23649 Spectrum2160 scans: 4796
5	sp|P67809|YBOX1_HUMAN	Nuclease-sensitive element-binding protein 1 OS=Homo sapiens OX=9606 GN=YBX1 PE=1 SV=3	767	35903	36	22	12	10	53.7	9.87	839	2	1	1	487.234	972.453	2	972.453	0.0003	0	12.96	0.4	R	FPPYYMR	R			File23649 Spectrum2953 scans: 5639
5	sp|P67809|YBOX1_HUMAN	Nuclease-sensitive element-binding protein 1 OS=Homo sapiens OX=9606 GN=YBX1 PE=1 SV=3	767	35903	36	22	12	10	53.7	9.87	840	1	1	1	487.234	972.454	2	972.453	0.0008	0	12.94	0.4	R	FPPYYMR	R			File23649 Spectrum2874 scans: 5555
5	sp|P67809|YBOX1_HUMAN	Nuclease-sensitive element-binding protein 1 OS=Homo sapiens OX=9606 GN=YBX1 PE=1 SV=3	767	35903	36	22	12	10	53.7	9.87	896	2	1	1	495.232	988.449	2	988.448	0.0015	0	7.51	1.4	R	FPPYYMR	R	Oxidation (M)	0.0000010.0	File23649 Spectrum1435 scans: 4001
5	sp|P67809|YBOX1_HUMAN	Nuclease-sensitive element-binding protein 1 OS=Homo sapiens OX=9606 GN=YBX1 PE=1 SV=3	767	35903	36	22	12	10	53.7	9.87	1579	2	1	1	377.191	1128.55	3	1128.55	-0.0014	1	3.56	4.9	R	RFPPYYMR	R			File23649 Spectrum2258 scans: 4899
5	sp|P67809|YBOX1_HUMAN	Nuclease-sensitive element-binding protein 1 OS=Homo sapiens OX=9606 GN=YBX1 PE=1 SV=3	767	35903	36	22	12	10	53.7	9.87	1580	1	1	1	565.284	1128.55	2	1128.55	-0.0005	1	11.53	0.77	R	RFPPYYMR	R			File23649 Spectrum1576 scans: 4173
5	sp|P67809|YBOX1_HUMAN	Nuclease-sensitive element-binding protein 1 OS=Homo sapiens OX=9606 GN=YBX1 PE=1 SV=3	767	35903	36	22	12	10	53.7	9.87	2211	1	1	0	643.84	1285.67	2	1285.67	-0.0009	0	45.01	0.00058	K	EDVFVHQTAIK	K			File23649 Spectrum1286 scans: 3784
5	sp|P67809|YBOX1_HUMAN	Nuclease-sensitive element-binding protein 1 OS=Homo sapiens OX=9606 GN=YBX1 PE=1 SV=3	767	35903	36	22	12	10	53.7	9.87	3345	1	1	1	848.435	1694.86	2	1694.86	-0.0029	0	91.12	1.1e-08	K	GAEAANVTGPGGVPVQGSK	Y			File23649 Spectrum812 scans: 3278
5	sp|P67809|YBOX1_HUMAN	Nuclease-sensitive element-binding protein 1 OS=Homo sapiens OX=9606 GN=YBX1 PE=1 SV=3	767	35903	36	22	12	10	53.7	9.87	3346	1	1	1	848.436	1694.86	2	1694.86	-0.0016	0	72.77	7.4e-07	K	GAEAANVTGPGGVPVQGSK	Y			File23649 Spectrum872 scans: 3345
5	sp|P67809|YBOX1_HUMAN	Nuclease-sensitive element-binding protein 1 OS=Homo sapiens OX=9606 GN=YBX1 PE=1 SV=3	767	35903	36	22	12	10	53.7	9.87	3347	1	1	1	565.96	1694.86	3	1694.86	-0.0011	0	46.19	0.00034	K	GAEAANVTGPGGVPVQGSK	Y			File23649 Spectrum840 scans: 3311
5	sp|P67809|YBOX1_HUMAN	Nuclease-sensitive element-binding protein 1 OS=Homo sapiens OX=9606 GN=YBX1 PE=1 SV=3	767	35903	36	22	12	10	53.7	9.87	3457	1	1	0	582.3	1743.88	3	1743.88	-0.0003	1	39.04	0.0017	R	NDTKEDVFVHQTAIK	K			File23649 Spectrum1078 scans: 3564
5	sp|P67809|YBOX1_HUMAN	Nuclease-sensitive element-binding protein 1 OS=Homo sapiens OX=9606 GN=YBX1 PE=1 SV=3	767	35903	36	22	12	10	53.7	9.87	3458	1	1	0	582.3	1743.88	3	1743.88	-0.0003	1	48.55	0.00019	R	NDTKEDVFVHQTAIK	K			File23649 Spectrum1006 scans: 3488
5	sp|P67809|YBOX1_HUMAN	Nuclease-sensitive element-binding protein 1 OS=Homo sapiens OX=9606 GN=YBX1 PE=1 SV=3	767	35903	36	22	12	10	53.7	9.87	3459	1	1	0	872.947	1743.88	2	1743.88	0.0002	1	86.17	3.3e-08	R	NDTKEDVFVHQTAIK	K			File23649 Spectrum1023 scans: 3506
5	sp|P67809|YBOX1_HUMAN	Nuclease-sensitive element-binding protein 1 OS=Homo sapiens OX=9606 GN=YBX1 PE=1 SV=3	767	35903	36	22	12	10	53.7	9.87	3600	5	1	0	898.406	1794.8	2	1794.82	-0.0184	0	0.7	6.2	R	SVGDGETVEFDVVEGEK	G			File23649 Spectrum3154 scans: 5867
5	sp|P67809|YBOX1_HUMAN	Nuclease-sensitive element-binding protein 1 OS=Homo sapiens OX=9606 GN=YBX1 PE=1 SV=3	767	35903	36	22	12	10	53.7	9.87	3601	1	1	0	898.417	1794.82	2	1794.82	0.0043	0	40.34	0.00086	R	SVGDGETVEFDVVEGEK	G			File23649 Spectrum2606 scans: 5270
5	sp|P67809|YBOX1_HUMAN	Nuclease-sensitive element-binding protein 1 OS=Homo sapiens OX=9606 GN=YBX1 PE=1 SV=3	767	35903	36	22	12	10	53.7	9.87	3803	1	1	1	633.273	1896.8	3	1896.8	-0.0018	0	27.59	0.0044	K	AADPPAENSSAPEAEQGGAE	-			File23649 Spectrum441 scans: 2823
5	sp|P67809|YBOX1_HUMAN	Nuclease-sensitive element-binding protein 1 OS=Homo sapiens OX=9606 GN=YBX1 PE=1 SV=3	767	35903	36	22	12	10	53.7	9.87	3804	1	1	1	949.406	1896.8	2	1896.8	-0.0006	0	52.65	1.5e-05	K	AADPPAENSSAPEAEQGGAE	-			File23649 Spectrum475 scans: 2860
5	sp|P67809|YBOX1_HUMAN	Nuclease-sensitive element-binding protein 1 OS=Homo sapiens OX=9606 GN=YBX1 PE=1 SV=3	767	35903	36	22	12	10	53.7	9.87	3805	1	1	1	949.406	1896.8	2	1896.8	0.0004	0	43.2	0.00013	K	AADPPAENSSAPEAEQGGAE	-			File23649 Spectrum407 scans: 2787
5	sp|P67809|YBOX1_HUMAN	Nuclease-sensitive element-binding protein 1 OS=Homo sapiens OX=9606 GN=YBX1 PE=1 SV=3	767	35903	36	22	12	10	53.7	9.87	4407	1	1	1	876.706	2627.09	3	2627.1	-0.0021	1	25.77	0.004	R	EDGNEEDKENQGDETQGQQPPQR	R			File23649 Spectrum18 scans: 2170
5	sp|P67809|YBOX1_HUMAN	Nuclease-sensitive element-binding protein 1 OS=Homo sapiens OX=9606 GN=YBX1 PE=1 SV=3	767	35903	36	22	12	10	53.7	9.87	4408	2	1	1	1314.55	2627.09	2	2627.1	-0.0019	1	7.42	0.27	R	EDGNEEDKENQGDETQGQQPPQR	R			File23649 Spectrum21 scans: 2183
5	sp|P67809|YBOX1_HUMAN	Nuclease-sensitive element-binding protein 1 OS=Homo sapiens OX=9606 GN=YBX1 PE=1 SV=3	767	35903	36	22	12	10	53.7	9.87	4409	1	1	1	876.706	2627.1	3	2627.1	-0.0017	1	77.86	2.5e-08	R	EDGNEEDKENQGDETQGQQPPQR	R			File23649 Spectrum32 scans: 2206
5	sp|P67809|YBOX1_HUMAN	Nuclease-sensitive element-binding protein 1 OS=Homo sapiens OX=9606 GN=YBX1 PE=1 SV=3	767	35903	36	22	12	10	53.7	9.87	4410	1	1	1	657.781	2627.1	4	2627.1	-0.0011	1	19.86	0.015	R	EDGNEEDKENQGDETQGQQPPQR	R			File23649 Spectrum24 scans: 2188
5	sp|P67809|YBOX1_HUMAN	Nuclease-sensitive element-binding protein 1 OS=Homo sapiens OX=9606 GN=YBX1 PE=1 SV=3	767	35903	36	22	12	10	53.7	9.87	4493	1	1	1	806.638	3222.52	4	3222.52	-0.0005	0	58	8.6e-06	R	RPQYSNPPVQGEVMEGADNQGAGEQGRPVR	Q			File23649 Spectrum1100 scans: 3587
5	sp|P67809|YBOX1_HUMAN	Nuclease-sensitive element-binding protein 1 OS=Homo sapiens OX=9606 GN=YBX1 PE=1 SV=3	767	35903	36	22	12	10	53.7	9.87	4494	1	1	1	1075.18	3222.52	3	3222.52	0.0006	0	16.03	0.14	R	RPQYSNPPVQGEVMEGADNQGAGEQGRPVR	Q			File23649 Spectrum1102 scans: 3589
5	sp|P67809|YBOX1_HUMAN	Nuclease-sensitive element-binding protein 1 OS=Homo sapiens OX=9606 GN=YBX1 PE=1 SV=3	767	35903	36	22	12	10	53.7	9.87	4495	1	1	1	806.638	3222.52	4	3222.52	0.0007	0	52.66	3e-05	R	RPQYSNPPVQGEVMEGADNQGAGEQGRPVR	Q			File23649 Spectrum1024 scans: 3507
5	sp|P67809|YBOX1_HUMAN	Nuclease-sensitive element-binding protein 1 OS=Homo sapiens OX=9606 GN=YBX1 PE=1 SV=3	767	35903	36	22	12	10	53.7	9.87	4496	1	1	1	1075.18	3222.53	3	3222.52	0.0028	0	23.25	0.026	R	RPQYSNPPVQGEVMEGADNQGAGEQGRPVR	Q			File23649 Spectrum1025 scans: 3508
5	sp|P67809|YBOX1_HUMAN	Nuclease-sensitive element-binding protein 1 OS=Homo sapiens OX=9606 GN=YBX1 PE=1 SV=3	767	35903	36	22	12	10	53.7	9.87	4498	1	1	1	1080.51	3238.5	3	3238.52	-0.0196	0	19.18	0.062	R	RPQYSNPPVQGEVMEGADNQGAGEQGRPVR	Q	Oxidation (M)	0.000000000000010000000000000000.0	File23649 Spectrum713 scans: 3120
5	sp|P67809|YBOX1_HUMAN	Nuclease-sensitive element-binding protein 1 OS=Homo sapiens OX=9606 GN=YBX1 PE=1 SV=3	767	35903	36	22	12	10	53.7	9.87	4499	1	1	1	810.634	3238.51	4	3238.52	-0.0091	0	77.51	9.9e-08	R	RPQYSNPPVQGEVMEGADNQGAGEQGRPVR	Q	Oxidation (M)	0.000000000000010000000000000000.0	File23649 Spectrum712 scans: 3119
5	sp|P67809|YBOX1_HUMAN	Nuclease-sensitive element-binding protein 1 OS=Homo sapiens OX=9606 GN=YBX1 PE=1 SV=3	767	35903	36	22	12	10	53.7	9.87	4501	1	1	1	1086.47	3256.39	3	3256.39	0.0003	1	115.73	4.5e-12	R	NYQQNYQNSESGEKNEGSESAPEGQAQQR	R			File23649 Spectrum244 scans: 2581
5	sp|P67809|YBOX1_HUMAN	Nuclease-sensitive element-binding protein 1 OS=Homo sapiens OX=9606 GN=YBX1 PE=1 SV=3	767	35903	36	22	12	10	53.7	9.87	4502	1	1	1	1086.47	3256.4	3	3256.39	0.0073	1	30.57	0.0016	R	NYQQNYQNSESGEKNEGSESAPEGQAQQR	R			File23649 Spectrum194 scans: 2520
5	sp|P67809|YBOX1_HUMAN	Nuclease-sensitive element-binding protein 1 OS=Homo sapiens OX=9606 GN=YBX1 PE=1 SV=3	767	35903	36	22	12	10	53.7	9.87	4503	1	1	1	815.106	3256.4	4	3256.39	0.0073	1	8.32	0.27	R	NYQQNYQNSESGEKNEGSESAPEGQAQQR	R			File23649 Spectrum230 scans: 2562	emPAI	3.5
6	sp|P02533|K1C14_HUMAN	Keratin, type I cytoskeletal 14 OS=Homo sapiens OX=9606 GN=KRT14 PE=1 SV=4	688	51872	37	25	25	18	43	5.09	1	1	1	0	350.734	699.453	2	699.453	0.0001	0	39.81	0.00068	K	ILLDVK	T			File23649 Spectrum1909 scans: 4530
6	sp|P02533|K1C14_HUMAN	Keratin, type I cytoskeletal 14 OS=Homo sapiens OX=9606 GN=KRT14 PE=1 SV=4	688	51872	37	25	25	18	43	5.09	134	2	1	0	388.209	774.402	2	774.406	-0.0033	0	18.68	0.44	R	ILNEMR	D			File23649 Spectrum797 scans: 3257
6	sp|P02533|K1C14_HUMAN	Keratin, type I cytoskeletal 14 OS=Homo sapiens OX=9606 GN=KRT14 PE=1 SV=4	688	51872	37	25	25	18	43	5.09	189	1	0	0	404.203	806.392	2	806.392	-0.0005	0	42.6	0.0011	R	LAADDFR	T			File23649 Spectrum1222 scans: 3716
6	sp|P02533|K1C14_HUMAN	Keratin, type I cytoskeletal 14 OS=Homo sapiens OX=9606 GN=KRT14 PE=1 SV=4	688	51872	37	25	25	18	43	5.09	190	1	0	0	404.203	806.392	2	806.392	0.0001	0	30.63	0.017	R	LAADDFR	T			File23649 Spectrum1295 scans: 3794
6	sp|P02533|K1C14_HUMAN	Keratin, type I cytoskeletal 14 OS=Homo sapiens OX=9606 GN=KRT14 PE=1 SV=4	688	51872	37	25	25	18	43	5.09	192	1	0	0	405.224	808.433	2	808.433	-0.0005	0	30.83	0.012	R	LASYLDK	V			File23649 Spectrum1098 scans: 3585
6	sp|P02533|K1C14_HUMAN	Keratin, type I cytoskeletal 14 OS=Homo sapiens OX=9606 GN=KRT14 PE=1 SV=4	688	51872	37	25	25	18	43	5.09	193	1	0	0	405.224	808.433	2	808.433	-0.0002	0	43.32	0.00066	R	LASYLDK	V			File23649 Spectrum1022 scans: 3505
6	sp|P02533|K1C14_HUMAN	Keratin, type I cytoskeletal 14 OS=Homo sapiens OX=9606 GN=KRT14 PE=1 SV=4	688	51872	37	25	25	18	43	5.09	654	1	1	0	460.213	918.411	2	918.412	-0.001	0	8.47	1.2	K	DYSPYFK	T			File23649 Spectrum1948 scans: 4572
6	sp|P02533|K1C14_HUMAN	Keratin, type I cytoskeletal 14 OS=Homo sapiens OX=9606 GN=KRT14 PE=1 SV=4	688	51872	37	25	25	18	43	5.09	1066	1	1	0	515.301	1028.59	2	1028.59	-0.0001	0	42.98	0.00066	R	VLDELTLAR	A			File23649 Spectrum2472 scans: 5128
6	sp|P02533|K1C14_HUMAN	Keratin, type I cytoskeletal 14 OS=Homo sapiens OX=9606 GN=KRT14 PE=1 SV=4	688	51872	37	25	25	18	43	5.09	1067	1	1	0	515.301	1028.59	2	1028.59	0.001	0	23.12	0.063	R	VLDELTLAR	A			File23649 Spectrum2537 scans: 5198
6	sp|P02533|K1C14_HUMAN	Keratin, type I cytoskeletal 14 OS=Homo sapiens OX=9606 GN=KRT14 PE=1 SV=4	688	51872	37	25	25	18	43	5.09	1092	1	1	0	518.77	1035.53	2	1035.53	0.0009	1	17.03	0.35	K	IRDWYQR	Q			File23649 Spectrum1107 scans: 3594
6	sp|P02533|K1C14_HUMAN	Keratin, type I cytoskeletal 14 OS=Homo sapiens OX=9606 GN=KRT14 PE=1 SV=4	688	51872	37	25	25	18	43	5.09	1093	5	0	1	519.267	1036.52	2	1036.52	0.0003	0	1.57	11	K	YETELNLR	M			File23649 Spectrum1748 scans: 4356
6	sp|P02533|K1C14_HUMAN	Keratin, type I cytoskeletal 14 OS=Homo sapiens OX=9606 GN=KRT14 PE=1 SV=4	688	51872	37	25	25	18	43	5.09	1094	1	1	1	519.267	1036.52	2	1036.52	0.0003	0	36.28	0.0038	K	YETELNLR	M			File23649 Spectrum1680 scans: 4283
6	sp|P02533|K1C14_HUMAN	Keratin, type I cytoskeletal 14 OS=Homo sapiens OX=9606 GN=KRT14 PE=1 SV=4	688	51872	37	25	25	18	43	5.09	1095	7	0	1	519.267	1036.52	2	1036.52	0.0004	0	1.44	11	K	YETELNLR	M			File23649 Spectrum1809 scans: 4425
6	sp|P02533|K1C14_HUMAN	Keratin, type I cytoskeletal 14 OS=Homo sapiens OX=9606 GN=KRT14 PE=1 SV=4	688	51872	37	25	25	18	43	5.09	1267	1	0	0	355.541	1063.6	3	1063.6	0.0002	1	49.26	9.1e-05	R	LASYLDKVR	A			File23649 Spectrum1289 scans: 3787
6	sp|P02533|K1C14_HUMAN	Keratin, type I cytoskeletal 14 OS=Homo sapiens OX=9606 GN=KRT14 PE=1 SV=4	688	51872	37	25	25	18	43	5.09	1268	1	0	0	532.809	1063.6	2	1063.6	0.0007	1	44.72	0.00026	R	LASYLDKVR	A			File23649 Spectrum1272 scans: 3769
6	sp|P02533|K1C14_HUMAN	Keratin, type I cytoskeletal 14 OS=Homo sapiens OX=9606 GN=KRT14 PE=1 SV=4	688	51872	37	25	25	18	43	5.09	1392	1	0	0	545.769	1089.52	2	1089.52	-0.0013	0	51.4	0.00012	K	VTMQNLNDR	L			File23649 Spectrum820 scans: 3288
6	sp|P02533|K1C14_HUMAN	Keratin, type I cytoskeletal 14 OS=Homo sapiens OX=9606 GN=KRT14 PE=1 SV=4	688	51872	37	25	25	18	43	5.09	1393	1	0	0	545.77	1089.53	2	1089.52	0.0017	0	51.49	0.00012	K	VTMQNLNDR	L			File23649 Spectrum773 scans: 3224
6	sp|P02533|K1C14_HUMAN	Keratin, type I cytoskeletal 14 OS=Homo sapiens OX=9606 GN=KRT14 PE=1 SV=4	688	51872	37	25	25	18	43	5.09	1467	1	1	0	553.785	1105.56	2	1105.56	0	0	58.88	2.6e-05	R	ISSVLAGGSCR	A			File23649 Spectrum1000 scans: 3482
6	sp|P02533|K1C14_HUMAN	Keratin, type I cytoskeletal 14 OS=Homo sapiens OX=9606 GN=KRT14 PE=1 SV=4	688	51872	37	25	25	18	43	5.09	1723	1	1	1	584.328	1166.64	2	1166.64	0.0002	0	35.95	0.0026	K	VVSTHEQVLR	T			File23649 Spectrum314 scans: 2676
6	sp|P02533|K1C14_HUMAN	Keratin, type I cytoskeletal 14 OS=Homo sapiens OX=9606 GN=KRT14 PE=1 SV=4	688	51872	37	25	25	18	43	5.09	1753	1	1	1	586.766	1171.52	2	1171.52	-0.0001	0	43.69	0.00028	K	DAEEWFFTK	T			File23649 Spectrum3705 scans: 6481
6	sp|P02533|K1C14_HUMAN	Keratin, type I cytoskeletal 14 OS=Homo sapiens OX=9606 GN=KRT14 PE=1 SV=4	688	51872	37	25	25	18	43	5.09	1809	4	1	0	395.903	1184.69	3	1184.69	-0.0004	1	1.73	6.4	R	RVLDELTLAR	A			File23649 Spectrum158 scans: 2459
6	sp|P02533|K1C14_HUMAN	Keratin, type I cytoskeletal 14 OS=Homo sapiens OX=9606 GN=KRT14 PE=1 SV=4	688	51872	37	25	25	18	43	5.09	1810	3	1	0	395.903	1184.69	3	1184.69	-0.0004	1	1.21	7.2	R	RVLDELTLAR	A			File23649 Spectrum134 scans: 2416
6	sp|P02533|K1C14_HUMAN	Keratin, type I cytoskeletal 14 OS=Homo sapiens OX=9606 GN=KRT14 PE=1 SV=4	688	51872	37	25	25	18	43	5.09	1907	1	1	0	602.803	1203.59	2	1203.59	-0.0008	0	44.78	0.00053	R	MSVEADINGLR	R			File23649 Spectrum2377 scans: 5028
6	sp|P02533|K1C14_HUMAN	Keratin, type I cytoskeletal 14 OS=Homo sapiens OX=9606 GN=KRT14 PE=1 SV=4	688	51872	37	25	25	18	43	5.09	1952	1	1	0	610.804	1219.59	2	1219.59	-0.0001	0	55.5	4.8e-05	K	ASLENSLEETK	G			File23649 Spectrum1396 scans: 3950
6	sp|P02533|K1C14_HUMAN	Keratin, type I cytoskeletal 14 OS=Homo sapiens OX=9606 GN=KRT14 PE=1 SV=4	688	51872	37	25	25	18	43	5.09	2038	1	1	0	621.78	1241.55	2	1241.55	-0.0004	0	24.64	0.018	K	NHEEEMNALR	G			File23649 Spectrum575 scans: 2967
6	sp|P02533|K1C14_HUMAN	Keratin, type I cytoskeletal 14 OS=Homo sapiens OX=9606 GN=KRT14 PE=1 SV=4	688	51872	37	25	25	18	43	5.09	2039	1	1	0	621.78	1241.55	2	1241.55	-0.0003	0	46.9	0.00011	K	NHEEEMNALR	G			File23649 Spectrum509 scans: 2897
6	sp|P02533|K1C14_HUMAN	Keratin, type I cytoskeletal 14 OS=Homo sapiens OX=9606 GN=KRT14 PE=1 SV=4	688	51872	37	25	25	18	43	5.09	2040	1	1	0	414.856	1241.55	3	1241.55	-0.0002	0	40.53	0.00046	K	NHEEEMNALR	G			File23649 Spectrum538 scans: 2928
6	sp|P02533|K1C14_HUMAN	Keratin, type I cytoskeletal 14 OS=Homo sapiens OX=9606 GN=KRT14 PE=1 SV=4	688	51872	37	25	25	18	43	5.09	2174	1	1	0	639.795	1277.58	2	1277.58	-0.003	0	31.51	0.0071	K	GSCGIGGGIGGGSSR	I			File23649 Spectrum682 scans: 3082
6	sp|P02533|K1C14_HUMAN	Keratin, type I cytoskeletal 14 OS=Homo sapiens OX=9606 GN=KRT14 PE=1 SV=4	688	51872	37	25	25	18	43	5.09	2264	1	1	0	651.335	1300.65	2	1300.65	0.004	0	79.9	1.6e-07	R	ALEEANADLEVK	I			File23649 Spectrum1434 scans: 4000
6	sp|P02533|K1C14_HUMAN	Keratin, type I cytoskeletal 14 OS=Homo sapiens OX=9606 GN=KRT14 PE=1 SV=4	688	51872	37	25	25	18	43	5.09	2484	2	1	0	680.854	1359.69	2	1359.69	0.0007	1	11.27	1.5	R	MSVEADINGLRR	V			File23649 Spectrum1854 scans: 4472
6	sp|P02533|K1C14_HUMAN	Keratin, type I cytoskeletal 14 OS=Homo sapiens OX=9606 GN=KRT14 PE=1 SV=4	688	51872	37	25	25	18	43	5.09	2489	1	1	0	681.349	1360.68	2	1360.68	-0.0007	0	76.96	3.8e-07	R	EVATNSELVQSGK	S			File23649 Spectrum633 scans: 3029
6	sp|P02533|K1C14_HUMAN	Keratin, type I cytoskeletal 14 OS=Homo sapiens OX=9606 GN=KRT14 PE=1 SV=4	688	51872	37	25	25	18	43	5.09	2490	1	1	0	681.349	1360.68	2	1360.68	-0.0005	0	83.88	7.8e-08	R	EVATNSELVQSGK	S			File23649 Spectrum704 scans: 3107
6	sp|P02533|K1C14_HUMAN	Keratin, type I cytoskeletal 14 OS=Homo sapiens OX=9606 GN=KRT14 PE=1 SV=4	688	51872	37	25	25	18	43	5.09	2518	1	1	0	457.554	1369.64	3	1369.64	-0.0002	1	7.61	1.8	K	KNHEEEMNALR	G			File23649 Spectrum218 scans: 2548
6	sp|P02533|K1C14_HUMAN	Keratin, type I cytoskeletal 14 OS=Homo sapiens OX=9606 GN=KRT14 PE=1 SV=4	688	51872	37	25	25	18	43	5.09	2539	1	1	0	460.581	1378.72	3	1378.72	-0.0003	1	56.76	3.4e-05	K	TRLEQEIATYR	R			File23649 Spectrum1669 scans: 4272
6	sp|P02533|K1C14_HUMAN	Keratin, type I cytoskeletal 14 OS=Homo sapiens OX=9606 GN=KRT14 PE=1 SV=4	688	51872	37	25	25	18	43	5.09	2724	1	1	1	713.351	1424.69	2	1424.69	-0.0012	0	64.26	5.8e-06	R	APSTYGGGLSVSSSR	F			File23649 Spectrum1120 scans: 3608
6	sp|P02533|K1C14_HUMAN	Keratin, type I cytoskeletal 14 OS=Homo sapiens OX=9606 GN=KRT14 PE=1 SV=4	688	51872	37	25	25	18	43	5.09	2781	1	1	0	480.238	1437.69	3	1437.69	-0.0004	1	10.6	1.1	R	ILNEMRDQYEK	M			File23649 Spectrum1014 scans: 3496
6	sp|P02533|K1C14_HUMAN	Keratin, type I cytoskeletal 14 OS=Homo sapiens OX=9606 GN=KRT14 PE=1 SV=4	688	51872	37	25	25	18	43	5.09	2824	1	1	0	727.85	1453.69	2	1453.69	-0.0018	1	13.77	0.48	R	ILNEMRDQYEK	M	Oxidation (M)	0.00001000000.0	File23649 Spectrum276 scans: 2626	emPAI	2.43
7	sp|P13647|K2C5_HUMAN	Keratin, type II cytoskeletal 5 OS=Homo sapiens OX=9606 GN=KRT5 PE=1 SV=3	679	62568	42	30	30	23	43.9	7.59	248	1	0	0	414.218	826.422	2	826.423	-0.0005	0	29.34	0.014	K	FASFIDK	V			File23649 Spectrum2153 scans: 4789
7	sp|P13647|K2C5_HUMAN	Keratin, type II cytoskeletal 5 OS=Homo sapiens OX=9606 GN=KRT5 PE=1 SV=3	679	62568	42	30	30	23	43.9	7.59	249	1	0	0	414.219	826.423	2	826.423	0.0001	0	44.32	0.00045	K	FASFIDK	V			File23649 Spectrum2079 scans: 4711
7	sp|P13647|K2C5_HUMAN	Keratin, type II cytoskeletal 5 OS=Homo sapiens OX=9606 GN=KRT5 PE=1 SV=3	679	62568	42	30	30	23	43.9	7.59	637	6	1	1	458.759	915.503	2	915.503	0	1	1.5	15	R	AEIDNVKK	Q			File23649 Spectrum2401 scans: 5053
7	sp|P13647|K2C5_HUMAN	Keratin, type II cytoskeletal 5 OS=Homo sapiens OX=9606 GN=KRT5 PE=1 SV=3	679	62568	42	30	30	23	43.9	7.59	730	1	1	1	469.752	937.49	2	937.487	0.0031	0	31.49	0.0079	R	SLYNLGGSK	R			File23649 Spectrum1469 scans: 4048
7	sp|P13647|K2C5_HUMAN	Keratin, type II cytoskeletal 5 OS=Homo sapiens OX=9606 GN=KRT5 PE=1 SV=3	679	62568	42	30	30	23	43.9	7.59	747	1	1	0	473.259	944.504	2	944.504	0	1	33.92	0.0099	R	GRLDSELR	N			File23649 Spectrum504 scans: 2892
7	sp|P13647|K2C5_HUMAN	Keratin, type II cytoskeletal 5 OS=Homo sapiens OX=9606 GN=KRT5 PE=1 SV=3	679	62568	42	30	30	23	43.9	7.59	965	1	0	0	503.237	1004.46	2	1004.46	-0.0008	0	21.8	0.08	K	LLEGEECR	L			File23649 Spectrum497 scans: 2883
7	sp|P13647|K2C5_HUMAN	Keratin, type II cytoskeletal 5 OS=Homo sapiens OX=9606 GN=KRT5 PE=1 SV=3	679	62568	42	30	30	23	43.9	7.59	1006	1	1	0	508.773	1015.53	2	1015.53	0.002	0	45.82	0.00052	R	QLDSIVGER	G			File23649 Spectrum1405 scans: 3961
7	sp|P13647|K2C5_HUMAN	Keratin, type II cytoskeletal 5 OS=Homo sapiens OX=9606 GN=KRT5 PE=1 SV=3	679	62568	42	30	30	23	43.9	7.59	1007	1	1	0	508.774	1015.53	2	1015.53	0.0036	0	39.32	0.0022	R	QLDSIVGER	G			File23649 Spectrum1453 scans: 4023
7	sp|P13647|K2C5_HUMAN	Keratin, type II cytoskeletal 5 OS=Homo sapiens OX=9606 GN=KRT5 PE=1 SV=3	679	62568	42	30	30	23	43.9	7.59	1044	1	1	0	513.731	1025.45	2	1025.45	-0.0013	0	30.79	0.0057	K	DVDAAYMNK	V			File23649 Spectrum826 scans: 3295
7	sp|P13647|K2C5_HUMAN	Keratin, type II cytoskeletal 5 OS=Homo sapiens OX=9606 GN=KRT5 PE=1 SV=3	679	62568	42	30	30	23	43.9	7.59	1234	1	1	1	529.304	1056.59	2	1056.59	0.0004	1	32.65	0.0068	R	LRAEIDNVK	K			File23649 Spectrum507 scans: 2895
7	sp|P13647|K2C5_HUMAN	Keratin, type II cytoskeletal 5 OS=Homo sapiens OX=9606 GN=KRT5 PE=1 SV=3	679	62568	42	30	30	23	43.9	7.59	1284	1	0	0	533.762	1065.51	2	1065.51	0.0003	1	9.58	1.6	K	YEDEINKR	T			File23649 Spectrum208 scans: 2536
7	sp|P13647|K2C5_HUMAN	Keratin, type II cytoskeletal 5 OS=Homo sapiens OX=9606 GN=KRT5 PE=1 SV=3	679	62568	42	30	30	23	43.9	7.59	1358	1	0	0	361.538	1081.59	3	1081.59	-0.0003	1	31.44	0.0083	K	FASFIDKVR	F			File23649 Spectrum2040 scans: 4669
7	sp|P13647|K2C5_HUMAN	Keratin, type II cytoskeletal 5 OS=Homo sapiens OX=9606 GN=KRT5 PE=1 SV=3	679	62568	42	30	30	23	43.9	7.59	1359	1	0	0	541.804	1081.59	2	1081.59	0.0011	1	49.87	0.00011	K	FASFIDKVR	F			File23649 Spectrum2050 scans: 4680
7	sp|P13647|K2C5_HUMAN	Keratin, type II cytoskeletal 5 OS=Homo sapiens OX=9606 GN=KRT5 PE=1 SV=3	679	62568	42	30	30	23	43.9	7.59	1504	1	1	1	556.291	1110.57	2	1110.57	0	0	63.22	6.3e-06	R	ISISTSGGSFR	N			File23649 Spectrum1593 scans: 4191
7	sp|P13647|K2C5_HUMAN	Keratin, type II cytoskeletal 5 OS=Homo sapiens OX=9606 GN=KRT5 PE=1 SV=3	679	62568	42	30	30	23	43.9	7.59	1604	1	0	0	567.284	1132.55	2	1132.55	-0.0005	1	19.82	0.17	R	KLLEGEECR	L			File23649 Spectrum252 scans: 2590
7	sp|P13647|K2C5_HUMAN	Keratin, type II cytoskeletal 5 OS=Homo sapiens OX=9606 GN=KRT5 PE=1 SV=3	679	62568	42	30	30	23	43.9	7.59	1605	1	0	0	378.525	1132.55	3	1132.55	-0.0004	1	17.55	0.29	R	KLLEGEECR	L			File23649 Spectrum261 scans: 2602
7	sp|P13647|K2C5_HUMAN	Keratin, type II cytoskeletal 5 OS=Homo sapiens OX=9606 GN=KRT5 PE=1 SV=3	679	62568	42	30	30	23	43.9	7.59	1646	4	1	1	572.321	1142.63	2	1142.62	0.0093	0	5.81	4.3	K	LAELEEALQK	A			File23649 Spectrum3211 scans: 5930
7	sp|P13647|K2C5_HUMAN	Keratin, type II cytoskeletal 5 OS=Homo sapiens OX=9606 GN=KRT5 PE=1 SV=3	679	62568	42	30	30	23	43.9	7.59	1681	1	1	1	578.271	1154.53	2	1154.53	0.0005	0	40.72	0.00077	R	EYQELMNTK	L			File23649 Spectrum1269 scans: 3766
7	sp|P13647|K2C5_HUMAN	Keratin, type II cytoskeletal 5 OS=Homo sapiens OX=9606 GN=KRT5 PE=1 SV=3	679	62568	42	30	30	23	43.9	7.59	1756	1	1	0	586.823	1171.63	2	1171.63	0.0001	1	27.85	0.025	R	RQLDSIVGER	G			File23649 Spectrum1010 scans: 3492
7	sp|P13647|K2C5_HUMAN	Keratin, type II cytoskeletal 5 OS=Homo sapiens OX=9606 GN=KRT5 PE=1 SV=3	679	62568	42	30	30	23	43.9	7.59	1843	1	1	1	597.791	1193.57	2	1193.57	-0.0008	0	47.63	0.00024	K	YEELQQTAGR	H			File23649 Spectrum610 scans: 3004
7	sp|P13647|K2C5_HUMAN	Keratin, type II cytoskeletal 5 OS=Homo sapiens OX=9606 GN=KRT5 PE=1 SV=3	679	62568	42	30	30	23	43.9	7.59	1844	1	1	1	597.791	1193.57	2	1193.57	-0.0004	0	62.41	8.1e-06	K	YEELQQTAGR	H			File23649 Spectrum539 scans: 2929
7	sp|P13647|K2C5_HUMAN	Keratin, type II cytoskeletal 5 OS=Homo sapiens OX=9606 GN=KRT5 PE=1 SV=3	679	62568	42	30	30	23	43.9	7.59	1901	1	1	0	602.321	1202.63	2	1202.63	-0.002	0	10.88	1.6	K	WTLLQEQGTK	T			File23649 Spectrum2578 scans: 5241
7	sp|P13647|K2C5_HUMAN	Keratin, type II cytoskeletal 5 OS=Homo sapiens OX=9606 GN=KRT5 PE=1 SV=3	679	62568	42	30	30	23	43.9	7.59	1902	1	1	0	602.322	1202.63	2	1202.63	-0.0011	0	51.05	0.00015	K	WTLLQEQGTK	T			File23649 Spectrum2510 scans: 5168
7	sp|P13647|K2C5_HUMAN	Keratin, type II cytoskeletal 5 OS=Homo sapiens OX=9606 GN=KRT5 PE=1 SV=3	679	62568	42	30	30	23	43.9	7.59	2018	1	1	1	619.79	1237.56	2	1237.56	-0.0001	0	22.36	0.059	R	NMQDLVEDFK	N			File23649 Spectrum3335 scans: 6063
7	sp|P13647|K2C5_HUMAN	Keratin, type II cytoskeletal 5 OS=Homo sapiens OX=9606 GN=KRT5 PE=1 SV=3	679	62568	42	30	30	23	43.9	7.59	2041	1	1	1	621.785	1241.56	2	1241.56	0.0001	0	35.85	0.0017	R	TEAESWYQTK	Y			File23649 Spectrum1400 scans: 3955
7	sp|P13647|K2C5_HUMAN	Keratin, type II cytoskeletal 5 OS=Homo sapiens OX=9606 GN=KRT5 PE=1 SV=3	679	62568	42	30	30	23	43.9	7.59	2075	1	1	1	627.787	1253.56	2	1253.56	-0.0009	0	44.44	0.00031	R	NMQDLVEDFK	N	Oxidation (M)	0.0100000000.0	File23649 Spectrum2266 scans: 4909
7	sp|P13647|K2C5_HUMAN	Keratin, type II cytoskeletal 5 OS=Homo sapiens OX=9606 GN=KRT5 PE=1 SV=3	679	62568	42	30	30	23	43.9	7.59	2186	1	1	1	641.823	1281.63	2	1281.63	0.0037	0	58.79	1.8e-05	R	TTAENEFVMLK	K			File23649 Spectrum2739 scans: 5410
7	sp|P13647|K2C5_HUMAN	Keratin, type II cytoskeletal 5 OS=Homo sapiens OX=9606 GN=KRT5 PE=1 SV=3	679	62568	42	30	30	23	43.9	7.59	2243	1	1	1	649.819	1297.62	2	1297.62	0.0003	0	55.56	3.3e-05	R	TTAENEFVMLK	K	Oxidation (M)	0.00000000100.0	File23649 Spectrum2116 scans: 4750
7	sp|P13647|K2C5_HUMAN	Keratin, type II cytoskeletal 5 OS=Homo sapiens OX=9606 GN=KRT5 PE=1 SV=3	679	62568	42	30	30	23	43.9	7.59	2364	1	0	0	665.367	1328.72	2	1328.72	0.0006	0	22.52	0.087	R	NLDLDSIIAEVK	A			File23649 Spectrum4126 scans: 7010
7	sp|P13647|K2C5_HUMAN	Keratin, type II cytoskeletal 5 OS=Homo sapiens OX=9606 GN=KRT5 PE=1 SV=3	679	62568	42	30	30	23	43.9	7.59	2660	1	1	1	705.845	1409.67	2	1409.67	0.0029	0	77.23	2.6e-07	R	VSLAGACGVGGYGSR	S			File23649 Spectrum1497 scans: 4087
7	sp|P13647|K2C5_HUMAN	Keratin, type II cytoskeletal 5 OS=Homo sapiens OX=9606 GN=KRT5 PE=1 SV=3	679	62568	42	30	30	23	43.9	7.59	2662	1	1	1	705.865	1409.72	2	1409.72	0.0001	0	19.46	0.15	R	SFSTASAITPSVSR	T			File23649 Spectrum1694 scans: 4298
7	sp|P13647|K2C5_HUMAN	Keratin, type II cytoskeletal 5 OS=Homo sapiens OX=9606 GN=KRT5 PE=1 SV=3	679	62568	42	30	30	23	43.9	7.59	2663	1	1	1	705.865	1409.72	2	1409.72	0.0007	0	53.51	5.7e-05	R	SFSTASAITPSVSR	T			File23649 Spectrum1602 scans: 4200
7	sp|P13647|K2C5_HUMAN	Keratin, type II cytoskeletal 5 OS=Homo sapiens OX=9606 GN=KRT5 PE=1 SV=3	679	62568	42	30	30	23	43.9	7.59	2664	1	1	1	470.915	1409.72	3	1409.72	0.0008	1	19.14	0.16	R	TTAENEFVMLKK	D			File23649 Spectrum1850 scans: 4468
7	sp|P13647|K2C5_HUMAN	Keratin, type II cytoskeletal 5 OS=Homo sapiens OX=9606 GN=KRT5 PE=1 SV=3	679	62568	42	30	30	23	43.9	7.59	2665	1	1	1	705.869	1409.72	2	1409.72	0.0014	1	51.49	9.4e-05	R	TTAENEFVMLKK	D			File23649 Spectrum1849 scans: 4467
7	sp|P13647|K2C5_HUMAN	Keratin, type II cytoskeletal 5 OS=Homo sapiens OX=9606 GN=KRT5 PE=1 SV=3	679	62568	42	30	30	23	43.9	7.59	2723	1	1	1	713.341	1424.67	2	1424.67	0.0006	0	25.36	0.037	K	VDALMDEINFMK	M			File23649 Spectrum3916 scans: 6736
7	sp|P13647|K2C5_HUMAN	Keratin, type II cytoskeletal 5 OS=Homo sapiens OX=9606 GN=KRT5 PE=1 SV=3	679	62568	42	30	30	23	43.9	7.59	2782	1	1	1	720.359	1438.7	2	1438.71	-0.0009	0	47.71	0.00026	R	GLGVGFGSGGGSSSSVK	F			File23649 Spectrum1652 scans: 4254
7	sp|P13647|K2C5_HUMAN	Keratin, type II cytoskeletal 5 OS=Homo sapiens OX=9606 GN=KRT5 PE=1 SV=3	679	62568	42	30	30	23	43.9	7.59	2833	1	1	1	729.336	1456.66	2	1456.66	-0.0002	0	44.78	0.00026	K	VDALMDEINFMK	M	2 Oxidation (M)	0.000010000010.0	File23649 Spectrum2499 scans: 5156
7	sp|P13647|K2C5_HUMAN	Keratin, type II cytoskeletal 5 OS=Homo sapiens OX=9606 GN=KRT5 PE=1 SV=3	679	62568	42	30	30	23	43.9	7.59	2891	1	1	1	743.352	1484.69	2	1484.69	-0.0001	1	23.01	0.051	R	SRTEAESWYQTK	Y			File23649 Spectrum1065 scans: 3550
7	sp|P13647|K2C5_HUMAN	Keratin, type II cytoskeletal 5 OS=Homo sapiens OX=9606 GN=KRT5 PE=1 SV=3	679	62568	42	30	30	23	43.9	7.59	3091	5	1	1	780.377	1558.74	2	1558.73	0.0059	1	0.11	11	K	HEISEMNRMIQR	L	Oxidation (M)	0.000001000000.0	File23649 Spectrum3800 scans: 6588
7	sp|P13647|K2C5_HUMAN	Keratin, type II cytoskeletal 5 OS=Homo sapiens OX=9606 GN=KRT5 PE=1 SV=3	679	62568	42	30	30	23	43.9	7.59	3342	1	1	0	848.416	1694.82	2	1694.82	-0.0019	1	78.97	1.7e-07	K	DVDAAYMNKVELEAK	V			File23649 Spectrum1990 scans: 4616
7	sp|P13647|K2C5_HUMAN	Keratin, type II cytoskeletal 5 OS=Homo sapiens OX=9606 GN=KRT5 PE=1 SV=3	679	62568	42	30	30	23	43.9	7.59	3344	1	1	0	565.947	1694.82	3	1694.82	0.0007	1	30.82	0.012	K	DVDAAYMNKVELEAK	V			File23649 Spectrum2004 scans: 4631
7	sp|P13647|K2C5_HUMAN	Keratin, type II cytoskeletal 5 OS=Homo sapiens OX=9606 GN=KRT5 PE=1 SV=3	679	62568	42	30	30	23	43.9	7.59	3361	1	1	1	851.402	1700.79	2	1700.79	0.0001	0	35.99	0.002	K	QCANLQNAIADAEQR	G			File23649 Spectrum2365 scans: 5015	emPAI	3.64
8	sp|P02538|K2C6A_HUMAN	Keratin, type II cytoskeletal 6A OS=Homo sapiens OX=9606 GN=KRT6A PE=1 SV=3	632	60293	36	28	26	22	41.5	8.09	248	1	0	0	414.218	826.422	2	826.423	-0.0005	0	29.34	0.014	K	FASFIDK	V			File23649 Spectrum2153 scans: 4789
8	sp|P02538|K2C6A_HUMAN	Keratin, type II cytoskeletal 6A OS=Homo sapiens OX=9606 GN=KRT6A PE=1 SV=3	632	60293	36	28	26	22	41.5	8.09	249	1	0	0	414.219	826.423	2	826.423	0.0001	0	44.32	0.00045	K	FASFIDK	V			File23649 Spectrum2079 scans: 4711
8	sp|P02538|K2C6A_HUMAN	Keratin, type II cytoskeletal 6A OS=Homo sapiens OX=9606 GN=KRT6A PE=1 SV=3	632	60293	36	28	26	22	41.5	8.09	523	1	1	0	441.244	880.473	2	880.465	0.0079	0	34.99	0.0035	R	SLYGLGGSK	R			File23649 Spectrum1503 scans: 4093
8	sp|P02538|K2C6A_HUMAN	Keratin, type II cytoskeletal 6A OS=Homo sapiens OX=9606 GN=KRT6A PE=1 SV=3	632	60293	36	28	26	22	41.5	8.09	747	1	0	0	473.259	944.504	2	944.504	0	1	33.92	0.0099	R	GRLDSELR	G			File23649 Spectrum504 scans: 2892
8	sp|P02538|K2C6A_HUMAN	Keratin, type II cytoskeletal 6A OS=Homo sapiens OX=9606 GN=KRT6A PE=1 SV=3	632	60293	36	28	26	22	41.5	8.09	830	1	1	0	486.759	971.504	2	971.504	0	0	54.46	5.7e-05	K	QEIAEINR	M			File23649 Spectrum724 scans: 3139
8	sp|P02538|K2C6A_HUMAN	Keratin, type II cytoskeletal 6A OS=Homo sapiens OX=9606 GN=KRT6A PE=1 SV=3	632	60293	36	28	26	22	41.5	8.09	965	1	0	0	503.237	1004.46	2	1004.46	-0.0008	0	21.8	0.08	K	LLEGEECR	L			File23649 Spectrum497 scans: 2883
8	sp|P02538|K2C6A_HUMAN	Keratin, type II cytoskeletal 6A OS=Homo sapiens OX=9606 GN=KRT6A PE=1 SV=3	632	60293	36	28	26	22	41.5	8.09	988	1	1	1	506.756	1011.5	2	1011.5	-0.0019	0	43.21	0.00051	R	SGFSSVSVSR	S			File23649 Spectrum1108 scans: 3595
8	sp|P02538|K2C6A_HUMAN	Keratin, type II cytoskeletal 6A OS=Homo sapiens OX=9606 GN=KRT6A PE=1 SV=3	632	60293	36	28	26	22	41.5	8.09	1006	1	0	0	508.773	1015.53	2	1015.53	0.002	0	45.82	0.00052	R	QLDSIVGER	G			File23649 Spectrum1405 scans: 3961
8	sp|P02538|K2C6A_HUMAN	Keratin, type II cytoskeletal 6A OS=Homo sapiens OX=9606 GN=KRT6A PE=1 SV=3	632	60293	36	28	26	22	41.5	8.09	1007	1	0	0	508.774	1015.53	2	1015.53	0.0036	0	39.32	0.0022	R	QLDSIVGER	G			File23649 Spectrum1453 scans: 4023
8	sp|P02538|K2C6A_HUMAN	Keratin, type II cytoskeletal 6A OS=Homo sapiens OX=9606 GN=KRT6A PE=1 SV=3	632	60293	36	28	26	22	41.5	8.09	1044	1	0	0	513.731	1025.45	2	1025.45	-0.0013	0	30.79	0.0057	K	DVDAAYMNK	V			File23649 Spectrum826 scans: 3295
8	sp|P02538|K2C6A_HUMAN	Keratin, type II cytoskeletal 6A OS=Homo sapiens OX=9606 GN=KRT6A PE=1 SV=3	632	60293	36	28	26	22	41.5	8.09	1284	1	0	0	533.762	1065.51	2	1065.51	0.0003	1	9.58	1.6	K	YEDEINKR	T			File23649 Spectrum208 scans: 2536
8	sp|P02538|K2C6A_HUMAN	Keratin, type II cytoskeletal 6A OS=Homo sapiens OX=9606 GN=KRT6A PE=1 SV=3	632	60293	36	28	26	22	41.5	8.09	1358	1	0	0	361.538	1081.59	3	1081.59	-0.0003	1	31.44	0.0083	K	FASFIDKVR	F			File23649 Spectrum2040 scans: 4669
8	sp|P02538|K2C6A_HUMAN	Keratin, type II cytoskeletal 6A OS=Homo sapiens OX=9606 GN=KRT6A PE=1 SV=3	632	60293	36	28	26	22	41.5	8.09	1359	1	0	0	541.804	1081.59	2	1081.59	0.0011	1	49.87	0.00011	K	FASFIDKVR	F			File23649 Spectrum2050 scans: 4680
8	sp|P02538|K2C6A_HUMAN	Keratin, type II cytoskeletal 6A OS=Homo sapiens OX=9606 GN=KRT6A PE=1 SV=3	632	60293	36	28	26	22	41.5	8.09	1473	2	0	0	554.266	1106.52	2	1106.54	-0.0185	0	0.75	11	K	AQYEEIAQR	S			File23649 Spectrum2220 scans: 4859
8	sp|P02538|K2C6A_HUMAN	Keratin, type II cytoskeletal 6A OS=Homo sapiens OX=9606 GN=KRT6A PE=1 SV=3	632	60293	36	28	26	22	41.5	8.09	1475	1	0	0	554.274	1106.53	2	1106.54	-0.0023	0	42.26	0.00091	K	AQYEEIAQR	S			File23649 Spectrum702 scans: 3105
8	sp|P02538|K2C6A_HUMAN	Keratin, type II cytoskeletal 6A OS=Homo sapiens OX=9606 GN=KRT6A PE=1 SV=3	632	60293	36	28	26	22	41.5	8.09	1604	1	0	0	567.284	1132.55	2	1132.55	-0.0005	1	19.82	0.17	R	KLLEGEECR	L			File23649 Spectrum252 scans: 2590
8	sp|P02538|K2C6A_HUMAN	Keratin, type II cytoskeletal 6A OS=Homo sapiens OX=9606 GN=KRT6A PE=1 SV=3	632	60293	36	28	26	22	41.5	8.09	1605	1	0	0	378.525	1132.55	3	1132.55	-0.0004	1	17.55	0.29	R	KLLEGEECR	L			File23649 Spectrum261 scans: 2602
8	sp|P02538|K2C6A_HUMAN	Keratin, type II cytoskeletal 6A OS=Homo sapiens OX=9606 GN=KRT6A PE=1 SV=3	632	60293	36	28	26	22	41.5	8.09	1671	1	1	0	577.282	1152.55	2	1152.55	0.0002	0	33.6	0.0061	K	EYQELMNVK	L			File23649 Spectrum1763 scans: 4373
8	sp|P02538|K2C6A_HUMAN	Keratin, type II cytoskeletal 6A OS=Homo sapiens OX=9606 GN=KRT6A PE=1 SV=3	632	60293	36	28	26	22	41.5	8.09	1719	1	1	0	583.296	1164.58	2	1164.58	0.0002	0	50.03	0.00016	K	YEELQVTAGR	H			File23649 Spectrum1315 scans: 3818
8	sp|P02538|K2C6A_HUMAN	Keratin, type II cytoskeletal 6A OS=Homo sapiens OX=9606 GN=KRT6A PE=1 SV=3	632	60293	36	28	26	22	41.5	8.09	1741	1	1	0	585.279	1168.54	2	1168.54	-0.0003	0	29.94	0.012	K	EYQELMNVK	L	Oxidation (M)	0.000001000.0	File23649 Spectrum953 scans: 3431
8	sp|P02538|K2C6A_HUMAN	Keratin, type II cytoskeletal 6A OS=Homo sapiens OX=9606 GN=KRT6A PE=1 SV=3	632	60293	36	28	26	22	41.5	8.09	1756	1	0	0	586.823	1171.63	2	1171.63	0.0001	1	27.85	0.025	R	RQLDSIVGER	G			File23649 Spectrum1010 scans: 3492
8	sp|P02538|K2C6A_HUMAN	Keratin, type II cytoskeletal 6A OS=Homo sapiens OX=9606 GN=KRT6A PE=1 SV=3	632	60293	36	28	26	22	41.5	8.09	1901	1	0	0	602.321	1202.63	2	1202.63	-0.002	0	10.88	1.6	K	WTLLQEQGTK	T			File23649 Spectrum2578 scans: 5241
8	sp|P02538|K2C6A_HUMAN	Keratin, type II cytoskeletal 6A OS=Homo sapiens OX=9606 GN=KRT6A PE=1 SV=3	632	60293	36	28	26	22	41.5	8.09	1902	1	0	0	602.322	1202.63	2	1202.63	-0.0011	0	51.05	0.00015	K	WTLLQEQGTK	T			File23649 Spectrum2510 scans: 5168
8	sp|P02538|K2C6A_HUMAN	Keratin, type II cytoskeletal 6A OS=Homo sapiens OX=9606 GN=KRT6A PE=1 SV=3	632	60293	36	28	26	22	41.5	8.09	1933	1	1	0	606.782	1211.55	2	1211.55	0.0032	0	25.07	0.028	R	AEAESWYQTK	Y			File23649 Spectrum1386 scans: 3938
8	sp|P02538|K2C6A_HUMAN	Keratin, type II cytoskeletal 6A OS=Homo sapiens OX=9606 GN=KRT6A PE=1 SV=3	632	60293	36	28	26	22	41.5	8.09	1956	1	1	0	611.819	1221.62	2	1221.62	0	0	50.36	0.00016	R	TAAENEFVTLK	K			File23649 Spectrum2086 scans: 4718
8	sp|P02538|K2C6A_HUMAN	Keratin, type II cytoskeletal 6A OS=Homo sapiens OX=9606 GN=KRT6A PE=1 SV=3	632	60293	36	28	26	22	41.5	8.09	1957	6	1	0	611.825	1221.64	2	1221.62	0.011	0	1.66	10	R	TAAENEFVTLK	K			File23649 Spectrum705 scans: 3108
8	sp|P02538|K2C6A_HUMAN	Keratin, type II cytoskeletal 6A OS=Homo sapiens OX=9606 GN=KRT6A PE=1 SV=3	632	60293	36	28	26	22	41.5	8.09	2364	1	0	0	665.367	1328.72	2	1328.72	0.0006	0	22.52	0.087	R	NLDLDSIIAEVK	A			File23649 Spectrum4126 scans: 7010
8	sp|P02538|K2C6A_HUMAN	Keratin, type II cytoskeletal 6A OS=Homo sapiens OX=9606 GN=KRT6A PE=1 SV=3	632	60293	36	28	26	22	41.5	8.09	2468	1	1	0	453.25	1356.73	3	1356.72	0.002	1	35.56	0.0042	K	NKLEGLEDALQK	A			File23649 Spectrum2055 scans: 4685
8	sp|P02538|K2C6A_HUMAN	Keratin, type II cytoskeletal 6A OS=Homo sapiens OX=9606 GN=KRT6A PE=1 SV=3	632	60293	36	28	26	22	41.5	8.09	2469	1	1	0	679.371	1356.73	2	1356.72	0.003	1	69.67	1.7e-06	K	NKLEGLEDALQK	A			File23649 Spectrum2037 scans: 4666
8	sp|P02538|K2C6A_HUMAN	Keratin, type II cytoskeletal 6A OS=Homo sapiens OX=9606 GN=KRT6A PE=1 SV=3	632	60293	36	28	26	22	41.5	8.09	2656	1	1	0	704.359	1406.7	2	1406.7	-0.0003	0	43.48	0.00066	K	ADTLTDEINFLR	A			File23649 Spectrum3756 scans: 6536
8	sp|P02538|K2C6A_HUMAN	Keratin, type II cytoskeletal 6A OS=Homo sapiens OX=9606 GN=KRT6A PE=1 SV=3	632	60293	36	28	26	22	41.5	8.09	2712	1	1	0	712.82	1423.63	2	1423.63	-0.0011	0	56.15	1.5e-05	R	GSGGLGGACGGAGFGSR	S			File23649 Spectrum1174 scans: 3665
8	sp|P02538|K2C6A_HUMAN	Keratin, type II cytoskeletal 6A OS=Homo sapiens OX=9606 GN=KRT6A PE=1 SV=3	632	60293	36	28	26	22	41.5	8.09	2802	1	1	1	724.392	1446.77	2	1446.77	0.0012	0	67.42	2.4e-06	R	AIGGGLSSVGGGSSTIK	Y			File23649 Spectrum1480 scans: 4065
8	sp|P02538|K2C6A_HUMAN	Keratin, type II cytoskeletal 6A OS=Homo sapiens OX=9606 GN=KRT6A PE=1 SV=3	632	60293	36	28	26	22	41.5	8.09	2827	1	1	0	728.346	1454.68	2	1454.68	-0.0005	1	24.89	0.038	R	SRAEAESWYQTK	Y			File23649 Spectrum991 scans: 3472
8	sp|P02538|K2C6A_HUMAN	Keratin, type II cytoskeletal 6A OS=Homo sapiens OX=9606 GN=KRT6A PE=1 SV=3	632	60293	36	28	26	22	41.5	8.09	2828	1	1	0	485.901	1454.68	3	1454.68	0.001	1	32.82	0.0061	R	SRAEAESWYQTK	Y			File23649 Spectrum997 scans: 3478
8	sp|P02538|K2C6A_HUMAN	Keratin, type II cytoskeletal 6A OS=Homo sapiens OX=9606 GN=KRT6A PE=1 SV=3	632	60293	36	28	26	22	41.5	8.09	3163	1	1	0	799.883	1597.75	2	1597.75	0.0004	0	120.45	1e-11	R	ISIGGGSCAISGGYGSR	A			File23649 Spectrum1690 scans: 4294
8	sp|P02538|K2C6A_HUMAN	Keratin, type II cytoskeletal 6A OS=Homo sapiens OX=9606 GN=KRT6A PE=1 SV=3	632	60293	36	28	26	22	41.5	8.09	3341	1	1	0	847.925	1693.84	2	1693.83	0.0008	1	25.16	0.043	K	DVDAAYMNKVELQAK	A			File23649 Spectrum1840 scans: 4457	emPAI	3.43
9	sp|P08779|K1C16_HUMAN	Keratin, type I cytoskeletal 16 OS=Homo sapiens OX=9606 GN=KRT16 PE=1 SV=4	605	51578	31	22	23	18	45	4.99	134	2	0	0	388.209	774.402	2	774.406	-0.0033	0	18.68	0.44	R	ILNEMR	D			File23649 Spectrum797 scans: 3257
9	sp|P08779|K1C16_HUMAN	Keratin, type I cytoskeletal 16 OS=Homo sapiens OX=9606 GN=KRT16 PE=1 SV=4	605	51578	31	22	23	18	45	4.99	189	1	0	0	404.203	806.392	2	806.392	-0.0005	0	42.6	0.0011	R	LAADDFR	T			File23649 Spectrum1222 scans: 3716
9	sp|P08779|K1C16_HUMAN	Keratin, type I cytoskeletal 16 OS=Homo sapiens OX=9606 GN=KRT16 PE=1 SV=4	605	51578	31	22	23	18	45	4.99	190	1	0	0	404.203	806.392	2	806.392	0.0001	0	30.63	0.017	R	LAADDFR	T			File23649 Spectrum1295 scans: 3794
9	sp|P08779|K1C16_HUMAN	Keratin, type I cytoskeletal 16 OS=Homo sapiens OX=9606 GN=KRT16 PE=1 SV=4	605	51578	31	22	23	18	45	4.99	192	1	0	0	405.224	808.433	2	808.433	-0.0005	0	30.83	0.012	R	LASYLDK	V			File23649 Spectrum1098 scans: 3585
9	sp|P08779|K1C16_HUMAN	Keratin, type I cytoskeletal 16 OS=Homo sapiens OX=9606 GN=KRT16 PE=1 SV=4	605	51578	31	22	23	18	45	4.99	193	1	0	0	405.224	808.433	2	808.433	-0.0002	0	43.32	0.00066	R	LASYLDK	V			File23649 Spectrum1022 scans: 3505
9	sp|P08779|K1C16_HUMAN	Keratin, type I cytoskeletal 16 OS=Homo sapiens OX=9606 GN=KRT16 PE=1 SV=4	605	51578	31	22	23	18	45	4.99	654	1	0	0	460.213	918.411	2	918.412	-0.001	0	8.47	1.2	K	DYSPYFK	T			File23649 Spectrum1948 scans: 4572
9	sp|P08779|K1C16_HUMAN	Keratin, type I cytoskeletal 16 OS=Homo sapiens OX=9606 GN=KRT16 PE=1 SV=4	605	51578	31	22	23	18	45	4.99	1066	1	0	0	515.301	1028.59	2	1028.59	-0.0001	0	42.98	0.00066	R	VLDELTLAR	T			File23649 Spectrum2472 scans: 5128
9	sp|P08779|K1C16_HUMAN	Keratin, type I cytoskeletal 16 OS=Homo sapiens OX=9606 GN=KRT16 PE=1 SV=4	605	51578	31	22	23	18	45	4.99	1067	1	0	0	515.301	1028.59	2	1028.59	0.001	0	23.12	0.063	R	VLDELTLAR	T			File23649 Spectrum2537 scans: 5198
9	sp|P08779|K1C16_HUMAN	Keratin, type I cytoskeletal 16 OS=Homo sapiens OX=9606 GN=KRT16 PE=1 SV=4	605	51578	31	22	23	18	45	4.99	1092	1	0	0	518.77	1035.53	2	1035.53	0.0009	1	17.03	0.35	K	IRDWYQR	Q			File23649 Spectrum1107 scans: 3594
9	sp|P08779|K1C16_HUMAN	Keratin, type I cytoskeletal 16 OS=Homo sapiens OX=9606 GN=KRT16 PE=1 SV=4	605	51578	31	22	23	18	45	4.99	1267	1	0	0	355.541	1063.6	3	1063.6	0.0002	1	49.26	9.1e-05	R	LASYLDKVR	A			File23649 Spectrum1289 scans: 3787
9	sp|P08779|K1C16_HUMAN	Keratin, type I cytoskeletal 16 OS=Homo sapiens OX=9606 GN=KRT16 PE=1 SV=4	605	51578	31	22	23	18	45	4.99	1268	1	0	0	532.809	1063.6	2	1063.6	0.0007	1	44.72	0.00026	R	LASYLDKVR	A			File23649 Spectrum1272 scans: 3769
9	sp|P08779|K1C16_HUMAN	Keratin, type I cytoskeletal 16 OS=Homo sapiens OX=9606 GN=KRT16 PE=1 SV=4	605	51578	31	22	23	18	45	4.99	1392	1	0	0	545.769	1089.52	2	1089.52	-0.0013	0	51.4	0.00012	K	VTMQNLNDR	L			File23649 Spectrum820 scans: 3288
9	sp|P08779|K1C16_HUMAN	Keratin, type I cytoskeletal 16 OS=Homo sapiens OX=9606 GN=KRT16 PE=1 SV=4	605	51578	31	22	23	18	45	4.99	1393	1	0	0	545.77	1089.53	2	1089.52	0.0017	0	51.49	0.00012	K	VTMQNLNDR	L			File23649 Spectrum773 scans: 3224
9	sp|P08779|K1C16_HUMAN	Keratin, type I cytoskeletal 16 OS=Homo sapiens OX=9606 GN=KRT16 PE=1 SV=4	605	51578	31	22	23	18	45	4.99	1431	1	1	1	548.769	1095.52	2	1095.52	-0.0003	0	36.24	0.0035	R	DAETWFLSK	T			File23649 Spectrum3452 scans: 6188
9	sp|P08779|K1C16_HUMAN	Keratin, type I cytoskeletal 16 OS=Homo sapiens OX=9606 GN=KRT16 PE=1 SV=4	605	51578	31	22	23	18	45	4.99	1467	1	0	0	553.785	1105.56	2	1105.56	0	0	58.88	2.6e-05	R	ISSVLAGGSCR	A			File23649 Spectrum1000 scans: 3482
9	sp|P08779|K1C16_HUMAN	Keratin, type I cytoskeletal 16 OS=Homo sapiens OX=9606 GN=KRT16 PE=1 SV=4	605	51578	31	22	23	18	45	4.99	1634	1	1	1	571.245	1140.47	2	1140.48	-0.0009	0	40.11	0.00038	R	DQYEQMAEK	N			File23649 Spectrum606 scans: 2999
9	sp|P08779|K1C16_HUMAN	Keratin, type I cytoskeletal 16 OS=Homo sapiens OX=9606 GN=KRT16 PE=1 SV=4	605	51578	31	22	23	18	45	4.99	1809	4	0	0	395.903	1184.69	3	1184.69	-0.0004	1	1.73	6.4	R	RVLDELTLAR	T			File23649 Spectrum158 scans: 2459
9	sp|P08779|K1C16_HUMAN	Keratin, type I cytoskeletal 16 OS=Homo sapiens OX=9606 GN=KRT16 PE=1 SV=4	605	51578	31	22	23	18	45	4.99	1810	3	0	0	395.903	1184.69	3	1184.69	-0.0004	1	1.21	7.2	R	RVLDELTLAR	T			File23649 Spectrum134 scans: 2416
9	sp|P08779|K1C16_HUMAN	Keratin, type I cytoskeletal 16 OS=Homo sapiens OX=9606 GN=KRT16 PE=1 SV=4	605	51578	31	22	23	18	45	4.99	1883	3	0	1	601.312	1200.61	2	1200.61	-0.0011	0	8.38	2.1	R	QTVEADVNGLR	R			File23649 Spectrum1961 scans: 4586
9	sp|P08779|K1C16_HUMAN	Keratin, type I cytoskeletal 16 OS=Homo sapiens OX=9606 GN=KRT16 PE=1 SV=4	605	51578	31	22	23	18	45	4.99	1952	1	0	0	610.804	1219.59	2	1219.59	-0.0001	0	55.5	4.8e-05	K	ASLENSLEETK	G			File23649 Spectrum1396 scans: 3950
9	sp|P08779|K1C16_HUMAN	Keratin, type I cytoskeletal 16 OS=Homo sapiens OX=9606 GN=KRT16 PE=1 SV=4	605	51578	31	22	23	18	45	4.99	2030	1	1	1	621.3	1240.59	2	1240.59	-0.0008	0	30.49	0.0091	K	NHEEEMLALR	G			File23649 Spectrum1544 scans: 4138
9	sp|P08779|K1C16_HUMAN	Keratin, type I cytoskeletal 16 OS=Homo sapiens OX=9606 GN=KRT16 PE=1 SV=4	605	51578	31	22	23	18	45	4.99	2113	1	1	1	420.563	1258.67	3	1258.67	-0.001	1	36.84	0.0031	R	TKYEHELALR	Q			File23649 Spectrum689 scans: 3091
9	sp|P08779|K1C16_HUMAN	Keratin, type I cytoskeletal 16 OS=Homo sapiens OX=9606 GN=KRT16 PE=1 SV=4	605	51578	31	22	23	18	45	4.99	2174	1	0	0	639.795	1277.58	2	1277.58	-0.003	0	31.51	0.0071	K	GSCGIGGGIGGGSSR	I			File23649 Spectrum682 scans: 3082
9	sp|P08779|K1C16_HUMAN	Keratin, type I cytoskeletal 16 OS=Homo sapiens OX=9606 GN=KRT16 PE=1 SV=4	605	51578	31	22	23	18	45	4.99	2264	1	0	0	651.335	1300.65	2	1300.65	0.004	0	79.9	1.6e-07	R	ALEEANADLEVK	I			File23649 Spectrum1434 scans: 4000
9	sp|P08779|K1C16_HUMAN	Keratin, type I cytoskeletal 16 OS=Homo sapiens OX=9606 GN=KRT16 PE=1 SV=4	605	51578	31	22	23	18	45	4.99	2387	1	1	1	669.836	1337.66	2	1337.66	0.0004	0	63	7.8e-06	R	APSTYGGGLSVSSR	F			File23649 Spectrum1143 scans: 3632
9	sp|P08779|K1C16_HUMAN	Keratin, type I cytoskeletal 16 OS=Homo sapiens OX=9606 GN=KRT16 PE=1 SV=4	605	51578	31	22	23	18	45	4.99	2465	1	0	1	453.245	1356.71	3	1356.71	0.0008	1	45.7	0.00045	R	QTVEADVNGLRR	V			File23649 Spectrum1034 scans: 3517
9	sp|P08779|K1C16_HUMAN	Keratin, type I cytoskeletal 16 OS=Homo sapiens OX=9606 GN=KRT16 PE=1 SV=4	605	51578	31	22	23	18	45	4.99	2466	4	0	1	679.363	1356.71	2	1356.71	0.0009	1	11.13	1.3	R	QTVEADVNGLRR	V			File23649 Spectrum1476 scans: 4059
9	sp|P08779|K1C16_HUMAN	Keratin, type I cytoskeletal 16 OS=Homo sapiens OX=9606 GN=KRT16 PE=1 SV=4	605	51578	31	22	23	18	45	4.99	2467	7	0	1	453.245	1356.71	3	1356.71	0.0018	1	3.19	7.9	R	QTVEADVNGLRR	V			File23649 Spectrum1482 scans: 4067
9	sp|P08779|K1C16_HUMAN	Keratin, type I cytoskeletal 16 OS=Homo sapiens OX=9606 GN=KRT16 PE=1 SV=4	605	51578	31	22	23	18	45	4.99	2539	1	0	0	460.581	1378.72	3	1378.72	-0.0003	1	56.76	3.4e-05	K	TRLEQEIATYR	R			File23649 Spectrum1669 scans: 4272
9	sp|P08779|K1C16_HUMAN	Keratin, type I cytoskeletal 16 OS=Homo sapiens OX=9606 GN=KRT16 PE=1 SV=4	605	51578	31	22	23	18	45	4.99	2651	1	1	1	703.347	1404.68	2	1404.68	-0.0046	0	87.19	2.7e-08	K	EVASNSELVQSSR	S			File23649 Spectrum627 scans: 3022
9	sp|P08779|K1C16_HUMAN	Keratin, type I cytoskeletal 16 OS=Homo sapiens OX=9606 GN=KRT16 PE=1 SV=4	605	51578	31	22	23	18	45	4.99	4306	1	1	1	784.035	2349.08	3	2349.08	-0.0005	0	65.9	1.8e-06	R	LLEGEDAHLSSQQASGQSYSSR	E			File23649 Spectrum1013 scans: 3495	emPAI	2.24
10	sp|P04259|K2C6B_HUMAN	Keratin, type II cytoskeletal 6B OS=Homo sapiens OX=9606 GN=KRT6B PE=1 SV=5	602	60315	33	25	23	19	37.9	8.09	248	1	0	0	414.218	826.422	2	826.423	-0.0005	0	29.34	0.014	K	FASFIDK	V			File23649 Spectrum2153 scans: 4789
10	sp|P04259|K2C6B_HUMAN	Keratin, type II cytoskeletal 6B OS=Homo sapiens OX=9606 GN=KRT6B PE=1 SV=5	602	60315	33	25	23	19	37.9	8.09	249	1	0	0	414.219	826.423	2	826.423	0.0001	0	44.32	0.00045	K	FASFIDK	V			File23649 Spectrum2079 scans: 4711
10	sp|P04259|K2C6B_HUMAN	Keratin, type II cytoskeletal 6B OS=Homo sapiens OX=9606 GN=KRT6B PE=1 SV=5	602	60315	33	25	23	19	37.9	8.09	523	1	0	0	441.244	880.473	2	880.465	0.0079	0	34.99	0.0035	R	SLYGLGGSK	R			File23649 Spectrum1503 scans: 4093
10	sp|P04259|K2C6B_HUMAN	Keratin, type II cytoskeletal 6B OS=Homo sapiens OX=9606 GN=KRT6B PE=1 SV=5	602	60315	33	25	23	19	37.9	8.09	747	1	0	0	473.259	944.504	2	944.504	0	1	33.92	0.0099	R	GRLDSELR	N			File23649 Spectrum504 scans: 2892
10	sp|P04259|K2C6B_HUMAN	Keratin, type II cytoskeletal 6B OS=Homo sapiens OX=9606 GN=KRT6B PE=1 SV=5	602	60315	33	25	23	19	37.9	8.09	830	1	0	0	486.759	971.504	2	971.504	0	0	54.46	5.7e-05	K	QEIAEINR	M			File23649 Spectrum724 scans: 3139
10	sp|P04259|K2C6B_HUMAN	Keratin, type II cytoskeletal 6B OS=Homo sapiens OX=9606 GN=KRT6B PE=1 SV=5	602	60315	33	25	23	19	37.9	8.09	965	1	0	0	503.237	1004.46	2	1004.46	-0.0008	0	21.8	0.08	K	LLEGEECR	L			File23649 Spectrum497 scans: 2883
10	sp|P04259|K2C6B_HUMAN	Keratin, type II cytoskeletal 6B OS=Homo sapiens OX=9606 GN=KRT6B PE=1 SV=5	602	60315	33	25	23	19	37.9	8.09	1044	1	0	0	513.731	1025.45	2	1025.45	-0.0013	0	30.79	0.0057	K	DVDAAYMNK	V			File23649 Spectrum826 scans: 3295
10	sp|P04259|K2C6B_HUMAN	Keratin, type II cytoskeletal 6B OS=Homo sapiens OX=9606 GN=KRT6B PE=1 SV=5	602	60315	33	25	23	19	37.9	8.09	1284	1	0	0	533.762	1065.51	2	1065.51	0.0003	1	9.58	1.6	K	YEDEINKR	T			File23649 Spectrum208 scans: 2536
10	sp|P04259|K2C6B_HUMAN	Keratin, type II cytoskeletal 6B OS=Homo sapiens OX=9606 GN=KRT6B PE=1 SV=5	602	60315	33	25	23	19	37.9	8.09	1358	1	0	0	361.538	1081.59	3	1081.59	-0.0003	1	31.44	0.0083	K	FASFIDKVR	F			File23649 Spectrum2040 scans: 4669
10	sp|P04259|K2C6B_HUMAN	Keratin, type II cytoskeletal 6B OS=Homo sapiens OX=9606 GN=KRT6B PE=1 SV=5	602	60315	33	25	23	19	37.9	8.09	1359	1	0	0	541.804	1081.59	2	1081.59	0.0011	1	49.87	0.00011	K	FASFIDKVR	F			File23649 Spectrum2050 scans: 4680
10	sp|P04259|K2C6B_HUMAN	Keratin, type II cytoskeletal 6B OS=Homo sapiens OX=9606 GN=KRT6B PE=1 SV=5	602	60315	33	25	23	19	37.9	8.09	1473	2	0	0	554.266	1106.52	2	1106.54	-0.0185	0	0.75	11	K	AQYEEIAQR	S			File23649 Spectrum2220 scans: 4859
10	sp|P04259|K2C6B_HUMAN	Keratin, type II cytoskeletal 6B OS=Homo sapiens OX=9606 GN=KRT6B PE=1 SV=5	602	60315	33	25	23	19	37.9	8.09	1475	1	0	0	554.274	1106.53	2	1106.54	-0.0023	0	42.26	0.00091	K	AQYEEIAQR	S			File23649 Spectrum702 scans: 3105
10	sp|P04259|K2C6B_HUMAN	Keratin, type II cytoskeletal 6B OS=Homo sapiens OX=9606 GN=KRT6B PE=1 SV=5	602	60315	33	25	23	19	37.9	8.09	1604	1	0	0	567.284	1132.55	2	1132.55	-0.0005	1	19.82	0.17	R	KLLEGEECR	L			File23649 Spectrum252 scans: 2590
10	sp|P04259|K2C6B_HUMAN	Keratin, type II cytoskeletal 6B OS=Homo sapiens OX=9606 GN=KRT6B PE=1 SV=5	602	60315	33	25	23	19	37.9	8.09	1605	1	0	0	378.525	1132.55	3	1132.55	-0.0004	1	17.55	0.29	R	KLLEGEECR	L			File23649 Spectrum261 scans: 2602
10	sp|P04259|K2C6B_HUMAN	Keratin, type II cytoskeletal 6B OS=Homo sapiens OX=9606 GN=KRT6B PE=1 SV=5	602	60315	33	25	23	19	37.9	8.09	1671	1	0	0	577.282	1152.55	2	1152.55	0.0002	0	33.6	0.0061	K	EYQELMNVK	L			File23649 Spectrum1763 scans: 4373
10	sp|P04259|K2C6B_HUMAN	Keratin, type II cytoskeletal 6B OS=Homo sapiens OX=9606 GN=KRT6B PE=1 SV=5	602	60315	33	25	23	19	37.9	8.09	1741	1	0	0	585.279	1168.54	2	1168.54	-0.0003	0	29.94	0.012	K	EYQELMNVK	L	Oxidation (M)	0.000001000.0	File23649 Spectrum953 scans: 3431
10	sp|P04259|K2C6B_HUMAN	Keratin, type II cytoskeletal 6B OS=Homo sapiens OX=9606 GN=KRT6B PE=1 SV=5	602	60315	33	25	23	19	37.9	8.09	1780	1	0	0	590.304	1178.59	2	1178.59	-0.0004	0	69.85	1.7e-06	K	YEELQITAGR	H			File23649 Spectrum1715 scans: 4321
10	sp|P04259|K2C6B_HUMAN	Keratin, type II cytoskeletal 6B OS=Homo sapiens OX=9606 GN=KRT6B PE=1 SV=5	602	60315	33	25	23	19	37.9	8.09	1781	1	0	0	590.304	1178.59	2	1178.59	-0.0003	0	71.42	1.2e-06	K	YEELQITAGR	H			File23649 Spectrum1780 scans: 4393
10	sp|P04259|K2C6B_HUMAN	Keratin, type II cytoskeletal 6B OS=Homo sapiens OX=9606 GN=KRT6B PE=1 SV=5	602	60315	33	25	23	19	37.9	8.09	1901	1	0	0	602.321	1202.63	2	1202.63	-0.002	0	10.88	1.6	K	WTLLQEQGTK	T			File23649 Spectrum2578 scans: 5241
10	sp|P04259|K2C6B_HUMAN	Keratin, type II cytoskeletal 6B OS=Homo sapiens OX=9606 GN=KRT6B PE=1 SV=5	602	60315	33	25	23	19	37.9	8.09	1902	1	0	0	602.322	1202.63	2	1202.63	-0.0011	0	51.05	0.00015	K	WTLLQEQGTK	T			File23649 Spectrum2510 scans: 5168
10	sp|P04259|K2C6B_HUMAN	Keratin, type II cytoskeletal 6B OS=Homo sapiens OX=9606 GN=KRT6B PE=1 SV=5	602	60315	33	25	23	19	37.9	8.09	1933	1	0	0	606.782	1211.55	2	1211.55	0.0032	0	25.07	0.028	R	AEAESWYQTK	Y			File23649 Spectrum1386 scans: 3938
10	sp|P04259|K2C6B_HUMAN	Keratin, type II cytoskeletal 6B OS=Homo sapiens OX=9606 GN=KRT6B PE=1 SV=5	602	60315	33	25	23	19	37.9	8.09	1956	1	0	0	611.819	1221.62	2	1221.62	0	0	50.36	0.00016	R	TAAENEFVTLK	K			File23649 Spectrum2086 scans: 4718
10	sp|P04259|K2C6B_HUMAN	Keratin, type II cytoskeletal 6B OS=Homo sapiens OX=9606 GN=KRT6B PE=1 SV=5	602	60315	33	25	23	19	37.9	8.09	1957	6	0	0	611.825	1221.64	2	1221.62	0.011	0	1.66	10	R	TAAENEFVTLK	K			File23649 Spectrum705 scans: 3108
10	sp|P04259|K2C6B_HUMAN	Keratin, type II cytoskeletal 6B OS=Homo sapiens OX=9606 GN=KRT6B PE=1 SV=5	602	60315	33	25	23	19	37.9	8.09	2364	1	0	0	665.367	1328.72	2	1328.72	0.0006	0	22.52	0.087	R	NLDLDSIIAEVK	A			File23649 Spectrum4126 scans: 7010
10	sp|P04259|K2C6B_HUMAN	Keratin, type II cytoskeletal 6B OS=Homo sapiens OX=9606 GN=KRT6B PE=1 SV=5	602	60315	33	25	23	19	37.9	8.09	2468	1	0	0	453.25	1356.73	3	1356.72	0.002	1	35.56	0.0042	K	NKLEGLEDALQK	A			File23649 Spectrum2055 scans: 4685
10	sp|P04259|K2C6B_HUMAN	Keratin, type II cytoskeletal 6B OS=Homo sapiens OX=9606 GN=KRT6B PE=1 SV=5	602	60315	33	25	23	19	37.9	8.09	2469	1	0	0	679.371	1356.73	2	1356.72	0.003	1	69.67	1.7e-06	K	NKLEGLEDALQK	A			File23649 Spectrum2037 scans: 4666
10	sp|P04259|K2C6B_HUMAN	Keratin, type II cytoskeletal 6B OS=Homo sapiens OX=9606 GN=KRT6B PE=1 SV=5	602	60315	33	25	23	19	37.9	8.09	2656	1	0	0	704.359	1406.7	2	1406.7	-0.0003	0	43.48	0.00066	K	ADTLTDEINFLR	A			File23649 Spectrum3756 scans: 6536
10	sp|P04259|K2C6B_HUMAN	Keratin, type II cytoskeletal 6B OS=Homo sapiens OX=9606 GN=KRT6B PE=1 SV=5	602	60315	33	25	23	19	37.9	8.09	2712	1	0	0	712.82	1423.63	2	1423.63	-0.0011	0	56.15	1.5e-05	R	GSGGLGGACGGAGFGSR	S			File23649 Spectrum1174 scans: 3665
10	sp|P04259|K2C6B_HUMAN	Keratin, type II cytoskeletal 6B OS=Homo sapiens OX=9606 GN=KRT6B PE=1 SV=5	602	60315	33	25	23	19	37.9	8.09	2763	1	1	1	718.373	1434.73	2	1434.73	0	0	37.22	0.0028	R	ATGGGLSSVGGGSSTIK	Y			File23649 Spectrum969 scans: 3449
10	sp|P04259|K2C6B_HUMAN	Keratin, type II cytoskeletal 6B OS=Homo sapiens OX=9606 GN=KRT6B PE=1 SV=5	602	60315	33	25	23	19	37.9	8.09	2827	1	0	0	728.346	1454.68	2	1454.68	-0.0005	1	24.89	0.038	R	SRAEAESWYQTK	Y			File23649 Spectrum991 scans: 3472
10	sp|P04259|K2C6B_HUMAN	Keratin, type II cytoskeletal 6B OS=Homo sapiens OX=9606 GN=KRT6B PE=1 SV=5	602	60315	33	25	23	19	37.9	8.09	2828	1	0	0	485.901	1454.68	3	1454.68	0.001	1	32.82	0.0061	R	SRAEAESWYQTK	Y			File23649 Spectrum997 scans: 3478
10	sp|P04259|K2C6B_HUMAN	Keratin, type II cytoskeletal 6B OS=Homo sapiens OX=9606 GN=KRT6B PE=1 SV=5	602	60315	33	25	23	19	37.9	8.09	3163	1	0	0	799.883	1597.75	2	1597.75	0.0004	0	120.45	1e-11	R	ISIGGGSCAISGGYGSR	A			File23649 Spectrum1690 scans: 4294
10	sp|P04259|K2C6B_HUMAN	Keratin, type II cytoskeletal 6B OS=Homo sapiens OX=9606 GN=KRT6B PE=1 SV=5	602	60315	33	25	23	19	37.9	8.09	3341	1	0	0	847.925	1693.84	2	1693.83	0.0008	1	25.16	0.043	K	DVDAAYMNKVELQAK	A			File23649 Spectrum1840 scans: 4457	emPAI	2.77
11	sp|P05787|K2C8_HUMAN	Keratin, type II cytoskeletal 8 OS=Homo sapiens OX=9606 GN=KRT8 PE=1 SV=7	496	53671	29	19	17	14	33.7	5.52	248	1	0	0	414.218	826.422	2	826.423	-0.0005	0	29.34	0.014	K	FASFIDK	V			File23649 Spectrum2153 scans: 4789
11	sp|P05787|K2C8_HUMAN	Keratin, type II cytoskeletal 8 OS=Homo sapiens OX=9606 GN=KRT8 PE=1 SV=7	496	53671	29	19	17	14	33.7	5.52	249	1	0	0	414.219	826.423	2	826.423	0.0001	0	44.32	0.00045	K	FASFIDK	V			File23649 Spectrum2079 scans: 4711
11	sp|P05787|K2C8_HUMAN	Keratin, type II cytoskeletal 8 OS=Homo sapiens OX=9606 GN=KRT8 PE=1 SV=7	496	53671	29	19	17	14	33.7	5.52	948	1	1	1	500.787	999.559	2	999.56	-0.0005	0	53.18	7.8e-05	R	LQAEIEGLK	G			File23649 Spectrum1673 scans: 4276
11	sp|P05787|K2C8_HUMAN	Keratin, type II cytoskeletal 8 OS=Homo sapiens OX=9606 GN=KRT8 PE=1 SV=7	496	53671	29	19	17	14	33.7	5.52	1284	1	0	0	533.762	1065.51	2	1065.51	0.0003	1	9.58	1.6	K	YEDEINKR	T			File23649 Spectrum208 scans: 2536
11	sp|P05787|K2C8_HUMAN	Keratin, type II cytoskeletal 8 OS=Homo sapiens OX=9606 GN=KRT8 PE=1 SV=7	496	53671	29	19	17	14	33.7	5.52	1358	1	0	0	361.538	1081.59	3	1081.59	-0.0003	1	31.44	0.0083	K	FASFIDKVR	F			File23649 Spectrum2040 scans: 4669
11	sp|P05787|K2C8_HUMAN	Keratin, type II cytoskeletal 8 OS=Homo sapiens OX=9606 GN=KRT8 PE=1 SV=7	496	53671	29	19	17	14	33.7	5.52	1359	1	0	0	541.804	1081.59	2	1081.59	0.0011	1	49.87	0.00011	K	FASFIDKVR	F			File23649 Spectrum2050 scans: 4680
11	sp|P05787|K2C8_HUMAN	Keratin, type II cytoskeletal 8 OS=Homo sapiens OX=9606 GN=KRT8 PE=1 SV=7	496	53671	29	19	17	14	33.7	5.52	1583	1	1	1	565.314	1128.61	2	1128.61	0	0	45.98	0.00047	K	LSELEAALQR	A			File23649 Spectrum2432 scans: 5086
11	sp|P05787|K2C8_HUMAN	Keratin, type II cytoskeletal 8 OS=Homo sapiens OX=9606 GN=KRT8 PE=1 SV=7	496	53671	29	19	17	14	33.7	5.52	1671	1	0	0	577.282	1152.55	2	1152.55	0.0002	0	33.6	0.0061	R	EYQELMNVK	L			File23649 Spectrum1763 scans: 4373
11	sp|P05787|K2C8_HUMAN	Keratin, type II cytoskeletal 8 OS=Homo sapiens OX=9606 GN=KRT8 PE=1 SV=7	496	53671	29	19	17	14	33.7	5.52	1741	1	0	0	585.279	1168.54	2	1168.54	-0.0003	0	29.94	0.012	R	EYQELMNVK	L	Oxidation (M)	0.000001000.0	File23649 Spectrum953 scans: 3431
11	sp|P05787|K2C8_HUMAN	Keratin, type II cytoskeletal 8 OS=Homo sapiens OX=9606 GN=KRT8 PE=1 SV=7	496	53671	29	19	17	14	33.7	5.52	1758	1	1	1	587.322	1172.63	2	1172.63	-0.0005	0	40.11	0.0018	K	LVSESSDVLPK	-			File23649 Spectrum1360 scans: 3901
11	sp|P05787|K2C8_HUMAN	Keratin, type II cytoskeletal 8 OS=Homo sapiens OX=9606 GN=KRT8 PE=1 SV=7	496	53671	29	19	17	14	33.7	5.52	1759	1	1	1	587.322	1172.63	2	1172.63	0.0015	0	10.8	1.5	K	LVSESSDVLPK	-			File23649 Spectrum1404 scans: 3960
11	sp|P05787|K2C8_HUMAN	Keratin, type II cytoskeletal 8 OS=Homo sapiens OX=9606 GN=KRT8 PE=1 SV=7	496	53671	29	19	17	14	33.7	5.52	2342	1	1	1	660.839	1319.66	2	1319.66	-0.0001	0	11.76	1.2	R	SLDMDSIIAEVK	A			File23649 Spectrum3771 scans: 6554
11	sp|P05787|K2C8_HUMAN	Keratin, type II cytoskeletal 8 OS=Homo sapiens OX=9606 GN=KRT8 PE=1 SV=7	496	53671	29	19	17	14	33.7	5.52	2382	1	1	1	668.841	1335.67	2	1335.66	0.0082	0	49.76	0.00016	R	SLDMDSIIAEVK	A	Oxidation (M)	0.000100000000.0	File23649 Spectrum2565 scans: 5227
11	sp|P05787|K2C8_HUMAN	Keratin, type II cytoskeletal 8 OS=Homo sapiens OX=9606 GN=KRT8 PE=1 SV=7	496	53671	29	19	17	14	33.7	5.52	2408	2	1	1	671.377	1340.74	2	1340.74	-0.0012	1	7.05	2	R	LQAEIEGLKGQR	A			File23649 Spectrum1117 scans: 3604
11	sp|P05787|K2C8_HUMAN	Keratin, type II cytoskeletal 8 OS=Homo sapiens OX=9606 GN=KRT8 PE=1 SV=7	496	53671	29	19	17	14	33.7	5.52	2421	1	1	1	672.84	1343.67	2	1343.67	-0.0021	0	92.34	8.2e-09	R	ASLEAAIADAEQR	G			File23649 Spectrum2789 scans: 5466
11	sp|P05787|K2C8_HUMAN	Keratin, type II cytoskeletal 8 OS=Homo sapiens OX=9606 GN=KRT8 PE=1 SV=7	496	53671	29	19	17	14	33.7	5.52	2440	1	1	1	676.844	1351.67	2	1351.67	0.005	0	33.68	0.0072	R	TEMENEFVLIK	K			File23649 Spectrum3257 scans: 5979
11	sp|P05787|K2C8_HUMAN	Keratin, type II cytoskeletal 8 OS=Homo sapiens OX=9606 GN=KRT8 PE=1 SV=7	496	53671	29	19	17	14	33.7	5.52	2669	1	1	1	706.845	1411.68	2	1411.68	-0.0004	1	42.67	0.00069	R	SRAEAESMYQIK	Y			File23649 Spectrum986 scans: 3467
11	sp|P05787|K2C8_HUMAN	Keratin, type II cytoskeletal 8 OS=Homo sapiens OX=9606 GN=KRT8 PE=1 SV=7	496	53671	29	19	17	14	33.7	5.52	2670	1	1	1	471.566	1411.68	3	1411.68	0.0002	1	32.11	0.0078	R	SRAEAESMYQIK	Y			File23649 Spectrum1008 scans: 3490
11	sp|P05787|K2C8_HUMAN	Keratin, type II cytoskeletal 8 OS=Homo sapiens OX=9606 GN=KRT8 PE=1 SV=7	496	53671	29	19	17	14	33.7	5.52	2690	1	1	1	710.377	1418.74	2	1418.74	-0.0008	0	48.65	0.00021	R	LEGLTDEINFLR	Q			File23649 Spectrum3884 scans: 6691
11	sp|P05787|K2C8_HUMAN	Keratin, type II cytoskeletal 8 OS=Homo sapiens OX=9606 GN=KRT8 PE=1 SV=7	496	53671	29	19	17	14	33.7	5.52	2691	1	1	1	710.378	1418.74	2	1418.74	0.0005	0	26.28	0.037	R	LEGLTDEINFLR	Q			File23649 Spectrum3921 scans: 6744
11	sp|P05787|K2C8_HUMAN	Keratin, type II cytoskeletal 8 OS=Homo sapiens OX=9606 GN=KRT8 PE=1 SV=7	496	53671	29	19	17	14	33.7	5.52	2735	5	1	1	476.898	1427.67	3	1427.67	0.0002	1	3.09	5.2	R	SRAEAESMYQIK	Y	Oxidation (M)	0.000000010000.0	File23649 Spectrum411 scans: 2791
11	sp|P05787|K2C8_HUMAN	Keratin, type II cytoskeletal 8 OS=Homo sapiens OX=9606 GN=KRT8 PE=1 SV=7	496	53671	29	19	17	14	33.7	5.52	2869	1	1	1	738.352	1474.69	2	1474.69	-0.0017	0	67.95	1.7e-06	R	LESGMQNMSIHTK	T			File23649 Spectrum990 scans: 3471
11	sp|P05787|K2C8_HUMAN	Keratin, type II cytoskeletal 8 OS=Homo sapiens OX=9606 GN=KRT8 PE=1 SV=7	496	53671	29	19	17	14	33.7	5.52	2885	1	1	1	740.889	1479.76	2	1479.76	-0.0003	1	70.18	1.3e-06	R	TEMENEFVLIKK	D			File23649 Spectrum2399 scans: 5051
11	sp|P05787|K2C8_HUMAN	Keratin, type II cytoskeletal 8 OS=Homo sapiens OX=9606 GN=KRT8 PE=1 SV=7	496	53671	29	19	17	14	33.7	5.52	2902	2	1	1	746.35	1490.68	2	1490.69	-0.0009	0	4.11	3.2	R	LESGMQNMSIHTK	T	Oxidation (M)	0.0000000100000.0	File23649 Spectrum259 scans: 2598
11	sp|P05787|K2C8_HUMAN	Keratin, type II cytoskeletal 8 OS=Homo sapiens OX=9606 GN=KRT8 PE=1 SV=7	496	53671	29	19	17	14	33.7	5.52	2903	5	1	1	497.902	1490.69	3	1490.69	-0.0001	0	2.49	5.1	R	LESGMQNMSIHTK	T	Oxidation (M)	0.0000000100000.0	File23649 Spectrum312 scans: 2674
11	sp|P05787|K2C8_HUMAN	Keratin, type II cytoskeletal 8 OS=Homo sapiens OX=9606 GN=KRT8 PE=1 SV=7	496	53671	29	19	17	14	33.7	5.52	2904	1	1	1	746.35	1490.69	2	1490.69	0.0003	0	11.55	0.63	R	LESGMQNMSIHTK	T	Oxidation (M)	0.0000100000000.0	File23649 Spectrum317 scans: 2680
11	sp|P05787|K2C8_HUMAN	Keratin, type II cytoskeletal 8 OS=Homo sapiens OX=9606 GN=KRT8 PE=1 SV=7	496	53671	29	19	17	14	33.7	5.52	2928	1	1	1	748.888	1495.76	2	1495.76	0.0015	1	16.5	0.29	R	TEMENEFVLIKK	D	Oxidation (M)	0.001000000000.0	File23649 Spectrum1862 scans: 4480
11	sp|P05787|K2C8_HUMAN	Keratin, type II cytoskeletal 8 OS=Homo sapiens OX=9606 GN=KRT8 PE=1 SV=7	496	53671	29	19	17	14	33.7	5.52	3603	1	1	1	899.42	1796.82	2	1796.83	-0.0001	1	78.72	1.2e-07	K	DVDEAYMNKVELESR	L			File23649 Spectrum1920 scans: 4542
11	sp|P05787|K2C8_HUMAN	Keratin, type II cytoskeletal 8 OS=Homo sapiens OX=9606 GN=KRT8 PE=1 SV=7	496	53671	29	19	17	14	33.7	5.52	3777	1	1	1	470.709	1878.81	4	1878.79	0.0214	0	5.94	1.2	R	SNMDNMFESYINNLR	R	2 Oxidation (M)	0.001001000000000.0	File23649 Spectrum325 scans: 2691	emPAI	1.75
12	sp|P08670|VIME_HUMAN	Vimentin OS=Homo sapiens OX=9606 GN=VIM PE=1 SV=4	471	53676	17	14	16	14	37.3	5.06	1325	1	1	1	538.756	1075.5	2	1075.5	0	0	34.37	0.0037	R	DNLAEDIMR	L			File23649 Spectrum2960 scans: 5646
12	sp|P08670|VIME_HUMAN	Vimentin OS=Homo sapiens OX=9606 GN=VIM PE=1 SV=4	471	53676	17	14	16	14	37.3	5.06	1412	1	1	1	547.269	1092.52	2	1092.52	0.0043	0	54.27	5.9e-05	K	FADLSEAANR	N			File23649 Spectrum1316 scans: 3819
12	sp|P08670|VIME_HUMAN	Vimentin OS=Homo sapiens OX=9606 GN=VIM PE=1 SV=4	471	53676	17	14	16	14	37.3	5.06	1518	1	1	0	558.289	1114.56	2	1114.56	0.0025	0	42.72	0.00071	K	VELQELNDR	F			File23649 Spectrum1440 scans: 4007
12	sp|P08670|VIME_HUMAN	Vimentin OS=Homo sapiens OX=9606 GN=VIM PE=1 SV=4	471	53676	17	14	16	14	37.3	5.06	1743	1	1	1	585.361	1168.71	2	1168.71	0.0004	0	32.94	0.0019	K	ILLAELEQLK	G			File23649 Spectrum3764 scans: 6546
12	sp|P08670|VIME_HUMAN	Vimentin OS=Homo sapiens OX=9606 GN=VIM PE=1 SV=4	471	53676	17	14	16	14	37.3	5.06	2076	1	1	1	627.787	1253.56	2	1253.56	-0.0006	0	71.12	6.6e-07	R	LGDLYEEEMR	E			File23649 Spectrum2124 scans: 4758
12	sp|P08670|VIME_HUMAN	Vimentin OS=Homo sapiens OX=9606 GN=VIM PE=1 SV=4	471	53676	17	14	16	14	37.3	5.06	2293	1	1	0	655.306	1308.6	2	1308.6	-0.0003	0	59.28	1.1e-05	K	NLQEAEEWYK	S			File23649 Spectrum2357 scans: 5007
12	sp|P08670|VIME_HUMAN	Vimentin OS=Homo sapiens OX=9606 GN=VIM PE=1 SV=4	471	53676	17	14	16	14	37.3	5.06	2300	1	1	0	656.334	1310.65	2	1310.65	-0.0005	0	60.25	1.4e-05	K	MALDIEIATYR	K	Oxidation (M)	0.10000000000.0	File23649 Spectrum2863 scans: 5544
12	sp|P08670|VIME_HUMAN	Vimentin OS=Homo sapiens OX=9606 GN=VIM PE=1 SV=4	471	53676	17	14	16	14	37.3	5.06	2348	1	1	1	662.312	1322.61	2	1322.61	-0.0004	0	59.9	1.1e-05	R	EEAENTLQSFR	Q			File23649 Spectrum1723 scans: 4329
12	sp|P08670|VIME_HUMAN	Vimentin OS=Homo sapiens OX=9606 GN=VIM PE=1 SV=4	471	53676	17	14	16	14	37.3	5.06	2741	1	1	1	714.862	1427.71	2	1427.7	0.0048	0	57.88	2.2e-05	R	SLYASSPGGVYATR	S			File23649 Spectrum1501 scans: 4091
12	sp|P08670|VIME_HUMAN	Vimentin OS=Homo sapiens OX=9606 GN=VIM PE=1 SV=4	471	53676	17	14	16	14	37.3	5.06	2901	1	1	1	745.88	1489.74	2	1489.74	0.0001	0	79.25	1.9e-07	R	QVQSLTCEVDALK	G			File23649 Spectrum2497 scans: 5154
12	sp|P08670|VIME_HUMAN	Vimentin OS=Homo sapiens OX=9606 GN=VIM PE=1 SV=4	471	53676	17	14	16	14	37.3	5.06	2927	1	1	1	499.267	1494.78	3	1494.78	0.0016	0	17.66	0.23	R	TYSLGSALRPSTSR	S			File23649 Spectrum1540 scans: 4134
12	sp|P08670|VIME_HUMAN	Vimentin OS=Homo sapiens OX=9606 GN=VIM PE=1 SV=4	471	53676	17	14	16	14	37.3	5.06	3029	1	1	1	513.976	1538.91	3	1538.9	0.0034	1	37.11	0.00061	K	ILLAELEQLKGQGK	S			File23649 Spectrum2910 scans: 5593
12	sp|P08670|VIME_HUMAN	Vimentin OS=Homo sapiens OX=9606 GN=VIM PE=1 SV=4	471	53676	17	14	16	14	37.3	5.06	3147	1	1	0	529.938	1586.79	3	1586.79	0.0009	1	21.52	0.1	R	TNEKVELQELNDR	F			File23649 Spectrum1266 scans: 3762
12	sp|P08670|VIME_HUMAN	Vimentin OS=Homo sapiens OX=9606 GN=VIM PE=1 SV=4	471	53676	17	14	16	14	37.3	5.06	3148	1	1	0	794.404	1586.79	2	1586.79	0.0026	1	76.53	3.4e-07	R	TNEKVELQELNDR	F			File23649 Spectrum1235 scans: 3729
12	sp|P08670|VIME_HUMAN	Vimentin OS=Homo sapiens OX=9606 GN=VIM PE=1 SV=4	471	53676	17	14	16	14	37.3	5.06	3298	1	1	1	556.953	1667.84	3	1667.84	0.0002	0	11.93	0.74	R	ETNLDSLPLVDTHSK	R			File23649 Spectrum2328 scans: 4975
12	sp|P08670|VIME_HUMAN	Vimentin OS=Homo sapiens OX=9606 GN=VIM PE=1 SV=4	471	53676	17	14	16	14	37.3	5.06	3434	1	1	1	578.943	1733.81	3	1733.81	0.0005	1	43.51	0.0004	R	LQDEIQNMKEEMAR	H			File23649 Spectrum1927 scans: 4550
12	sp|P08670|VIME_HUMAN	Vimentin OS=Homo sapiens OX=9606 GN=VIM PE=1 SV=4	471	53676	17	14	16	14	37.3	5.06	3683	1	1	1	918.901	1835.79	2	1835.79	-0.0044	0	38.18	0.00085	R	DGQVINETSQHHDDLE	-			File23649 Spectrum767 scans: 3216	emPAI	1.3
13	sp|P05783|K1C18_HUMAN	Keratin, type I cytoskeletal 18 OS=Homo sapiens OX=9606 GN=KRT18 PE=1 SV=2	450	48029	23	18	17	15	36.3	5.34	18	1	1	1	359.699	717.384	2	717.384	-0.0008	0	17.78	0.38	K	IMADIR	A			File23649 Spectrum951 scans: 3429
13	sp|P05783|K1C18_HUMAN	Keratin, type I cytoskeletal 18 OS=Homo sapiens OX=9606 GN=KRT18 PE=1 SV=2	450	48029	23	18	17	15	36.3	5.34	96	1	1	1	379.724	757.433	2	757.433	-0.0006	0	31.73	0.02	K	IIEDLR	A			File23649 Spectrum1140 scans: 3629
13	sp|P05783|K1C18_HUMAN	Keratin, type I cytoskeletal 18 OS=Homo sapiens OX=9606 GN=KRT18 PE=1 SV=2	450	48029	23	18	17	15	36.3	5.34	189	1	0	0	404.203	806.392	2	806.392	-0.0005	0	42.6	0.0011	R	LAADDFR	V			File23649 Spectrum1222 scans: 3716
13	sp|P05783|K1C18_HUMAN	Keratin, type I cytoskeletal 18 OS=Homo sapiens OX=9606 GN=KRT18 PE=1 SV=2	450	48029	23	18	17	15	36.3	5.34	190	1	0	0	404.203	806.392	2	806.392	0.0001	0	30.63	0.017	R	LAADDFR	V			File23649 Spectrum1295 scans: 3794
13	sp|P05783|K1C18_HUMAN	Keratin, type I cytoskeletal 18 OS=Homo sapiens OX=9606 GN=KRT18 PE=1 SV=2	450	48029	23	18	17	15	36.3	5.34	815	1	1	1	483.238	964.461	2	964.461	-0.0007	0	29.15	0.017	R	AQYDELAR	K			File23649 Spectrum900 scans: 3374
13	sp|P05783|K1C18_HUMAN	Keratin, type I cytoskeletal 18 OS=Homo sapiens OX=9606 GN=KRT18 PE=1 SV=2	450	48029	23	18	17	15	36.3	5.34	851	1	1	1	488.228	974.442	2	974.446	-0.004	0	25.65	0.026	R	STFSTNYR	S			File23649 Spectrum795 scans: 3255
13	sp|P05783|K1C18_HUMAN	Keratin, type I cytoskeletal 18 OS=Homo sapiens OX=9606 GN=KRT18 PE=1 SV=2	450	48029	23	18	17	15	36.3	5.34	872	1	1	1	491.725	981.435	2	981.434	0.0006	0	23.41	0.032	R	DWSHYFK	I			File23649 Spectrum2543 scans: 5204
13	sp|P05783|K1C18_HUMAN	Keratin, type I cytoskeletal 18 OS=Homo sapiens OX=9606 GN=KRT18 PE=1 SV=2	450	48029	23	18	17	15	36.3	5.34	1102	1	1	0	521.306	1040.6	2	1040.6	0.0003	0	50.22	7.2e-05	R	IVLQIDNAR	L			File23649 Spectrum1868 scans: 4487
13	sp|P05783|K1C18_HUMAN	Keratin, type I cytoskeletal 18 OS=Homo sapiens OX=9606 GN=KRT18 PE=1 SV=2	450	48029	23	18	17	15	36.3	5.34	1272	1	1	1	533.283	1064.55	2	1064.55	0.0003	0	44.63	0.00054	K	LEAEIATYR	R			File23649 Spectrum1470 scans: 4049
13	sp|P05783|K1C18_HUMAN	Keratin, type I cytoskeletal 18 OS=Homo sapiens OX=9606 GN=KRT18 PE=1 SV=2	450	48029	23	18	17	15	36.3	5.34	1763	1	1	1	587.825	1173.63	2	1173.64	-0.0005	1	25.19	0.052	R	KVIDDTNITR	L			File23649 Spectrum493 scans: 2879
13	sp|P05783|K1C18_HUMAN	Keratin, type I cytoskeletal 18 OS=Homo sapiens OX=9606 GN=KRT18 PE=1 SV=2	450	48029	23	18	17	15	36.3	5.34	1764	1	1	1	587.832	1173.65	2	1173.64	0.0134	1	20.5	0.13	R	KVIDDTNITR	L			File23649 Spectrum1430 scans: 3994
13	sp|P05783|K1C18_HUMAN	Keratin, type I cytoskeletal 18 OS=Homo sapiens OX=9606 GN=KRT18 PE=1 SV=2	450	48029	23	18	17	15	36.3	5.34	2024	1	1	1	620.324	1238.63	2	1238.63	0.0002	1	38.26	0.0021	R	VKYETELAMR	Q			File23649 Spectrum1263 scans: 3759
13	sp|P05783|K1C18_HUMAN	Keratin, type I cytoskeletal 18 OS=Homo sapiens OX=9606 GN=KRT18 PE=1 SV=2	450	48029	23	18	17	15	36.3	5.34	2135	1	1	1	634.323	1266.63	2	1266.63	-0.0003	0	95.34	4.1e-09	R	QSVENDIHGLR	K			File23649 Spectrum1088 scans: 3574
13	sp|P05783|K1C18_HUMAN	Keratin, type I cytoskeletal 18 OS=Homo sapiens OX=9606 GN=KRT18 PE=1 SV=2	450	48029	23	18	17	15	36.3	5.34	2227	1	1	1	646.864	1291.71	2	1291.71	-0.0001	1	49.08	0.00013	K	VKLEAEIATYR	R			File23649 Spectrum1701 scans: 4306
13	sp|P05783|K1C18_HUMAN	Keratin, type I cytoskeletal 18 OS=Homo sapiens OX=9606 GN=KRT18 PE=1 SV=2	450	48029	23	18	17	15	36.3	5.34	2228	1	1	1	646.864	1291.71	2	1291.71	0	1	37.3	0.0019	K	VKLEAEIATYR	R			File23649 Spectrum1772 scans: 4384
13	sp|P05783|K1C18_HUMAN	Keratin, type I cytoskeletal 18 OS=Homo sapiens OX=9606 GN=KRT18 PE=1 SV=2	450	48029	23	18	17	15	36.3	5.34	2327	1	1	1	660.338	1318.66	2	1318.66	-0.0022	0	61.59	1.2e-05	R	AQIFANTVDNAR	I			File23649 Spectrum1559 scans: 4154
13	sp|P05783|K1C18_HUMAN	Keratin, type I cytoskeletal 18 OS=Homo sapiens OX=9606 GN=KRT18 PE=1 SV=2	450	48029	23	18	17	15	36.3	5.34	2328	1	1	1	660.339	1318.66	2	1318.66	0.0005	0	87.37	3.3e-08	R	AQIFANTVDNAR	I			File23649 Spectrum1623 scans: 4223
13	sp|P05783|K1C18_HUMAN	Keratin, type I cytoskeletal 18 OS=Homo sapiens OX=9606 GN=KRT18 PE=1 SV=2	450	48029	23	18	17	15	36.3	5.34	2611	1	1	1	698.37	1394.72	2	1394.73	-0.0018	1	26.27	0.03	R	QSVENDIHGLRK	V			File23649 Spectrum637 scans: 3033
13	sp|P05783|K1C18_HUMAN	Keratin, type I cytoskeletal 18 OS=Homo sapiens OX=9606 GN=KRT18 PE=1 SV=2	450	48029	23	18	17	15	36.3	5.34	2612	1	1	1	465.916	1394.73	3	1394.73	-0.0014	1	20.85	0.11	R	QSVENDIHGLRK	V			File23649 Spectrum607 scans: 3000
13	sp|P05783|K1C18_HUMAN	Keratin, type I cytoskeletal 18 OS=Homo sapiens OX=9606 GN=KRT18 PE=1 SV=2	450	48029	23	18	17	15	36.3	5.34	2613	2	1	1	465.916	1394.73	3	1394.73	-0.0001	1	1.29	8.5	R	QSVENDIHGLRK	V			File23649 Spectrum672 scans: 3071
13	sp|P05783|K1C18_HUMAN	Keratin, type I cytoskeletal 18 OS=Homo sapiens OX=9606 GN=KRT18 PE=1 SV=2	450	48029	23	18	17	15	36.3	5.34	2692	1	1	1	710.378	1418.74	2	1418.74	0.0016	0	60.64	1.4e-05	R	QAQEYEALLNIK	V			File23649 Spectrum3072 scans: 5769
13	sp|P05783|K1C18_HUMAN	Keratin, type I cytoskeletal 18 OS=Homo sapiens OX=9606 GN=KRT18 PE=1 SV=2	450	48029	23	18	17	15	36.3	5.34	2981	1	1	1	761.874	1521.73	2	1521.73	-0.0007	0	67.46	2.2e-06	R	TVQSLEIDLDSMR	N	Oxidation (M)	0.0000000000010.0	File23649 Spectrum2621 scans: 5286
13	sp|P05783|K1C18_HUMAN	Keratin, type I cytoskeletal 18 OS=Homo sapiens OX=9606 GN=KRT18 PE=1 SV=2	450	48029	23	18	17	15	36.3	5.34	4211	1	1	1	1131.06	2260.1	2	2260.09	0.002	0	17.21	0.19	R	GGMGSGGLATGIAGGLAGMGGIQNEK	E			File23649 Spectrum3433 scans: 6166	emPAI	1.71
14	sp|P07437|TBB5_HUMAN	Tubulin beta chain OS=Homo sapiens OX=9606 GN=TUBB PE=1 SV=2	427	50095	17	12	13	9	37.2	4.78	1061	1	1	0	514.764	1027.51	2	1027.51	0.0006	0	39.89	0.0013	K	TAVCDIPPR	G			File23649 Spectrum676 scans: 3076
14	sp|P07437|TBB5_HUMAN	Tubulin beta chain OS=Homo sapiens OX=9606 GN=TUBB PE=1 SV=2	427	50095	17	12	13	9	37.2	4.78	1098	1	1	0	520.301	1038.59	2	1038.59	0.0006	0	17.99	0.13	R	YLTVAAVFR	G			File23649 Spectrum3507 scans: 6248
14	sp|P07437|TBB5_HUMAN	Tubulin beta chain OS=Homo sapiens OX=9606 GN=TUBB PE=1 SV=2	427	50095	17	12	13	9	37.2	4.78	1586	1	1	0	565.803	1129.59	2	1129.59	0.0027	0	46.77	0.00043	R	FPGQLNADLR	K			File23649 Spectrum2073 scans: 4704
14	sp|P07437|TBB5_HUMAN	Tubulin beta chain OS=Homo sapiens OX=9606 GN=TUBB PE=1 SV=2	427	50095	17	12	13	9	37.2	4.78	1587	1	1	0	565.804	1129.59	2	1129.59	0.0065	0	15.63	0.57	R	FPGQLNADLR	K			File23649 Spectrum2192 scans: 4829
14	sp|P07437|TBB5_HUMAN	Tubulin beta chain OS=Homo sapiens OX=9606 GN=TUBB PE=1 SV=2	427	50095	17	12	13	9	37.2	4.78	1646	1	0	0	572.321	1142.63	2	1142.63	0.0005	0	46.91	0.00034	K	LAVNMVPFPR	L			File23649 Spectrum3211 scans: 5930
14	sp|P07437|TBB5_HUMAN	Tubulin beta chain OS=Homo sapiens OX=9606 GN=TUBB PE=1 SV=2	427	50095	17	12	13	9	37.2	4.78	1983	1	1	0	615.302	1228.59	2	1228.59	-0.0015	0	73.25	5.6e-07	R	ISEQFTAMFR	R			File23649 Spectrum3322 scans: 6048
14	sp|P07437|TBB5_HUMAN	Tubulin beta chain OS=Homo sapiens OX=9606 GN=TUBB PE=1 SV=2	427	50095	17	12	13	9	37.2	4.78	2263	1	1	1	651.323	1300.63	2	1300.63	0.002	0	45.91	0.00032	R	ISVYYNEATGGK	Y			File23649 Spectrum1387 scans: 3939
14	sp|P07437|TBB5_HUMAN	Tubulin beta chain OS=Homo sapiens OX=9606 GN=TUBB PE=1 SV=2	427	50095	17	12	13	9	37.2	4.78	2329	1	1	0	660.354	1318.69	2	1318.7	-0.0024	0	51.82	0.00011	R	IMNTFSVVPSPK	V			File23649 Spectrum2643 scans: 5309
14	sp|P07437|TBB5_HUMAN	Tubulin beta chain OS=Homo sapiens OX=9606 GN=TUBB PE=1 SV=2	427	50095	17	12	13	9	37.2	4.78	2330	1	1	0	660.357	1318.7	2	1318.7	0.0043	0	77.52	2.8e-07	R	IMNTFSVVPSPK	V			File23649 Spectrum2556 scans: 5217
14	sp|P07437|TBB5_HUMAN	Tubulin beta chain OS=Homo sapiens OX=9606 GN=TUBB PE=1 SV=2	427	50095	17	12	13	9	37.2	4.78	2798	1	1	0	723.85	1445.69	2	1445.68	0.0034	0	46.64	0.00028	K	EVDEQMLNVQNK	N			File23649 Spectrum1449 scans: 4018
14	sp|P07437|TBB5_HUMAN	Tubulin beta chain OS=Homo sapiens OX=9606 GN=TUBB PE=1 SV=2	427	50095	17	12	13	9	37.2	4.78	3194	1	1	1	808.423	1614.83	2	1614.83	0.0034	0	57.47	2.8e-05	R	AILVDLEPGTMDSVR	S			File23649 Spectrum3341 scans: 6069
14	sp|P07437|TBB5_HUMAN	Tubulin beta chain OS=Homo sapiens OX=9606 GN=TUBB PE=1 SV=2	427	50095	17	12	13	9	37.2	4.78	3225	1	1	1	816.42	1630.82	2	1630.82	0.0009	0	48.44	0.00023	R	AILVDLEPGTMDSVR	S	Oxidation (M)	0.000000000010000.0	File23649 Spectrum2870 scans: 5551
14	sp|P07437|TBB5_HUMAN	Tubulin beta chain OS=Homo sapiens OX=9606 GN=TUBB PE=1 SV=2	427	50095	17	12	13	9	37.2	4.78	3281	1	1	1	830.452	1658.89	2	1658.89	0.0006	0	10.79	0.89	R	ALTVPELTQQVFDAK	N			File23649 Spectrum3890 scans: 6700
14	sp|P07437|TBB5_HUMAN	Tubulin beta chain OS=Homo sapiens OX=9606 GN=TUBB PE=1 SV=2	427	50095	17	12	13	9	37.2	4.78	3348	1	1	0	848.919	1695.82	2	1695.83	-0.0013	0	4.7	5	K	NSSYFVEWIPNNVK	T			File23649 Spectrum3748 scans: 6527
14	sp|P07437|TBB5_HUMAN	Tubulin beta chain OS=Homo sapiens OX=9606 GN=TUBB PE=1 SV=2	427	50095	17	12	13	9	37.2	4.78	3655	1	1	1	608.313	1821.92	3	1821.92	0.001	0	68.84	1.7e-06	R	EIVHIQAGQCGNQIGAK	F			File23649 Spectrum1082 scans: 3568
14	sp|P07437|TBB5_HUMAN	Tubulin beta chain OS=Homo sapiens OX=9606 GN=TUBB PE=1 SV=2	427	50095	17	12	13	9	37.2	4.78	3656	1	1	1	911.966	1821.92	2	1821.92	0.0018	0	79.92	1.3e-07	R	EIVHIQAGQCGNQIGAK	F			File23649 Spectrum1075 scans: 3560
14	sp|P07437|TBB5_HUMAN	Tubulin beta chain OS=Homo sapiens OX=9606 GN=TUBB PE=1 SV=2	427	50095	17	12	13	9	37.2	4.78	4310	1	1	0	786.07	2355.19	3	2355.16	0.0307	1	7.29	2.1	R	LHFFMPGFAPLTSRGSQQYR	A	Oxidation (M)	0.00001000000000000000.0	File23649 Spectrum3143 scans: 5855	emPAI	1.15
15	sp|Q04695|K1C17_HUMAN	Keratin, type I cytoskeletal 17 OS=Homo sapiens OX=9606 GN=KRT17 PE=1 SV=2	420	48361	29	17	19	11	33.8	4.97	1	1	0	0	350.734	699.453	2	699.453	0.0001	0	39.81	0.00068	K	ILLDVK	T			File23649 Spectrum1909 scans: 4530
15	sp|Q04695|K1C17_HUMAN	Keratin, type I cytoskeletal 17 OS=Homo sapiens OX=9606 GN=KRT17 PE=1 SV=2	420	48361	29	17	19	11	33.8	4.97	134	2	0	0	388.209	774.402	2	774.406	-0.0033	0	18.68	0.44	R	ILNEMR	D			File23649 Spectrum797 scans: 3257
15	sp|Q04695|K1C17_HUMAN	Keratin, type I cytoskeletal 17 OS=Homo sapiens OX=9606 GN=KRT17 PE=1 SV=2	420	48361	29	17	19	11	33.8	4.97	189	1	0	0	404.203	806.392	2	806.392	-0.0005	0	42.6	0.0011	R	LAADDFR	T			File23649 Spectrum1222 scans: 3716
15	sp|Q04695|K1C17_HUMAN	Keratin, type I cytoskeletal 17 OS=Homo sapiens OX=9606 GN=KRT17 PE=1 SV=2	420	48361	29	17	19	11	33.8	4.97	190	1	0	0	404.203	806.392	2	806.392	0.0001	0	30.63	0.017	R	LAADDFR	T			File23649 Spectrum1295 scans: 3794
15	sp|Q04695|K1C17_HUMAN	Keratin, type I cytoskeletal 17 OS=Homo sapiens OX=9606 GN=KRT17 PE=1 SV=2	420	48361	29	17	19	11	33.8	4.97	192	1	0	0	405.224	808.433	2	808.433	-0.0005	0	30.83	0.012	R	LASYLDK	V			File23649 Spectrum1098 scans: 3585
15	sp|Q04695|K1C17_HUMAN	Keratin, type I cytoskeletal 17 OS=Homo sapiens OX=9606 GN=KRT17 PE=1 SV=2	420	48361	29	17	19	11	33.8	4.97	193	1	0	0	405.224	808.433	2	808.433	-0.0002	0	43.32	0.00066	R	LASYLDK	V			File23649 Spectrum1022 scans: 3505
15	sp|Q04695|K1C17_HUMAN	Keratin, type I cytoskeletal 17 OS=Homo sapiens OX=9606 GN=KRT17 PE=1 SV=2	420	48361	29	17	19	11	33.8	4.97	919	4	0	0	497.254	992.493	2	992.493	0	0	9.57	2	K	FETEQALR	L			File23649 Spectrum1038 scans: 3522
15	sp|Q04695|K1C17_HUMAN	Keratin, type I cytoskeletal 17 OS=Homo sapiens OX=9606 GN=KRT17 PE=1 SV=2	420	48361	29	17	19	11	33.8	4.97	1066	1	0	0	515.301	1028.59	2	1028.59	-0.0001	0	42.98	0.00066	R	VLDELTLAR	A			File23649 Spectrum2472 scans: 5128
15	sp|Q04695|K1C17_HUMAN	Keratin, type I cytoskeletal 17 OS=Homo sapiens OX=9606 GN=KRT17 PE=1 SV=2	420	48361	29	17	19	11	33.8	4.97	1067	1	0	0	515.301	1028.59	2	1028.59	0.001	0	23.12	0.063	R	VLDELTLAR	A			File23649 Spectrum2537 scans: 5198
15	sp|Q04695|K1C17_HUMAN	Keratin, type I cytoskeletal 17 OS=Homo sapiens OX=9606 GN=KRT17 PE=1 SV=2	420	48361	29	17	19	11	33.8	4.97	1092	1	0	0	518.77	1035.53	2	1035.53	0.0009	1	17.03	0.35	K	IRDWYQR	Q			File23649 Spectrum1107 scans: 3594
15	sp|Q04695|K1C17_HUMAN	Keratin, type I cytoskeletal 17 OS=Homo sapiens OX=9606 GN=KRT17 PE=1 SV=2	420	48361	29	17	19	11	33.8	4.97	1267	1	0	0	355.541	1063.6	3	1063.6	0.0002	1	49.26	9.1e-05	R	LASYLDKVR	A			File23649 Spectrum1289 scans: 3787
15	sp|Q04695|K1C17_HUMAN	Keratin, type I cytoskeletal 17 OS=Homo sapiens OX=9606 GN=KRT17 PE=1 SV=2	420	48361	29	17	19	11	33.8	4.97	1268	1	0	0	532.809	1063.6	2	1063.6	0.0007	1	44.72	0.00026	R	LASYLDKVR	A			File23649 Spectrum1272 scans: 3769
15	sp|Q04695|K1C17_HUMAN	Keratin, type I cytoskeletal 17 OS=Homo sapiens OX=9606 GN=KRT17 PE=1 SV=2	420	48361	29	17	19	11	33.8	4.97	1522	1	1	1	559.291	1116.57	2	1116.57	0.0012	0	40.3	0.0017	R	TIVEEVQDGK	V			File23649 Spectrum1179 scans: 3670
15	sp|Q04695|K1C17_HUMAN	Keratin, type I cytoskeletal 17 OS=Homo sapiens OX=9606 GN=KRT17 PE=1 SV=2	420	48361	29	17	19	11	33.8	4.97	1647	1	1	1	572.751	1143.49	2	1143.49	-0.0004	0	52.03	3.5e-05	K	DAEDWFFSK	T			File23649 Spectrum3815 scans: 6607
15	sp|Q04695|K1C17_HUMAN	Keratin, type I cytoskeletal 17 OS=Homo sapiens OX=9606 GN=KRT17 PE=1 SV=2	420	48361	29	17	19	11	33.8	4.97	1809	4	0	0	395.903	1184.69	3	1184.69	-0.0004	1	1.73	6.4	R	RVLDELTLAR	A			File23649 Spectrum158 scans: 2459
15	sp|Q04695|K1C17_HUMAN	Keratin, type I cytoskeletal 17 OS=Homo sapiens OX=9606 GN=KRT17 PE=1 SV=2	420	48361	29	17	19	11	33.8	4.97	1810	3	0	0	395.903	1184.69	3	1184.69	-0.0004	1	1.21	7.2	R	RVLDELTLAR	A			File23649 Spectrum134 scans: 2416
15	sp|Q04695|K1C17_HUMAN	Keratin, type I cytoskeletal 17 OS=Homo sapiens OX=9606 GN=KRT17 PE=1 SV=2	420	48361	29	17	19	11	33.8	4.97	1956	4	0	0	611.819	1221.62	2	1221.64	-0.0112	1	4.87	5.6	R	TKFETEQALR	L			File23649 Spectrum2086 scans: 4718
15	sp|Q04695|K1C17_HUMAN	Keratin, type I cytoskeletal 17 OS=Homo sapiens OX=9606 GN=KRT17 PE=1 SV=2	420	48361	29	17	19	11	33.8	4.97	1957	1	0	0	611.825	1221.64	2	1221.64	-0.0002	1	24.86	0.05	R	TKFETEQALR	L			File23649 Spectrum705 scans: 3108
15	sp|Q04695|K1C17_HUMAN	Keratin, type I cytoskeletal 17 OS=Homo sapiens OX=9606 GN=KRT17 PE=1 SV=2	420	48361	29	17	19	11	33.8	4.97	2038	1	0	0	621.78	1241.55	2	1241.55	-0.0004	0	24.64	0.018	K	NHEEEMNALR	G			File23649 Spectrum575 scans: 2967
15	sp|Q04695|K1C17_HUMAN	Keratin, type I cytoskeletal 17 OS=Homo sapiens OX=9606 GN=KRT17 PE=1 SV=2	420	48361	29	17	19	11	33.8	4.97	2039	1	0	0	621.78	1241.55	2	1241.55	-0.0003	0	46.9	0.00011	K	NHEEEMNALR	G			File23649 Spectrum509 scans: 2897
15	sp|Q04695|K1C17_HUMAN	Keratin, type I cytoskeletal 17 OS=Homo sapiens OX=9606 GN=KRT17 PE=1 SV=2	420	48361	29	17	19	11	33.8	4.97	2040	1	0	0	414.856	1241.55	3	1241.55	-0.0002	0	40.53	0.00046	K	NHEEEMNALR	G			File23649 Spectrum538 scans: 2928
15	sp|Q04695|K1C17_HUMAN	Keratin, type I cytoskeletal 17 OS=Homo sapiens OX=9606 GN=KRT17 PE=1 SV=2	420	48361	29	17	19	11	33.8	4.97	2411	1	1	1	671.875	1341.74	2	1341.74	0	1	14.3	0.43	R	LSVEADINGLRR	V			File23649 Spectrum1987 scans: 4613
15	sp|Q04695|K1C17_HUMAN	Keratin, type I cytoskeletal 17 OS=Homo sapiens OX=9606 GN=KRT17 PE=1 SV=2	420	48361	29	17	19	11	33.8	4.97	2489	1	0	0	681.349	1360.68	2	1360.68	-0.0007	0	76.96	3.8e-07	R	EVATNSELVQSGK	S			File23649 Spectrum633 scans: 3029
15	sp|Q04695|K1C17_HUMAN	Keratin, type I cytoskeletal 17 OS=Homo sapiens OX=9606 GN=KRT17 PE=1 SV=2	420	48361	29	17	19	11	33.8	4.97	2490	1	0	0	681.349	1360.68	2	1360.68	-0.0005	0	83.88	7.8e-08	R	EVATNSELVQSGK	S			File23649 Spectrum704 scans: 3107
15	sp|Q04695|K1C17_HUMAN	Keratin, type I cytoskeletal 17 OS=Homo sapiens OX=9606 GN=KRT17 PE=1 SV=2	420	48361	29	17	19	11	33.8	4.97	2518	1	0	0	457.554	1369.64	3	1369.64	-0.0002	1	7.61	1.8	K	KNHEEEMNALR	G			File23649 Spectrum218 scans: 2548
15	sp|Q04695|K1C17_HUMAN	Keratin, type I cytoskeletal 17 OS=Homo sapiens OX=9606 GN=KRT17 PE=1 SV=2	420	48361	29	17	19	11	33.8	4.97	2539	1	0	0	460.581	1378.72	3	1378.72	-0.0003	1	56.76	3.4e-05	K	TRLEQEIATYR	R			File23649 Spectrum1669 scans: 4272
15	sp|Q04695|K1C17_HUMAN	Keratin, type I cytoskeletal 17 OS=Homo sapiens OX=9606 GN=KRT17 PE=1 SV=2	420	48361	29	17	19	11	33.8	4.97	2781	1	0	0	480.238	1437.69	3	1437.69	-0.0004	1	10.6	1.1	R	ILNEMRDQYEK	M			File23649 Spectrum1014 scans: 3496
15	sp|Q04695|K1C17_HUMAN	Keratin, type I cytoskeletal 17 OS=Homo sapiens OX=9606 GN=KRT17 PE=1 SV=2	420	48361	29	17	19	11	33.8	4.97	2824	1	0	0	727.85	1453.69	2	1453.69	-0.0018	1	13.77	0.48	R	ILNEMRDQYEK	M	Oxidation (M)	0.00001000000.0	File23649 Spectrum276 scans: 2626
15	sp|Q04695|K1C17_HUMAN	Keratin, type I cytoskeletal 17 OS=Homo sapiens OX=9606 GN=KRT17 PE=1 SV=2	420	48361	29	17	19	11	33.8	4.97	4078	7	1	1	1065.52	2129.02	2	2129.01	0.0169	0	0.08	10	R	GQVGGEINVEMDAAPGVDLSR	I	Oxidation (M)	0.000000000010000000000.0	File23649 Spectrum814 scans: 3280	emPAI	1.36
16	sp|P60709|ACTB_HUMAN	Actin, cytoplasmic 1 OS=Homo sapiens OX=9606 GN=ACTB PE=1 SV=1	376	42052	26	18	12	10	38.9	5.29	162	1	1	0	398.24	794.464	2	794.465	-0.0006	0	27.57	0.013	K	IIAPPER	K			File23649 Spectrum673 scans: 3073
16	sp|P60709|ACTB_HUMAN	Actin, cytoplasmic 1 OS=Homo sapiens OX=9606 GN=ACTB PE=1 SV=1	376	42052	26	18	12	10	38.9	5.29	854	1	1	0	488.728	975.441	2	975.441	-0.0004	0	40.54	0.00083	K	AGFAGDDAPR	A			File23649 Spectrum614 scans: 3008
16	sp|P60709|ACTB_HUMAN	Actin, cytoplasmic 1 OS=Homo sapiens OX=9606 GN=ACTB PE=1 SV=1	376	42052	26	18	12	10	38.9	5.29	939	1	1	0	499.747	997.479	2	997.479	0	0	18.12	0.18	R	DLTDYLMK	I			File23649 Spectrum3346 scans: 6075
16	sp|P60709|ACTB_HUMAN	Actin, cytoplasmic 1 OS=Homo sapiens OX=9606 GN=ACTB PE=1 SV=1	376	42052	26	18	12	10	38.9	5.29	940	1	1	0	499.747	997.479	2	997.479	0	0	27.64	0.02	R	DLTDYLMK	I			File23649 Spectrum3282 scans: 6005
16	sp|P60709|ACTB_HUMAN	Actin, cytoplasmic 1 OS=Homo sapiens OX=9606 GN=ACTB PE=1 SV=1	376	42052	26	18	12	10	38.9	5.29	995	1	1	0	507.745	1013.47	2	1013.47	0.0009	0	30.46	0.0079	R	DLTDYLMK	I	Oxidation (M)	0.00000010.0	File23649 Spectrum2524 scans: 5184
16	sp|P60709|ACTB_HUMAN	Actin, cytoplasmic 1 OS=Homo sapiens OX=9606 GN=ACTB PE=1 SV=1	376	42052	26	18	12	10	38.9	5.29	1597	1	1	1	566.766	1131.52	2	1131.52	-0.0012	0	25.54	0.025	R	GYSFTTTAER	E			File23649 Spectrum1342 scans: 3870
16	sp|P60709|ACTB_HUMAN	Actin, cytoplasmic 1 OS=Homo sapiens OX=9606 GN=ACTB PE=1 SV=1	376	42052	26	18	12	10	38.9	5.29	1703	1	1	0	581.312	1160.61	2	1160.61	-0.0014	0	19.8	0.2	K	EITALAPSTMK	I			File23649 Spectrum1685 scans: 4289
16	sp|P60709|ACTB_HUMAN	Actin, cytoplasmic 1 OS=Homo sapiens OX=9606 GN=ACTB PE=1 SV=1	376	42052	26	18	12	10	38.9	5.29	1704	1	1	0	581.313	1160.61	2	1160.61	0.0012	0	30.26	0.018	K	EITALAPSTMK	I			File23649 Spectrum1760 scans: 4369
16	sp|P60709|ACTB_HUMAN	Actin, cytoplasmic 1 OS=Homo sapiens OX=9606 GN=ACTB PE=1 SV=1	376	42052	26	18	12	10	38.9	5.29	1751	1	1	0	586.289	1170.56	2	1170.56	0	0	9.84	1.2	R	HQGVMVGMGQK	D			File23649 Spectrum623 scans: 3018
16	sp|P60709|ACTB_HUMAN	Actin, cytoplasmic 1 OS=Homo sapiens OX=9606 GN=ACTB PE=1 SV=1	376	42052	26	18	12	10	38.9	5.29	1752	1	1	0	586.289	1170.56	2	1170.56	0	0	65.78	3e-06	R	HQGVMVGMGQK	D			File23649 Spectrum554 scans: 2945
16	sp|P60709|ACTB_HUMAN	Actin, cytoplasmic 1 OS=Homo sapiens OX=9606 GN=ACTB PE=1 SV=1	376	42052	26	18	12	10	38.9	5.29	1772	1	1	0	589.311	1176.61	2	1176.61	0.0008	0	36.04	0.0046	K	EITALAPSTMK	I	Oxidation (M)	0.00000000010.0	File23649 Spectrum1129 scans: 3617
16	sp|P60709|ACTB_HUMAN	Actin, cytoplasmic 1 OS=Homo sapiens OX=9606 GN=ACTB PE=1 SV=1	376	42052	26	18	12	10	38.9	5.29	1870	1	1	0	599.765	1197.52	2	1197.52	0	0	2.09	3.4	K	DSYVGDEAQSK	R			File23649 Spectrum278 scans: 2628
16	sp|P60709|ACTB_HUMAN	Actin, cytoplasmic 1 OS=Homo sapiens OX=9606 GN=ACTB PE=1 SV=1	376	42052	26	18	12	10	38.9	5.29	1874	1	1	0	400.24	1197.7	3	1197.7	0.0004	0	28.14	0.011	R	AVFPSIVGRPR	H			File23649 Spectrum2023 scans: 4651
16	sp|P60709|ACTB_HUMAN	Actin, cytoplasmic 1 OS=Homo sapiens OX=9606 GN=ACTB PE=1 SV=1	376	42052	26	18	12	10	38.9	5.29	2959	1	1	0	379.692	1514.74	4	1514.74	-0.0022	0	14.9	0.41	K	IWHHTFYNELR	V			File23649 Spectrum1641 scans: 4242
16	sp|P60709|ACTB_HUMAN	Actin, cytoplasmic 1 OS=Homo sapiens OX=9606 GN=ACTB PE=1 SV=1	376	42052	26	18	12	10	38.9	5.29	2960	1	1	0	758.378	1514.74	2	1514.74	0.0004	0	35.01	0.0039	K	IWHHTFYNELR	V			File23649 Spectrum1636 scans: 4237
16	sp|P60709|ACTB_HUMAN	Actin, cytoplasmic 1 OS=Homo sapiens OX=9606 GN=ACTB PE=1 SV=1	376	42052	26	18	12	10	38.9	5.29	2963	2	1	0	505.922	1514.74	3	1514.74	0.0011	0	1.6	8.8	K	IWHHTFYNELR	V			File23649 Spectrum3584 scans: 6341
16	sp|P60709|ACTB_HUMAN	Actin, cytoplasmic 1 OS=Homo sapiens OX=9606 GN=ACTB PE=1 SV=1	376	42052	26	18	12	10	38.9	5.29	2965	1	1	0	505.922	1514.74	3	1514.74	0.0012	0	36.38	0.0029	K	IWHHTFYNELR	V			File23649 Spectrum1635 scans: 4236
16	sp|P60709|ACTB_HUMAN	Actin, cytoplasmic 1 OS=Homo sapiens OX=9606 GN=ACTB PE=1 SV=1	376	42052	26	18	12	10	38.9	5.29	2966	2	1	0	505.922	1514.74	3	1514.74	0.0015	0	9.1	1.6	K	IWHHTFYNELR	V			File23649 Spectrum4014 scans: 6865
16	sp|P60709|ACTB_HUMAN	Actin, cytoplasmic 1 OS=Homo sapiens OX=9606 GN=ACTB PE=1 SV=1	376	42052	26	18	12	10	38.9	5.29	2970	1	1	0	506.238	1515.69	3	1515.7	-0.0047	0	55.18	2.6e-05	K	QEYDESGPSIVHR	K			File23649 Spectrum789 scans: 3246
16	sp|P60709|ACTB_HUMAN	Actin, cytoplasmic 1 OS=Homo sapiens OX=9606 GN=ACTB PE=1 SV=1	376	42052	26	18	12	10	38.9	5.29	2971	1	1	0	758.853	1515.69	2	1515.7	-0.0035	0	72.17	5.6e-07	K	QEYDESGPSIVHR	K			File23649 Spectrum803 scans: 3265
16	sp|P60709|ACTB_HUMAN	Actin, cytoplasmic 1 OS=Homo sapiens OX=9606 GN=ACTB PE=1 SV=1	376	42052	26	18	12	10	38.9	5.29	2972	1	1	0	506.239	1515.7	3	1515.7	0.0009	0	37.41	0.0017	K	QEYDESGPSIVHR	K			File23649 Spectrum841 scans: 3312
16	sp|P60709|ACTB_HUMAN	Actin, cytoplasmic 1 OS=Homo sapiens OX=9606 GN=ACTB PE=1 SV=1	376	42052	26	18	12	10	38.9	5.29	3901	1	1	1	652.026	1953.06	3	1953.06	-0.0016	0	33.15	0.0034	R	VAPEEHPVLLTEAPLNPK	A			File23649 Spectrum2247 scans: 4888
16	sp|P60709|ACTB_HUMAN	Actin, cytoplasmic 1 OS=Homo sapiens OX=9606 GN=ACTB PE=1 SV=1	376	42052	26	18	12	10	38.9	5.29	3902	1	1	1	977.535	1953.06	2	1953.06	-0.0008	0	49.95	7e-05	R	VAPEEHPVLLTEAPLNPK	A			File23649 Spectrum2250 scans: 4891
16	sp|P60709|ACTB_HUMAN	Actin, cytoplasmic 1 OS=Homo sapiens OX=9606 GN=ACTB PE=1 SV=1	376	42052	26	18	12	10	38.9	5.29	3903	1	1	1	652.026	1953.06	3	1953.06	0.0002	0	33.89	0.0028	R	VAPEEHPVLLTEAPLNPK	A			File23649 Spectrum2320 scans: 4967
16	sp|P60709|ACTB_HUMAN	Actin, cytoplasmic 1 OS=Homo sapiens OX=9606 GN=ACTB PE=1 SV=1	376	42052	26	18	12	10	38.9	5.29	3904	1	1	1	977.536	1953.06	2	1953.06	0.0005	0	59.06	8.4e-06	R	VAPEEHPVLLTEAPLNPK	A			File23649 Spectrum2322 scans: 4969
16	sp|P60709|ACTB_HUMAN	Actin, cytoplasmic 1 OS=Homo sapiens OX=9606 GN=ACTB PE=1 SV=1	376	42052	26	18	12	10	38.9	5.29	4452	1	1	0	562.269	2806.31	5	2806.3	0.0027	1	0.15	8	K	EKLCYVALDFEQEMATAASSSSLEK	S			File23649 Spectrum2423 scans: 5076	emPAI	2.11
17	sp|P68371|TBB4B_HUMAN	Tubulin beta-4B chain OS=Homo sapiens OX=9606 GN=TUBB4B PE=1 SV=1	346	50255	13	9	10	7	27.6	4.79	1061	1	0	0	514.764	1027.51	2	1027.51	0.0006	0	39.89	0.0013	K	TAVCDIPPR	G			File23649 Spectrum676 scans: 3076
17	sp|P68371|TBB4B_HUMAN	Tubulin beta-4B chain OS=Homo sapiens OX=9606 GN=TUBB4B PE=1 SV=1	346	50255	13	9	10	7	27.6	4.79	1098	1	0	0	520.301	1038.59	2	1038.59	0.0006	0	17.99	0.13	R	YLTVAAVFR	G			File23649 Spectrum3507 scans: 6248
17	sp|P68371|TBB4B_HUMAN	Tubulin beta-4B chain OS=Homo sapiens OX=9606 GN=TUBB4B PE=1 SV=1	346	50255	13	9	10	7	27.6	4.79	1586	1	0	0	565.803	1129.59	2	1129.59	0.0027	0	46.77	0.00043	R	FPGQLNADLR	K			File23649 Spectrum2073 scans: 4704
17	sp|P68371|TBB4B_HUMAN	Tubulin beta-4B chain OS=Homo sapiens OX=9606 GN=TUBB4B PE=1 SV=1	346	50255	13	9	10	7	27.6	4.79	1587	1	0	0	565.804	1129.59	2	1129.59	0.0065	0	15.63	0.57	R	FPGQLNADLR	K			File23649 Spectrum2192 scans: 4829
17	sp|P68371|TBB4B_HUMAN	Tubulin beta-4B chain OS=Homo sapiens OX=9606 GN=TUBB4B PE=1 SV=1	346	50255	13	9	10	7	27.6	4.79	1646	1	0	0	572.321	1142.63	2	1142.63	0.0005	0	46.91	0.00034	K	LAVNMVPFPR	L			File23649 Spectrum3211 scans: 5930
17	sp|P68371|TBB4B_HUMAN	Tubulin beta-4B chain OS=Homo sapiens OX=9606 GN=TUBB4B PE=1 SV=1	346	50255	13	9	10	7	27.6	4.79	1983	1	0	0	615.302	1228.59	2	1228.59	-0.0015	0	73.25	5.6e-07	R	ISEQFTAMFR	R			File23649 Spectrum3322 scans: 6048
17	sp|P68371|TBB4B_HUMAN	Tubulin beta-4B chain OS=Homo sapiens OX=9606 GN=TUBB4B PE=1 SV=1	346	50255	13	9	10	7	27.6	4.79	2329	1	0	0	660.354	1318.69	2	1318.7	-0.0024	0	51.82	0.00011	R	IMNTFSVVPSPK	V			File23649 Spectrum2643 scans: 5309
17	sp|P68371|TBB4B_HUMAN	Tubulin beta-4B chain OS=Homo sapiens OX=9606 GN=TUBB4B PE=1 SV=1	346	50255	13	9	10	7	27.6	4.79	2330	1	0	0	660.357	1318.7	2	1318.7	0.0043	0	77.52	2.8e-07	R	IMNTFSVVPSPK	V			File23649 Spectrum2556 scans: 5217
17	sp|P68371|TBB4B_HUMAN	Tubulin beta-4B chain OS=Homo sapiens OX=9606 GN=TUBB4B PE=1 SV=1	346	50255	13	9	10	7	27.6	4.79	2798	1	0	0	723.85	1445.69	2	1445.68	0.0034	0	46.64	0.00028	K	EVDEQMLNVQNK	N			File23649 Spectrum1449 scans: 4018
17	sp|P68371|TBB4B_HUMAN	Tubulin beta-4B chain OS=Homo sapiens OX=9606 GN=TUBB4B PE=1 SV=1	346	50255	13	9	10	7	27.6	4.79	3348	1	0	0	848.919	1695.82	2	1695.83	-0.0013	0	4.7	5	K	NSSYFVEWIPNNVK	T			File23649 Spectrum3748 scans: 6527
17	sp|P68371|TBB4B_HUMAN	Tubulin beta-4B chain OS=Homo sapiens OX=9606 GN=TUBB4B PE=1 SV=1	346	50255	13	9	10	7	27.6	4.79	3655	1	0	1	608.313	1821.92	3	1821.92	0.001	0	68.84	1.7e-06	R	EIVHLQAGQCGNQIGAK	F			File23649 Spectrum1082 scans: 3568
17	sp|P68371|TBB4B_HUMAN	Tubulin beta-4B chain OS=Homo sapiens OX=9606 GN=TUBB4B PE=1 SV=1	346	50255	13	9	10	7	27.6	4.79	3656	1	0	1	911.966	1821.92	2	1821.92	0.0018	0	79.92	1.3e-07	R	EIVHLQAGQCGNQIGAK	F			File23649 Spectrum1075 scans: 3560
17	sp|P68371|TBB4B_HUMAN	Tubulin beta-4B chain OS=Homo sapiens OX=9606 GN=TUBB4B PE=1 SV=1	346	50255	13	9	10	7	27.6	4.79	4310	1	0	0	786.07	2355.19	3	2355.16	0.0307	1	7.29	2.1	R	LHFFMPGFAPLTSRGSQQYR	A	Oxidation (M)	0.00001000000000000000.0	File23649 Spectrum3143 scans: 5855	emPAI	0.77
18	sp|P16989|YBOX3_HUMAN	Y-box-binding protein 3 OS=Homo sapiens OX=9606 GN=YBX3 PE=1 SV=4	288	40066	11	8	7	6	21.2	9.77	23	1	0	0	361.192	720.37	2	720.371	-0.0011	0	22.57	0.12	K	WFNVR	N			File23649 Spectrum2411 scans: 5064
18	sp|P16989|YBOX3_HUMAN	Y-box-binding protein 3 OS=Homo sapiens OX=9606 GN=YBX3 PE=1 SV=4	288	40066	11	8	7	6	21.2	9.77	24	1	0	0	361.192	720.37	2	720.371	-0.0007	0	13.57	0.87	K	WFNVR	N			File23649 Spectrum2336 scans: 4984
18	sp|P16989|YBOX3_HUMAN	Y-box-binding protein 3 OS=Homo sapiens OX=9606 GN=YBX3 PE=1 SV=4	288	40066	11	8	7	6	21.2	9.77	734	1	0	0	470.736	939.457	2	939.456	0.0003	0	49.86	0.00013	R	NGYGFINR	N			File23649 Spectrum1668 scans: 4271
18	sp|P16989|YBOX3_HUMAN	Y-box-binding protein 3 OS=Homo sapiens OX=9606 GN=YBX3 PE=1 SV=4	288	40066	11	8	7	6	21.2	9.77	2211	1	0	0	643.84	1285.67	2	1285.67	-0.0009	0	45.01	0.00058	K	EDVFVHQTAIK	K			File23649 Spectrum1286 scans: 3784
18	sp|P16989|YBOX3_HUMAN	Y-box-binding protein 3 OS=Homo sapiens OX=9606 GN=YBX3 PE=1 SV=4	288	40066	11	8	7	6	21.2	9.77	3092	1	1	1	780.399	1558.78	2	1558.79	-0.002	0	64.71	5.3e-06	K	DGVPEGAQLQGPVHR	N			File23649 Spectrum1052 scans: 3536
18	sp|P16989|YBOX3_HUMAN	Y-box-binding protein 3 OS=Homo sapiens OX=9606 GN=YBX3 PE=1 SV=4	288	40066	11	8	7	6	21.2	9.77	3457	1	0	0	582.3	1743.88	3	1743.88	-0.0003	1	39.04	0.0017	R	NDTKEDVFVHQTAIK	K			File23649 Spectrum1078 scans: 3564
18	sp|P16989|YBOX3_HUMAN	Y-box-binding protein 3 OS=Homo sapiens OX=9606 GN=YBX3 PE=1 SV=4	288	40066	11	8	7	6	21.2	9.77	3458	1	0	0	582.3	1743.88	3	1743.88	-0.0003	1	48.55	0.00019	R	NDTKEDVFVHQTAIK	K			File23649 Spectrum1006 scans: 3488
18	sp|P16989|YBOX3_HUMAN	Y-box-binding protein 3 OS=Homo sapiens OX=9606 GN=YBX3 PE=1 SV=4	288	40066	11	8	7	6	21.2	9.77	3459	1	0	0	872.947	1743.88	2	1743.88	0.0002	1	86.17	3.3e-08	R	NDTKEDVFVHQTAIK	K			File23649 Spectrum1023 scans: 3506
18	sp|P16989|YBOX3_HUMAN	Y-box-binding protein 3 OS=Homo sapiens OX=9606 GN=YBX3 PE=1 SV=4	288	40066	11	8	7	6	21.2	9.77	3555	1	1	1	891.935	1781.86	2	1781.85	0.0012	0	71.48	9.7e-07	K	GAEAANVTGPDGVPVEGSR	Y			File23649 Spectrum1201 scans: 3693
18	sp|P16989|YBOX3_HUMAN	Y-box-binding protein 3 OS=Homo sapiens OX=9606 GN=YBX3 PE=1 SV=4	288	40066	11	8	7	6	21.2	9.77	3600	5	0	0	898.406	1794.8	2	1794.82	-0.0184	0	0.7	6.2	R	SVGDGETVEFDVVEGEK	G			File23649 Spectrum3154 scans: 5867
18	sp|P16989|YBOX3_HUMAN	Y-box-binding protein 3 OS=Homo sapiens OX=9606 GN=YBX3 PE=1 SV=4	288	40066	11	8	7	6	21.2	9.77	3601	1	0	0	898.417	1794.82	2	1794.82	0.0043	0	40.34	0.00086	R	SVGDGETVEFDVVEGEK	G			File23649 Spectrum2606 scans: 5270	emPAI	0.74
19	sp|Q07666|KHDR1_HUMAN	KH domain-containing, RNA-binding, signal transduction-associated protein 1 OS=Homo sapiens OX=9606 GN=KHDRBS1 PE=1 SV=1	287	48311	17	10	8	6	14	8.73	10	1	1	0	356.195	710.375	2	710.375	-0.0006	0	26.42	0.021	K	FNFVGK	I			File23649 Spectrum1737 scans: 4344
19	sp|Q07666|KHDR1_HUMAN	KH domain-containing, RNA-binding, signal transduction-associated protein 1 OS=Homo sapiens OX=9606 GN=KHDRBS1 PE=1 SV=1	287	48311	17	10	8	6	14	8.73	162	4	0	1	398.24	794.464	2	794.451	0.0134	1	5.53	2	R	GAPAPRAR	T			File23649 Spectrum673 scans: 3073
19	sp|Q07666|KHDR1_HUMAN	KH domain-containing, RNA-binding, signal transduction-associated protein 1 OS=Homo sapiens OX=9606 GN=KHDRBS1 PE=1 SV=1	287	48311	17	10	8	6	14	8.73	1100	1	1	1	520.808	1039.6	2	1039.6	-0.0003	0	5.85	1.3	K	ILGPQGNTIK	R			File23649 Spectrum962 scans: 3442
19	sp|Q07666|KHDR1_HUMAN	KH domain-containing, RNA-binding, signal transduction-associated protein 1 OS=Homo sapiens OX=9606 GN=KHDRBS1 PE=1 SV=1	287	48311	17	10	8	6	14	8.73	1101	1	1	1	520.809	1039.6	2	1039.6	0.0003	0	24.32	0.018	K	ILGPQGNTIK	R			File23649 Spectrum1040 scans: 3524
19	sp|Q07666|KHDR1_HUMAN	KH domain-containing, RNA-binding, signal transduction-associated protein 1 OS=Homo sapiens OX=9606 GN=KHDRBS1 PE=1 SV=1	287	48311	17	10	8	6	14	8.73	1415	1	1	0	547.284	1092.55	2	1092.55	0.0011	0	30.16	0.015	K	YLPELMAEK	D			File23649 Spectrum2599 scans: 5263
19	sp|Q07666|KHDR1_HUMAN	KH domain-containing, RNA-binding, signal transduction-associated protein 1 OS=Homo sapiens OX=9606 GN=KHDRBS1 PE=1 SV=1	287	48311	17	10	8	6	14	8.73	1416	1	1	0	547.285	1092.56	2	1092.55	0.0028	0	17.77	0.26	K	YLPELMAEK	D			File23649 Spectrum2673 scans: 5341
19	sp|Q07666|KHDR1_HUMAN	KH domain-containing, RNA-binding, signal transduction-associated protein 1 OS=Homo sapiens OX=9606 GN=KHDRBS1 PE=1 SV=1	287	48311	17	10	8	6	14	8.73	1488	1	1	0	555.281	1108.55	2	1108.55	0.0005	0	12.81	0.74	K	YLPELMAEK	D	Oxidation (M)	0.000001000.0	File23649 Spectrum1883 scans: 4503
19	sp|Q07666|KHDR1_HUMAN	KH domain-containing, RNA-binding, signal transduction-associated protein 1 OS=Homo sapiens OX=9606 GN=KHDRBS1 PE=1 SV=1	287	48311	17	10	8	6	14	8.73	1489	1	1	0	555.282	1108.55	2	1108.55	0.0018	0	21.86	0.088	K	YLPELMAEK	D	Oxidation (M)	0.000001000.0	File23649 Spectrum1818 scans: 4434
19	sp|Q07666|KHDR1_HUMAN	KH domain-containing, RNA-binding, signal transduction-associated protein 1 OS=Homo sapiens OX=9606 GN=KHDRBS1 PE=1 SV=1	287	48311	17	10	8	6	14	8.73	1862	1	1	1	399.575	1195.7	3	1195.7	0	1	15.71	0.11	K	ILGPQGNTIKR	L			File23649 Spectrum498 scans: 2884
19	sp|Q07666|KHDR1_HUMAN	KH domain-containing, RNA-binding, signal transduction-associated protein 1 OS=Homo sapiens OX=9606 GN=KHDRBS1 PE=1 SV=1	287	48311	17	10	8	6	14	8.73	1863	1	1	1	598.859	1195.7	2	1195.7	0.0001	1	18.26	0.061	K	ILGPQGNTIKR	L			File23649 Spectrum513 scans: 2901
19	sp|Q07666|KHDR1_HUMAN	KH domain-containing, RNA-binding, signal transduction-associated protein 1 OS=Homo sapiens OX=9606 GN=KHDRBS1 PE=1 SV=1	287	48311	17	10	8	6	14	8.73	2556	1	1	1	692.817	1383.62	2	1383.62	-0.0007	0	48.12	0.00012	R	SGSMDPSGAHPSVR	Q			File23649 Spectrum185 scans: 2509
19	sp|Q07666|KHDR1_HUMAN	KH domain-containing, RNA-binding, signal transduction-associated protein 1 OS=Homo sapiens OX=9606 GN=KHDRBS1 PE=1 SV=1	287	48311	17	10	8	6	14	8.73	2557	1	1	1	462.214	1383.62	3	1383.62	-0.0007	0	34.81	0.0026	R	SGSMDPSGAHPSVR	Q			File23649 Spectrum206 scans: 2534
19	sp|Q07666|KHDR1_HUMAN	KH domain-containing, RNA-binding, signal transduction-associated protein 1 OS=Homo sapiens OX=9606 GN=KHDRBS1 PE=1 SV=1	287	48311	17	10	8	6	14	8.73	2558	1	1	1	692.817	1383.62	2	1383.62	-0.0004	0	65.05	2.4e-06	R	SGSMDPSGAHPSVR	Q			File23649 Spectrum240 scans: 2574
19	sp|Q07666|KHDR1_HUMAN	KH domain-containing, RNA-binding, signal transduction-associated protein 1 OS=Homo sapiens OX=9606 GN=KHDRBS1 PE=1 SV=1	287	48311	17	10	8	6	14	8.73	3209	1	1	1	812.86	1623.7	2	1623.71	-0.0002	0	52.03	3.4e-05	K	DDEENYLDLFSHK	N			File23649 Spectrum3413 scans: 6145
19	sp|Q07666|KHDR1_HUMAN	KH domain-containing, RNA-binding, signal transduction-associated protein 1 OS=Homo sapiens OX=9606 GN=KHDRBS1 PE=1 SV=1	287	48311	17	10	8	6	14	8.73	3478	1	1	1	876.906	1751.8	2	1751.8	-0.0026	1	90.7	7.8e-09	K	KDDEENYLDLFSHK	N			File23649 Spectrum2830 scans: 5509
19	sp|Q07666|KHDR1_HUMAN	KH domain-containing, RNA-binding, signal transduction-associated protein 1 OS=Homo sapiens OX=9606 GN=KHDRBS1 PE=1 SV=1	287	48311	17	10	8	6	14	8.73	3479	1	1	1	584.941	1751.8	3	1751.8	-0.0002	1	44.33	0.00034	K	KDDEENYLDLFSHK	N			File23649 Spectrum2823 scans: 5502
19	sp|Q07666|KHDR1_HUMAN	KH domain-containing, RNA-binding, signal transduction-associated protein 1 OS=Homo sapiens OX=9606 GN=KHDRBS1 PE=1 SV=1	287	48311	17	10	8	6	14	8.73	3480	1	1	1	438.957	1751.8	4	1751.8	0.0002	1	38.76	0.0012	K	KDDEENYLDLFSHK	N			File23649 Spectrum2855 scans: 5535	emPAI	0.94
20	sp|P08729|K2C7_HUMAN	Keratin, type II cytoskeletal 7 OS=Homo sapiens OX=9606 GN=KRT7 PE=1 SV=5	260	51411	18	11	15	9	34.5	5.4	248	1	0	0	414.218	826.422	2	826.423	-0.0005	0	29.34	0.014	K	FASFIDK	V			File23649 Spectrum2153 scans: 4789
20	sp|P08729|K2C7_HUMAN	Keratin, type II cytoskeletal 7 OS=Homo sapiens OX=9606 GN=KRT7 PE=1 SV=5	260	51411	18	11	15	9	34.5	5.4	249	1	0	0	414.219	826.423	2	826.423	0.0001	0	44.32	0.00045	K	FASFIDK	V			File23649 Spectrum2079 scans: 4711
20	sp|P08729|K2C7_HUMAN	Keratin, type II cytoskeletal 7 OS=Homo sapiens OX=9606 GN=KRT7 PE=1 SV=5	260	51411	18	11	15	9	34.5	5.4	944	2	0	1	500.227	998.439	2	998.438	0.0013	0	2.9	2.9	K	DVDAAYMSK	V			File23649 Spectrum771 scans: 3222
20	sp|P08729|K2C7_HUMAN	Keratin, type II cytoskeletal 7 OS=Homo sapiens OX=9606 GN=KRT7 PE=1 SV=5	260	51411	18	11	15	9	34.5	5.4	945	1	1	1	500.227	998.44	2	998.438	0.0023	0	24.3	0.021	K	DVDAAYMSK	V			File23649 Spectrum934 scans: 3411
20	sp|P08729|K2C7_HUMAN	Keratin, type II cytoskeletal 7 OS=Homo sapiens OX=9606 GN=KRT7 PE=1 SV=5	260	51411	18	11	15	9	34.5	5.4	1172	1	1	1	523.287	1044.56	2	1044.56	-0.0013	0	10.19	1.8	K	WTLLQEQK	S			File23649 Spectrum2560 scans: 5222
20	sp|P08729|K2C7_HUMAN	Keratin, type II cytoskeletal 7 OS=Homo sapiens OX=9606 GN=KRT7 PE=1 SV=5	260	51411	18	11	15	9	34.5	5.4	1358	1	0	0	361.538	1081.59	3	1081.59	-0.0003	1	31.44	0.0083	K	FASFIDKVR	F			File23649 Spectrum2040 scans: 4669
20	sp|P08729|K2C7_HUMAN	Keratin, type II cytoskeletal 7 OS=Homo sapiens OX=9606 GN=KRT7 PE=1 SV=5	260	51411	18	11	15	9	34.5	5.4	1359	1	0	0	541.804	1081.59	2	1081.59	0.0011	1	49.87	0.00011	K	FASFIDKVR	F			File23649 Spectrum2050 scans: 4680
20	sp|P08729|K2C7_HUMAN	Keratin, type II cytoskeletal 7 OS=Homo sapiens OX=9606 GN=KRT7 PE=1 SV=5	260	51411	18	11	15	9	34.5	5.4	1404	1	1	1	546.789	1091.56	2	1091.56	0.0023	0	31.65	0.012	K	FETLQAQAGK	H			File23649 Spectrum946 scans: 3424
20	sp|P08729|K2C7_HUMAN	Keratin, type II cytoskeletal 7 OS=Homo sapiens OX=9606 GN=KRT7 PE=1 SV=5	260	51411	18	11	15	9	34.5	5.4	1463	1	1	1	552.794	1103.57	2	1103.57	0.0007	0	52.35	0.00012	R	SAYGGPVGAGIR	E			File23649 Spectrum1275 scans: 3772
20	sp|P08729|K2C7_HUMAN	Keratin, type II cytoskeletal 7 OS=Homo sapiens OX=9606 GN=KRT7 PE=1 SV=5	260	51411	18	11	15	9	34.5	5.4	1560	1	1	0	563.776	1125.54	2	1125.54	0.0002	0	14.59	0.42	R	EYQELMSVK	L			File23649 Spectrum1828 scans: 4445
20	sp|P08729|K2C7_HUMAN	Keratin, type II cytoskeletal 7 OS=Homo sapiens OX=9606 GN=KRT7 PE=1 SV=5	260	51411	18	11	15	9	34.5	5.4	1858	1	1	0	598.786	1195.56	2	1195.55	0.0064	0	35.61	0.0035	R	AEAEAWYQTK	F			File23649 Spectrum1520 scans: 4112
20	sp|P08729|K2C7_HUMAN	Keratin, type II cytoskeletal 7 OS=Homo sapiens OX=9606 GN=KRT7 PE=1 SV=5	260	51411	18	11	15	9	34.5	5.4	2043	1	1	1	621.827	1241.64	2	1241.64	0.0021	0	81.06	1.1e-07	R	GQLEALQVDGGR	L			File23649 Spectrum1637 scans: 4238
20	sp|P08729|K2C7_HUMAN	Keratin, type II cytoskeletal 7 OS=Homo sapiens OX=9606 GN=KRT7 PE=1 SV=5	260	51411	18	11	15	9	34.5	5.4	2323	9	1	1	439.877	1316.61	3	1316.61	-0.0008	1	0.98	8.7	K	NKYEDEINHR	T			File23649 Spectrum242 scans: 2577
20	sp|P08729|K2C7_HUMAN	Keratin, type II cytoskeletal 7 OS=Homo sapiens OX=9606 GN=KRT7 PE=1 SV=5	260	51411	18	11	15	9	34.5	5.4	2433	1	1	0	674.878	1347.74	2	1347.74	0.0015	1	14.51	0.42	R	TAAENEFVVLKK	D			File23649 Spectrum1619 scans: 4218
20	sp|P08729|K2C7_HUMAN	Keratin, type II cytoskeletal 7 OS=Homo sapiens OX=9606 GN=KRT7 PE=1 SV=5	260	51411	18	11	15	9	34.5	5.4	2499	5	1	1	455.571	1363.69	3	1363.69	0.0024	0	4.17	6.2	M	SIHFSSPVFTSR	S			File23649 Spectrum489 scans: 2875
20	sp|P08729|K2C7_HUMAN	Keratin, type II cytoskeletal 7 OS=Homo sapiens OX=9606 GN=KRT7 PE=1 SV=5	260	51411	18	11	15	9	34.5	5.4	2686	1	1	1	709.867	1417.72	2	1417.72	-0.0009	0	64.65	6.2e-06	K	VDALNDEINFLR	T			File23649 Spectrum3602 scans: 6363
20	sp|P08729|K2C7_HUMAN	Keratin, type II cytoskeletal 7 OS=Homo sapiens OX=9606 GN=KRT7 PE=1 SV=5	260	51411	18	11	15	9	34.5	5.4	3643	1	1	1	604.995	1811.96	3	1811.96	-0.0008	1	37.19	0.0018	K	LEAAIAEAEERGELALK	D			File23649 Spectrum2768 scans: 5442
20	sp|P08729|K2C7_HUMAN	Keratin, type II cytoskeletal 7 OS=Homo sapiens OX=9606 GN=KRT7 PE=1 SV=5	260	51411	18	11	15	9	34.5	5.4	4184	2	1	1	747.036	2238.09	3	2238.11	-0.0231	1	1.7	8.2	R	SLDLDGIIAEVKAQYEEMAK	C	Oxidation (M)	0.00000000000000000100.0	File23649 Spectrum3550 scans: 6299	emPAI	0.86
21	sp|P13646|K1C13_HUMAN	Keratin, type I cytoskeletal 13 OS=Homo sapiens OX=9606 GN=KRT13 PE=1 SV=4	239	49900	13	7	7	5	13.5	4.91	69	6	1	0	374.717	747.419	2	747.42	-0.0006	0	6.39	2.9	K	MLLDIK	T	Oxidation (M)	0.100000.0	File23649 Spectrum1896 scans: 4516
21	sp|P13646|K1C13_HUMAN	Keratin, type I cytoskeletal 13 OS=Homo sapiens OX=9606 GN=KRT13 PE=1 SV=4	239	49900	13	7	7	5	13.5	4.91	189	1	0	0	404.203	806.392	2	806.392	-0.0005	0	42.6	0.0011	R	LAADDFR	L			File23649 Spectrum1222 scans: 3716
21	sp|P13646|K1C13_HUMAN	Keratin, type I cytoskeletal 13 OS=Homo sapiens OX=9606 GN=KRT13 PE=1 SV=4	239	49900	13	7	7	5	13.5	4.91	190	1	0	0	404.203	806.392	2	806.392	0.0001	0	30.63	0.017	R	LAADDFR	L			File23649 Spectrum1295 scans: 3794
21	sp|P13646|K1C13_HUMAN	Keratin, type I cytoskeletal 13 OS=Homo sapiens OX=9606 GN=KRT13 PE=1 SV=4	239	49900	13	7	7	5	13.5	4.91	1883	1	0	0	601.312	1200.61	2	1200.61	-0.0011	0	73.42	6.7e-07	R	QSVEADINGLR	R			File23649 Spectrum1961 scans: 4586
21	sp|P13646|K1C13_HUMAN	Keratin, type I cytoskeletal 13 OS=Homo sapiens OX=9606 GN=KRT13 PE=1 SV=4	239	49900	13	7	7	5	13.5	4.91	2264	1	0	0	651.335	1300.65	2	1300.65	0.004	0	79.9	1.6e-07	R	ALEEANADLEVK	I			File23649 Spectrum1434 scans: 4000
21	sp|P13646|K1C13_HUMAN	Keratin, type I cytoskeletal 13 OS=Homo sapiens OX=9606 GN=KRT13 PE=1 SV=4	239	49900	13	7	7	5	13.5	4.91	2462	4	0	0	679.362	1356.71	2	1356.71	-0.0009	1	12.37	0.97	R	QSVEADINGLRR	V			File23649 Spectrum1051 scans: 3535
21	sp|P13646|K1C13_HUMAN	Keratin, type I cytoskeletal 13 OS=Homo sapiens OX=9606 GN=KRT13 PE=1 SV=4	239	49900	13	7	7	5	13.5	4.91	2463	1	0	0	679.363	1356.71	2	1356.71	0.0005	1	19.76	0.17	R	QSVEADINGLRR	V			File23649 Spectrum1538 scans: 4132
21	sp|P13646|K1C13_HUMAN	Keratin, type I cytoskeletal 13 OS=Homo sapiens OX=9606 GN=KRT13 PE=1 SV=4	239	49900	13	7	7	5	13.5	4.91	2464	1	0	0	453.245	1356.71	3	1356.71	0.0007	1	12.32	0.97	R	QSVEADINGLRR	V			File23649 Spectrum1556 scans: 4151
21	sp|P13646|K1C13_HUMAN	Keratin, type I cytoskeletal 13 OS=Homo sapiens OX=9606 GN=KRT13 PE=1 SV=4	239	49900	13	7	7	5	13.5	4.91	2465	2	0	0	453.245	1356.71	3	1356.71	0.0008	1	18.04	0.26	R	QSVEADINGLRR	V			File23649 Spectrum1034 scans: 3517
21	sp|P13646|K1C13_HUMAN	Keratin, type I cytoskeletal 13 OS=Homo sapiens OX=9606 GN=KRT13 PE=1 SV=4	239	49900	13	7	7	5	13.5	4.91	2466	1	0	0	679.363	1356.71	2	1356.71	0.0009	1	51.07	0.00013	R	QSVEADINGLRR	V			File23649 Spectrum1476 scans: 4059
21	sp|P13646|K1C13_HUMAN	Keratin, type I cytoskeletal 13 OS=Homo sapiens OX=9606 GN=KRT13 PE=1 SV=4	239	49900	13	7	7	5	13.5	4.91	2467	1	0	0	453.245	1356.71	3	1356.71	0.0018	1	47.19	0.00032	R	QSVEADINGLRR	V			File23649 Spectrum1482 scans: 4067
21	sp|P13646|K1C13_HUMAN	Keratin, type I cytoskeletal 13 OS=Homo sapiens OX=9606 GN=KRT13 PE=1 SV=4	239	49900	13	7	7	5	13.5	4.91	2539	1	0	0	460.581	1378.72	3	1378.72	-0.0003	1	56.76	3.4e-05	K	TRLEQEIATYR	S			File23649 Spectrum1669 scans: 4272
21	sp|P13646|K1C13_HUMAN	Keratin, type I cytoskeletal 13 OS=Homo sapiens OX=9606 GN=KRT13 PE=1 SV=4	239	49900	13	7	7	5	13.5	4.91	2596	3	1	1	696.843	1391.67	2	1391.69	-0.0145	0	1.26	10	K	MIGFPSSAGSVSPR	S			File23649 Spectrum2523 scans: 5182	emPAI	0.47
22	sp|P19012|K1C15_HUMAN	Keratin, type I cytoskeletal 15 OS=Homo sapiens OX=9606 GN=KRT15 PE=1 SV=3	239	49409	14	9	9	6	16.4	4.71	69	6	0	0	374.717	747.419	2	747.42	-0.0006	0	6.39	2.9	K	MLLDIK	T	Oxidation (M)	0.100000.0	File23649 Spectrum1896 scans: 4516
22	sp|P19012|K1C15_HUMAN	Keratin, type I cytoskeletal 15 OS=Homo sapiens OX=9606 GN=KRT15 PE=1 SV=3	239	49409	14	9	9	6	16.4	4.71	189	1	0	0	404.203	806.392	2	806.392	-0.0005	0	42.6	0.0011	R	LAADDFR	L			File23649 Spectrum1222 scans: 3716
22	sp|P19012|K1C15_HUMAN	Keratin, type I cytoskeletal 15 OS=Homo sapiens OX=9606 GN=KRT15 PE=1 SV=3	239	49409	14	9	9	6	16.4	4.71	190	1	0	0	404.203	806.392	2	806.392	0.0001	0	30.63	0.017	R	LAADDFR	L			File23649 Spectrum1295 scans: 3794
22	sp|P19012|K1C15_HUMAN	Keratin, type I cytoskeletal 15 OS=Homo sapiens OX=9606 GN=KRT15 PE=1 SV=3	239	49409	14	9	9	6	16.4	4.71	192	1	0	0	405.224	808.433	2	808.433	-0.0005	0	30.83	0.012	R	LASYLDK	V			File23649 Spectrum1098 scans: 3585
22	sp|P19012|K1C15_HUMAN	Keratin, type I cytoskeletal 15 OS=Homo sapiens OX=9606 GN=KRT15 PE=1 SV=3	239	49409	14	9	9	6	16.4	4.71	193	1	0	0	405.224	808.433	2	808.433	-0.0002	0	43.32	0.00066	R	LASYLDK	V			File23649 Spectrum1022 scans: 3505
22	sp|P19012|K1C15_HUMAN	Keratin, type I cytoskeletal 15 OS=Homo sapiens OX=9606 GN=KRT15 PE=1 SV=3	239	49409	14	9	9	6	16.4	4.71	1066	1	0	0	515.301	1028.59	2	1028.59	-0.0001	0	42.98	0.00066	R	VLDELTLAR	T			File23649 Spectrum2472 scans: 5128
22	sp|P19012|K1C15_HUMAN	Keratin, type I cytoskeletal 15 OS=Homo sapiens OX=9606 GN=KRT15 PE=1 SV=3	239	49409	14	9	9	6	16.4	4.71	1067	1	0	0	515.301	1028.59	2	1028.59	0.001	0	23.12	0.063	R	VLDELTLAR	T			File23649 Spectrum2537 scans: 5198
22	sp|P19012|K1C15_HUMAN	Keratin, type I cytoskeletal 15 OS=Homo sapiens OX=9606 GN=KRT15 PE=1 SV=3	239	49409	14	9	9	6	16.4	4.71	1267	1	0	0	355.541	1063.6	3	1063.6	0.0002	1	49.26	9.1e-05	R	LASYLDKVR	A			File23649 Spectrum1289 scans: 3787
22	sp|P19012|K1C15_HUMAN	Keratin, type I cytoskeletal 15 OS=Homo sapiens OX=9606 GN=KRT15 PE=1 SV=3	239	49409	14	9	9	6	16.4	4.71	1268	1	0	0	532.809	1063.6	2	1063.6	0.0007	1	44.72	0.00026	R	LASYLDKVR	A			File23649 Spectrum1272 scans: 3769
22	sp|P19012|K1C15_HUMAN	Keratin, type I cytoskeletal 15 OS=Homo sapiens OX=9606 GN=KRT15 PE=1 SV=3	239	49409	14	9	9	6	16.4	4.71	1809	4	0	0	395.903	1184.69	3	1184.69	-0.0004	1	1.73	6.4	R	RVLDELTLAR	T			File23649 Spectrum158 scans: 2459
22	sp|P19012|K1C15_HUMAN	Keratin, type I cytoskeletal 15 OS=Homo sapiens OX=9606 GN=KRT15 PE=1 SV=3	239	49409	14	9	9	6	16.4	4.71	1810	3	0	0	395.903	1184.69	3	1184.69	-0.0004	1	1.21	7.2	R	RVLDELTLAR	T			File23649 Spectrum134 scans: 2416
22	sp|P19012|K1C15_HUMAN	Keratin, type I cytoskeletal 15 OS=Homo sapiens OX=9606 GN=KRT15 PE=1 SV=3	239	49409	14	9	9	6	16.4	4.71	2264	1	0	0	651.335	1300.65	2	1300.65	0.004	0	79.9	1.6e-07	R	ALEEANADLEVK	I			File23649 Spectrum1434 scans: 4000
22	sp|P19012|K1C15_HUMAN	Keratin, type I cytoskeletal 15 OS=Homo sapiens OX=9606 GN=KRT15 PE=1 SV=3	239	49409	14	9	9	6	16.4	4.71	2539	1	0	0	460.581	1378.72	3	1378.72	-0.0003	1	56.76	3.4e-05	K	TRLEQEIATYR	S			File23649 Spectrum1669 scans: 4272
22	sp|P19012|K1C15_HUMAN	Keratin, type I cytoskeletal 15 OS=Homo sapiens OX=9606 GN=KRT15 PE=1 SV=3	239	49409	14	9	9	6	16.4	4.71	4235	3	1	1	761.387	2281.14	3	2281.11	0.0291	1	4.85	3.6	K	EVASNTEMIQTSKTEITDLR	R	Oxidation (M)	0.00000001000000000000.0	File23649 Spectrum2850 scans: 5530	emPAI	0.57
23	sp|O95678|K2C75_HUMAN	Keratin, type II cytoskeletal 75 OS=Homo sapiens OX=9606 GN=KRT75 PE=1 SV=2	222	59809	16	11	11	7	13.6	7.6	248	1	0	0	414.218	826.422	2	826.423	-0.0005	0	29.34	0.014	K	FASFIDK	V			File23649 Spectrum2153 scans: 4789
23	sp|O95678|K2C75_HUMAN	Keratin, type II cytoskeletal 75 OS=Homo sapiens OX=9606 GN=KRT75 PE=1 SV=2	222	59809	16	11	11	7	13.6	7.6	249	1	0	0	414.219	826.423	2	826.423	0.0001	0	44.32	0.00045	K	FASFIDK	V			File23649 Spectrum2079 scans: 4711
23	sp|O95678|K2C75_HUMAN	Keratin, type II cytoskeletal 75 OS=Homo sapiens OX=9606 GN=KRT75 PE=1 SV=2	222	59809	16	11	11	7	13.6	7.6	965	1	0	0	503.237	1004.46	2	1004.46	-0.0008	0	21.8	0.08	K	LLEGEECR	L			File23649 Spectrum497 scans: 2883
23	sp|O95678|K2C75_HUMAN	Keratin, type II cytoskeletal 75 OS=Homo sapiens OX=9606 GN=KRT75 PE=1 SV=2	222	59809	16	11	11	7	13.6	7.6	1044	1	0	0	513.731	1025.45	2	1025.45	-0.0013	0	30.79	0.0057	K	DVDAAYMNK	V			File23649 Spectrum826 scans: 3295
23	sp|O95678|K2C75_HUMAN	Keratin, type II cytoskeletal 75 OS=Homo sapiens OX=9606 GN=KRT75 PE=1 SV=2	222	59809	16	11	11	7	13.6	7.6	1284	1	0	0	533.762	1065.51	2	1065.51	0.0003	1	9.58	1.6	R	YEDEINKR	T			File23649 Spectrum208 scans: 2536
23	sp|O95678|K2C75_HUMAN	Keratin, type II cytoskeletal 75 OS=Homo sapiens OX=9606 GN=KRT75 PE=1 SV=2	222	59809	16	11	11	7	13.6	7.6	1358	1	0	0	361.538	1081.59	3	1081.59	-0.0003	1	31.44	0.0083	K	FASFIDKVR	F			File23649 Spectrum2040 scans: 4669
23	sp|O95678|K2C75_HUMAN	Keratin, type II cytoskeletal 75 OS=Homo sapiens OX=9606 GN=KRT75 PE=1 SV=2	222	59809	16	11	11	7	13.6	7.6	1359	1	0	0	541.804	1081.59	2	1081.59	0.0011	1	49.87	0.00011	K	FASFIDKVR	F			File23649 Spectrum2050 scans: 4680
23	sp|O95678|K2C75_HUMAN	Keratin, type II cytoskeletal 75 OS=Homo sapiens OX=9606 GN=KRT75 PE=1 SV=2	222	59809	16	11	11	7	13.6	7.6	1604	1	0	0	567.284	1132.55	2	1132.55	-0.0005	1	19.82	0.17	R	KLLEGEECR	L			File23649 Spectrum252 scans: 2590
23	sp|O95678|K2C75_HUMAN	Keratin, type II cytoskeletal 75 OS=Homo sapiens OX=9606 GN=KRT75 PE=1 SV=2	222	59809	16	11	11	7	13.6	7.6	1605	1	0	0	378.525	1132.55	3	1132.55	-0.0004	1	17.55	0.29	R	KLLEGEECR	L			File23649 Spectrum261 scans: 2602
23	sp|O95678|K2C75_HUMAN	Keratin, type II cytoskeletal 75 OS=Homo sapiens OX=9606 GN=KRT75 PE=1 SV=2	222	59809	16	11	11	7	13.6	7.6	1719	1	0	0	583.296	1164.58	2	1164.58	0.0002	0	50.03	0.00016	K	YEELQVTAGR	H			File23649 Spectrum1315 scans: 3818
23	sp|O95678|K2C75_HUMAN	Keratin, type II cytoskeletal 75 OS=Homo sapiens OX=9606 GN=KRT75 PE=1 SV=2	222	59809	16	11	11	7	13.6	7.6	1933	1	0	0	606.782	1211.55	2	1211.55	0.0032	0	25.07	0.028	R	AEAESWYQTK	Y			File23649 Spectrum1386 scans: 3938
23	sp|O95678|K2C75_HUMAN	Keratin, type II cytoskeletal 75 OS=Homo sapiens OX=9606 GN=KRT75 PE=1 SV=2	222	59809	16	11	11	7	13.6	7.6	2364	1	0	0	665.367	1328.72	2	1328.72	0.0006	0	22.52	0.087	R	NLDLDSIIAEVK	A			File23649 Spectrum4126 scans: 7010
23	sp|O95678|K2C75_HUMAN	Keratin, type II cytoskeletal 75 OS=Homo sapiens OX=9606 GN=KRT75 PE=1 SV=2	222	59809	16	11	11	7	13.6	7.6	2827	1	0	0	728.346	1454.68	2	1454.68	-0.0005	1	24.89	0.038	R	SRAEAESWYQTK	Y			File23649 Spectrum991 scans: 3472
23	sp|O95678|K2C75_HUMAN	Keratin, type II cytoskeletal 75 OS=Homo sapiens OX=9606 GN=KRT75 PE=1 SV=2	222	59809	16	11	11	7	13.6	7.6	2828	1	0	0	485.901	1454.68	3	1454.68	0.001	1	32.82	0.0061	R	SRAEAESWYQTK	Y			File23649 Spectrum997 scans: 3478
23	sp|O95678|K2C75_HUMAN	Keratin, type II cytoskeletal 75 OS=Homo sapiens OX=9606 GN=KRT75 PE=1 SV=2	222	59809	16	11	11	7	13.6	7.6	3342	1	0	0	848.416	1694.82	2	1694.82	-0.0019	1	78.97	1.7e-07	K	DVDAAYMNKVELEAK	V			File23649 Spectrum1990 scans: 4616
23	sp|O95678|K2C75_HUMAN	Keratin, type II cytoskeletal 75 OS=Homo sapiens OX=9606 GN=KRT75 PE=1 SV=2	222	59809	16	11	11	7	13.6	7.6	3344	1	0	0	565.947	1694.82	3	1694.82	0.0007	1	30.82	0.012	K	DVDAAYMNKVELEAK	V			File23649 Spectrum2004 scans: 4631	emPAI	0.9
24	sp|P68032|ACTC_HUMAN	Actin, alpha cardiac muscle 1 OS=Homo sapiens OX=9606 GN=ACTC1 PE=1 SV=1	206	42334	21	13	9	8	25.5	5.23	162	1	0	0	398.24	794.464	2	794.465	-0.0006	0	27.57	0.013	K	IIAPPER	K			File23649 Spectrum673 scans: 3073
24	sp|P68032|ACTC_HUMAN	Actin, alpha cardiac muscle 1 OS=Homo sapiens OX=9606 GN=ACTC1 PE=1 SV=1	206	42334	21	13	9	8	25.5	5.23	854	1	0	0	488.728	975.441	2	975.441	-0.0004	0	40.54	0.00083	K	AGFAGDDAPR	A			File23649 Spectrum614 scans: 3008
24	sp|P68032|ACTC_HUMAN	Actin, alpha cardiac muscle 1 OS=Homo sapiens OX=9606 GN=ACTC1 PE=1 SV=1	206	42334	21	13	9	8	25.5	5.23	939	1	0	0	499.747	997.479	2	997.479	0	0	18.12	0.18	R	DLTDYLMK	I			File23649 Spectrum3346 scans: 6075
24	sp|P68032|ACTC_HUMAN	Actin, alpha cardiac muscle 1 OS=Homo sapiens OX=9606 GN=ACTC1 PE=1 SV=1	206	42334	21	13	9	8	25.5	5.23	940	1	0	0	499.747	997.479	2	997.479	0	0	27.64	0.02	R	DLTDYLMK	I			File23649 Spectrum3282 scans: 6005
24	sp|P68032|ACTC_HUMAN	Actin, alpha cardiac muscle 1 OS=Homo sapiens OX=9606 GN=ACTC1 PE=1 SV=1	206	42334	21	13	9	8	25.5	5.23	995	1	0	0	507.745	1013.47	2	1013.47	0.0009	0	30.46	0.0079	R	DLTDYLMK	I	Oxidation (M)	0.00000010.0	File23649 Spectrum2524 scans: 5184
24	sp|P68032|ACTC_HUMAN	Actin, alpha cardiac muscle 1 OS=Homo sapiens OX=9606 GN=ACTC1 PE=1 SV=1	206	42334	21	13	9	8	25.5	5.23	1703	1	0	0	581.312	1160.61	2	1160.61	-0.0014	0	19.8	0.2	K	EITALAPSTMK	I			File23649 Spectrum1685 scans: 4289
24	sp|P68032|ACTC_HUMAN	Actin, alpha cardiac muscle 1 OS=Homo sapiens OX=9606 GN=ACTC1 PE=1 SV=1	206	42334	21	13	9	8	25.5	5.23	1704	1	0	0	581.313	1160.61	2	1160.61	0.0012	0	30.26	0.018	K	EITALAPSTMK	I			File23649 Spectrum1760 scans: 4369
24	sp|P68032|ACTC_HUMAN	Actin, alpha cardiac muscle 1 OS=Homo sapiens OX=9606 GN=ACTC1 PE=1 SV=1	206	42334	21	13	9	8	25.5	5.23	1751	1	0	0	586.289	1170.56	2	1170.56	0	0	9.84	1.2	R	HQGVMVGMGQK	D			File23649 Spectrum623 scans: 3018
24	sp|P68032|ACTC_HUMAN	Actin, alpha cardiac muscle 1 OS=Homo sapiens OX=9606 GN=ACTC1 PE=1 SV=1	206	42334	21	13	9	8	25.5	5.23	1752	1	0	0	586.289	1170.56	2	1170.56	0	0	65.78	3e-06	R	HQGVMVGMGQK	D			File23649 Spectrum554 scans: 2945
24	sp|P68032|ACTC_HUMAN	Actin, alpha cardiac muscle 1 OS=Homo sapiens OX=9606 GN=ACTC1 PE=1 SV=1	206	42334	21	13	9	8	25.5	5.23	1772	1	0	0	589.311	1176.61	2	1176.61	0.0008	0	36.04	0.0046	K	EITALAPSTMK	I	Oxidation (M)	0.00000000010.0	File23649 Spectrum1129 scans: 3617
24	sp|P68032|ACTC_HUMAN	Actin, alpha cardiac muscle 1 OS=Homo sapiens OX=9606 GN=ACTC1 PE=1 SV=1	206	42334	21	13	9	8	25.5	5.23	1870	1	0	0	599.765	1197.52	2	1197.52	0	0	2.09	3.4	K	DSYVGDEAQSK	R			File23649 Spectrum278 scans: 2628
24	sp|P68032|ACTC_HUMAN	Actin, alpha cardiac muscle 1 OS=Homo sapiens OX=9606 GN=ACTC1 PE=1 SV=1	206	42334	21	13	9	8	25.5	5.23	1874	1	0	0	400.24	1197.7	3	1197.7	0.0004	0	28.14	0.011	R	AVFPSIVGRPR	H			File23649 Spectrum2023 scans: 4651
24	sp|P68032|ACTC_HUMAN	Actin, alpha cardiac muscle 1 OS=Homo sapiens OX=9606 GN=ACTC1 PE=1 SV=1	206	42334	21	13	9	8	25.5	5.23	2959	1	0	0	379.692	1514.74	4	1514.74	-0.0022	0	14.9	0.41	K	IWHHTFYNELR	V			File23649 Spectrum1641 scans: 4242
24	sp|P68032|ACTC_HUMAN	Actin, alpha cardiac muscle 1 OS=Homo sapiens OX=9606 GN=ACTC1 PE=1 SV=1	206	42334	21	13	9	8	25.5	5.23	2960	1	0	0	758.378	1514.74	2	1514.74	0.0004	0	35.01	0.0039	K	IWHHTFYNELR	V			File23649 Spectrum1636 scans: 4237
24	sp|P68032|ACTC_HUMAN	Actin, alpha cardiac muscle 1 OS=Homo sapiens OX=9606 GN=ACTC1 PE=1 SV=1	206	42334	21	13	9	8	25.5	5.23	2963	2	0	0	505.922	1514.74	3	1514.74	0.0011	0	1.6	8.8	K	IWHHTFYNELR	V			File23649 Spectrum3584 scans: 6341
24	sp|P68032|ACTC_HUMAN	Actin, alpha cardiac muscle 1 OS=Homo sapiens OX=9606 GN=ACTC1 PE=1 SV=1	206	42334	21	13	9	8	25.5	5.23	2965	1	0	0	505.922	1514.74	3	1514.74	0.0012	0	36.38	0.0029	K	IWHHTFYNELR	V			File23649 Spectrum1635 scans: 4236
24	sp|P68032|ACTC_HUMAN	Actin, alpha cardiac muscle 1 OS=Homo sapiens OX=9606 GN=ACTC1 PE=1 SV=1	206	42334	21	13	9	8	25.5	5.23	2966	2	0	0	505.922	1514.74	3	1514.74	0.0015	0	9.1	1.6	K	IWHHTFYNELR	V			File23649 Spectrum4014 scans: 6865
24	sp|P68032|ACTC_HUMAN	Actin, alpha cardiac muscle 1 OS=Homo sapiens OX=9606 GN=ACTC1 PE=1 SV=1	206	42334	21	13	9	8	25.5	5.23	3912	1	1	1	980.957	1959.9	2	1959.9	-0.0044	0	35.46	0.0024	K	YPIEHGIITNWDDMEK	I			File23649 Spectrum2776 scans: 5451
24	sp|P68032|ACTC_HUMAN	Actin, alpha cardiac muscle 1 OS=Homo sapiens OX=9606 GN=ACTC1 PE=1 SV=1	206	42334	21	13	9	8	25.5	5.23	3913	1	1	1	654.308	1959.9	3	1959.9	-0.0028	0	32.32	0.0048	K	YPIEHGIITNWDDMEK	I			File23649 Spectrum2767 scans: 5441
24	sp|P68032|ACTC_HUMAN	Actin, alpha cardiac muscle 1 OS=Homo sapiens OX=9606 GN=ACTC1 PE=1 SV=1	206	42334	21	13	9	8	25.5	5.23	3923	1	1	1	659.64	1975.9	3	1975.9	-0.0016	0	19.04	0.1	K	YPIEHGIITNWDDMEK	I	Oxidation (M)	0.0000000000000100.0	File23649 Spectrum2264 scans: 4907
24	sp|P68032|ACTC_HUMAN	Actin, alpha cardiac muscle 1 OS=Homo sapiens OX=9606 GN=ACTC1 PE=1 SV=1	206	42334	21	13	9	8	25.5	5.23	3924	1	1	1	988.956	1975.9	2	1975.9	-0.0008	0	28.68	0.011	K	YPIEHGIITNWDDMEK	I	Oxidation (M)	0.0000000000000100.0	File23649 Spectrum2260 scans: 4901	emPAI	1.66
25	sp|P08727|K1C19_HUMAN	Keratin, type I cytoskeletal 19 OS=Homo sapiens OX=9606 GN=KRT19 PE=1 SV=4	205	44079	17	10	11	7	16.8	5.04	189	1	0	0	404.203	806.392	2	806.392	-0.0005	0	42.6	0.0011	R	LAADDFR	T			File23649 Spectrum1222 scans: 3716
25	sp|P08727|K1C19_HUMAN	Keratin, type I cytoskeletal 19 OS=Homo sapiens OX=9606 GN=KRT19 PE=1 SV=4	205	44079	17	10	11	7	16.8	5.04	190	1	0	0	404.203	806.392	2	806.392	0.0001	0	30.63	0.017	R	LAADDFR	T			File23649 Spectrum1295 scans: 3794
25	sp|P08727|K1C19_HUMAN	Keratin, type I cytoskeletal 19 OS=Homo sapiens OX=9606 GN=KRT19 PE=1 SV=4	205	44079	17	10	11	7	16.8	5.04	192	1	0	0	405.224	808.433	2	808.433	-0.0005	0	30.83	0.012	R	LASYLDK	V			File23649 Spectrum1098 scans: 3585
25	sp|P08727|K1C19_HUMAN	Keratin, type I cytoskeletal 19 OS=Homo sapiens OX=9606 GN=KRT19 PE=1 SV=4	205	44079	17	10	11	7	16.8	5.04	193	1	0	0	405.224	808.433	2	808.433	-0.0002	0	43.32	0.00066	R	LASYLDK	V			File23649 Spectrum1022 scans: 3505
25	sp|P08727|K1C19_HUMAN	Keratin, type I cytoskeletal 19 OS=Homo sapiens OX=9606 GN=KRT19 PE=1 SV=4	205	44079	17	10	11	7	16.8	5.04	919	4	0	0	497.254	992.493	2	992.493	0	0	9.57	2	K	FETEQALR	M			File23649 Spectrum1038 scans: 3522
25	sp|P08727|K1C19_HUMAN	Keratin, type I cytoskeletal 19 OS=Homo sapiens OX=9606 GN=KRT19 PE=1 SV=4	205	44079	17	10	11	7	16.8	5.04	926	4	1	1	498.26	994.505	2	994.494	0.0108	0	3.4	6.6	R	APSIHGGSGGR	G			File23649 Spectrum1615 scans: 4214
25	sp|P08727|K1C19_HUMAN	Keratin, type I cytoskeletal 19 OS=Homo sapiens OX=9606 GN=KRT19 PE=1 SV=4	205	44079	17	10	11	7	16.8	5.04	1066	1	0	0	515.301	1028.59	2	1028.59	-0.0001	0	42.98	0.00066	R	VLDELTLAR	T			File23649 Spectrum2472 scans: 5128
25	sp|P08727|K1C19_HUMAN	Keratin, type I cytoskeletal 19 OS=Homo sapiens OX=9606 GN=KRT19 PE=1 SV=4	205	44079	17	10	11	7	16.8	5.04	1067	1	0	0	515.301	1028.59	2	1028.59	0.001	0	23.12	0.063	R	VLDELTLAR	T			File23649 Spectrum2537 scans: 5198
25	sp|P08727|K1C19_HUMAN	Keratin, type I cytoskeletal 19 OS=Homo sapiens OX=9606 GN=KRT19 PE=1 SV=4	205	44079	17	10	11	7	16.8	5.04	1102	1	0	0	521.306	1040.6	2	1040.6	0.0003	0	50.22	7.2e-05	R	IVLQIDNAR	L			File23649 Spectrum1868 scans: 4487
25	sp|P08727|K1C19_HUMAN	Keratin, type I cytoskeletal 19 OS=Homo sapiens OX=9606 GN=KRT19 PE=1 SV=4	205	44079	17	10	11	7	16.8	5.04	1267	1	0	0	355.541	1063.6	3	1063.6	0.0002	1	49.26	9.1e-05	R	LASYLDKVR	A			File23649 Spectrum1289 scans: 3787
25	sp|P08727|K1C19_HUMAN	Keratin, type I cytoskeletal 19 OS=Homo sapiens OX=9606 GN=KRT19 PE=1 SV=4	205	44079	17	10	11	7	16.8	5.04	1268	1	0	0	532.809	1063.6	2	1063.6	0.0007	1	44.72	0.00026	R	LASYLDKVR	A			File23649 Spectrum1272 scans: 3769
25	sp|P08727|K1C19_HUMAN	Keratin, type I cytoskeletal 19 OS=Homo sapiens OX=9606 GN=KRT19 PE=1 SV=4	205	44079	17	10	11	7	16.8	5.04	1809	4	0	0	395.903	1184.69	3	1184.69	-0.0004	1	1.73	6.4	R	RVLDELTLAR	T			File23649 Spectrum158 scans: 2459
25	sp|P08727|K1C19_HUMAN	Keratin, type I cytoskeletal 19 OS=Homo sapiens OX=9606 GN=KRT19 PE=1 SV=4	205	44079	17	10	11	7	16.8	5.04	1810	3	0	0	395.903	1184.69	3	1184.69	-0.0004	1	1.21	7.2	R	RVLDELTLAR	T			File23649 Spectrum134 scans: 2416
25	sp|P08727|K1C19_HUMAN	Keratin, type I cytoskeletal 19 OS=Homo sapiens OX=9606 GN=KRT19 PE=1 SV=4	205	44079	17	10	11	7	16.8	5.04	1907	1	0	0	602.803	1203.59	2	1203.59	-0.0008	0	44.78	0.00053	R	MSVEADINGLR	R			File23649 Spectrum2377 scans: 5028
25	sp|P08727|K1C19_HUMAN	Keratin, type I cytoskeletal 19 OS=Homo sapiens OX=9606 GN=KRT19 PE=1 SV=4	205	44079	17	10	11	7	16.8	5.04	1956	4	0	0	611.819	1221.62	2	1221.64	-0.0112	1	4.87	5.6	R	TKFETEQALR	M			File23649 Spectrum2086 scans: 4718
25	sp|P08727|K1C19_HUMAN	Keratin, type I cytoskeletal 19 OS=Homo sapiens OX=9606 GN=KRT19 PE=1 SV=4	205	44079	17	10	11	7	16.8	5.04	1957	1	0	0	611.825	1221.64	2	1221.64	-0.0002	1	24.86	0.05	R	TKFETEQALR	M			File23649 Spectrum705 scans: 3108
25	sp|P08727|K1C19_HUMAN	Keratin, type I cytoskeletal 19 OS=Homo sapiens OX=9606 GN=KRT19 PE=1 SV=4	205	44079	17	10	11	7	16.8	5.04	2484	2	0	0	680.854	1359.69	2	1359.69	0.0007	1	11.27	1.5	R	MSVEADINGLRR	V			File23649 Spectrum1854 scans: 4472	emPAI	0.78
26	sp|Q7Z794|K2C1B_HUMAN	Keratin, type II cytoskeletal 1b OS=Homo sapiens OX=9606 GN=KRT77 PE=2 SV=3	205	62149	17	9	13	5	20.8	5.73	248	1	0	0	414.218	826.422	2	826.423	-0.0005	0	29.34	0.014	K	FASFIDK	V			File23649 Spectrum2153 scans: 4789
26	sp|Q7Z794|K2C1B_HUMAN	Keratin, type II cytoskeletal 1b OS=Homo sapiens OX=9606 GN=KRT77 PE=2 SV=3	205	62149	17	9	13	5	20.8	5.73	249	1	0	0	414.219	826.423	2	826.423	0.0001	0	44.32	0.00045	K	FASFIDK	V			File23649 Spectrum2079 scans: 4711
26	sp|Q7Z794|K2C1B_HUMAN	Keratin, type II cytoskeletal 1b OS=Homo sapiens OX=9606 GN=KRT77 PE=2 SV=3	205	62149	17	9	13	5	20.8	5.73	1284	1	0	0	533.762	1065.51	2	1065.51	0.0003	1	9.58	1.6	K	YEDEINKR	T			File23649 Spectrum208 scans: 2536
26	sp|Q7Z794|K2C1B_HUMAN	Keratin, type II cytoskeletal 1b OS=Homo sapiens OX=9606 GN=KRT77 PE=2 SV=3	205	62149	17	9	13	5	20.8	5.73	1358	1	0	0	361.538	1081.59	3	1081.59	-0.0003	1	31.44	0.0083	K	FASFIDKVR	F			File23649 Spectrum2040 scans: 4669
26	sp|Q7Z794|K2C1B_HUMAN	Keratin, type II cytoskeletal 1b OS=Homo sapiens OX=9606 GN=KRT77 PE=2 SV=3	205	62149	17	9	13	5	20.8	5.73	1359	1	0	0	541.804	1081.59	2	1081.59	0.0011	1	49.87	0.00011	K	FASFIDKVR	F			File23649 Spectrum2050 scans: 4680
26	sp|Q7Z794|K2C1B_HUMAN	Keratin, type II cytoskeletal 1b OS=Homo sapiens OX=9606 GN=KRT77 PE=2 SV=3	205	62149	17	9	13	5	20.8	5.73	1383	2	1	1	544.791	1087.57	2	1087.57	-0.0015	0	10.1	2.1	R	EQIMVLNNK	F			File23649 Spectrum1622 scans: 4221
26	sp|Q7Z794|K2C1B_HUMAN	Keratin, type II cytoskeletal 1b OS=Homo sapiens OX=9606 GN=KRT77 PE=2 SV=3	205	62149	17	9	13	5	20.8	5.73	1542	1	1	1	561.301	1120.59	2	1120.59	-0.0008	0	3.59	6.6	R	TQYELIAQR	S			File23649 Spectrum1628 scans: 4228
26	sp|Q7Z794|K2C1B_HUMAN	Keratin, type II cytoskeletal 1b OS=Homo sapiens OX=9606 GN=KRT77 PE=2 SV=3	205	62149	17	9	13	5	20.8	5.73	1776	1	1	1	589.808	1177.6	2	1177.61	-0.0077	0	17.46	0.34	K	YQELQITAGR	H			File23649 Spectrum1554 scans: 4149
26	sp|Q7Z794|K2C1B_HUMAN	Keratin, type II cytoskeletal 1b OS=Homo sapiens OX=9606 GN=KRT77 PE=2 SV=3	205	62149	17	9	13	5	20.8	5.73	1936	1	1	1	607.274	1212.53	2	1212.53	-0.0002	0	26.26	0.014	R	SMQDVVEDYK	S			File23649 Spectrum1861 scans: 4479
26	sp|Q7Z794|K2C1B_HUMAN	Keratin, type II cytoskeletal 1b OS=Homo sapiens OX=9606 GN=KRT77 PE=2 SV=3	205	62149	17	9	13	5	20.8	5.73	2162	5	1	1	637.314	1272.61	2	1272.61	0.003	0	1.65	9	R	GEQALQDAWQK	L			File23649 Spectrum1710 scans: 4315
26	sp|Q7Z794|K2C1B_HUMAN	Keratin, type II cytoskeletal 1b OS=Homo sapiens OX=9606 GN=KRT77 PE=2 SV=3	205	62149	17	9	13	5	20.8	5.73	2381	1	1	1	668.362	1334.71	2	1334.71	0.0006	0	14.15	0.53	R	VDTLTGEVNFLK	Y			File23649 Spectrum3250 scans: 5971
26	sp|Q7Z794|K2C1B_HUMAN	Keratin, type II cytoskeletal 1b OS=Homo sapiens OX=9606 GN=KRT77 PE=2 SV=3	205	62149	17	9	13	5	20.8	5.73	2384	4	0	1	446.242	1335.7	3	1335.7	0.0003	1	6.11	3.1	R	TGSENDFVVLKK	D			File23649 Spectrum1260 scans: 3756
26	sp|Q7Z794|K2C1B_HUMAN	Keratin, type II cytoskeletal 1b OS=Homo sapiens OX=9606 GN=KRT77 PE=2 SV=3	205	62149	17	9	13	5	20.8	5.73	2499	10	0	1	455.571	1363.69	3	1363.71	-0.0187	1	2.63	8.9	K	RTGSENDFVVLK	K			File23649 Spectrum489 scans: 2875
26	sp|Q7Z794|K2C1B_HUMAN	Keratin, type II cytoskeletal 1b OS=Homo sapiens OX=9606 GN=KRT77 PE=2 SV=3	205	62149	17	9	13	5	20.8	5.73	2870	1	0	0	738.396	1474.78	2	1474.78	0.0002	0	49.01	0.00019	R	FLEQQNQVLQTK	W			File23649 Spectrum1599 scans: 4197
26	sp|Q7Z794|K2C1B_HUMAN	Keratin, type II cytoskeletal 1b OS=Homo sapiens OX=9606 GN=KRT77 PE=2 SV=3	205	62149	17	9	13	5	20.8	5.73	2871	1	0	0	738.398	1474.78	2	1474.78	0.0026	0	64.02	6e-06	R	FLEQQNQVLQTK	W			File23649 Spectrum1467 scans: 4044
26	sp|Q7Z794|K2C1B_HUMAN	Keratin, type II cytoskeletal 1b OS=Homo sapiens OX=9606 GN=KRT77 PE=2 SV=3	205	62149	17	9	13	5	20.8	5.73	2872	1	0	0	738.398	1474.78	2	1474.78	0.003	0	69.29	1.8e-06	R	FLEQQNQVLQTK	W			File23649 Spectrum1509 scans: 4101
26	sp|Q7Z794|K2C1B_HUMAN	Keratin, type II cytoskeletal 1b OS=Homo sapiens OX=9606 GN=KRT77 PE=2 SV=3	205	62149	17	9	13	5	20.8	5.73	3260	1	1	1	822.862	1643.71	2	1643.71	-0.0016	0	19.64	0.041	R	STSGFCQGGGVGGFGGGR	G			File23649 Spectrum1711 scans: 4316	emPAI	0.36
27	sp|Q6S8J3|POTEE_HUMAN	POTE ankyrin domain family member E OS=Homo sapiens OX=9606 GN=POTEE PE=2 SV=3	184	122882	15	7	8	4	9.4	5.83	114	1	1	1	384.705	767.396	2	767.404	-0.0077	0	7.11	2	K	HQSQLR	E			File23649 Spectrum1892 scans: 4512
27	sp|Q6S8J3|POTEE_HUMAN	POTE ankyrin domain family member E OS=Homo sapiens OX=9606 GN=POTEE PE=2 SV=3	184	122882	15	7	8	4	9.4	5.83	854	1	0	0	488.728	975.441	2	975.441	-0.0004	0	40.54	0.00083	K	AGFAGDDAPR	A			File23649 Spectrum614 scans: 3008
27	sp|Q6S8J3|POTEE_HUMAN	POTE ankyrin domain family member E OS=Homo sapiens OX=9606 GN=POTEE PE=2 SV=3	184	122882	15	7	8	4	9.4	5.83	1473	5	0	1	554.266	1106.52	2	1106.53	-0.0107	0	0.09	13	K	MSQELEINK	D	Oxidation (M)	0.100000000.0	File23649 Spectrum2220 scans: 4859
27	sp|Q6S8J3|POTEE_HUMAN	POTE ankyrin domain family member E OS=Homo sapiens OX=9606 GN=POTEE PE=2 SV=3	184	122882	15	7	8	4	9.4	5.83	1475	2	0	1	554.274	1106.53	2	1106.53	0.0056	0	5.86	4	K	MSQELEINK	D	Oxidation (M)	0.100000000.0	File23649 Spectrum702 scans: 3105
27	sp|Q6S8J3|POTEE_HUMAN	POTE ankyrin domain family member E OS=Homo sapiens OX=9606 GN=POTEE PE=2 SV=3	184	122882	15	7	8	4	9.4	5.83	1874	1	0	0	400.24	1197.7	3	1197.7	0.0004	0	28.14	0.011	R	AVFPSIVGRPR	Q			File23649 Spectrum2023 scans: 4651
27	sp|Q6S8J3|POTEE_HUMAN	POTE ankyrin domain family member E OS=Homo sapiens OX=9606 GN=POTEE PE=2 SV=3	184	122882	15	7	8	4	9.4	5.83	2959	1	0	0	379.692	1514.74	4	1514.74	-0.0022	0	14.9	0.41	K	IWHHTFYNELR	V			File23649 Spectrum1641 scans: 4242
27	sp|Q6S8J3|POTEE_HUMAN	POTE ankyrin domain family member E OS=Homo sapiens OX=9606 GN=POTEE PE=2 SV=3	184	122882	15	7	8	4	9.4	5.83	2960	1	0	0	758.378	1514.74	2	1514.74	0.0004	0	35.01	0.0039	K	IWHHTFYNELR	V			File23649 Spectrum1636 scans: 4237
27	sp|Q6S8J3|POTEE_HUMAN	POTE ankyrin domain family member E OS=Homo sapiens OX=9606 GN=POTEE PE=2 SV=3	184	122882	15	7	8	4	9.4	5.83	2963	2	0	0	505.922	1514.74	3	1514.74	0.0011	0	1.6	8.8	K	IWHHTFYNELR	V			File23649 Spectrum3584 scans: 6341
27	sp|Q6S8J3|POTEE_HUMAN	POTE ankyrin domain family member E OS=Homo sapiens OX=9606 GN=POTEE PE=2 SV=3	184	122882	15	7	8	4	9.4	5.83	2965	1	0	0	505.922	1514.74	3	1514.74	0.0012	0	36.38	0.0029	K	IWHHTFYNELR	V			File23649 Spectrum1635 scans: 4236
27	sp|Q6S8J3|POTEE_HUMAN	POTE ankyrin domain family member E OS=Homo sapiens OX=9606 GN=POTEE PE=2 SV=3	184	122882	15	7	8	4	9.4	5.83	2966	2	0	0	505.922	1514.74	3	1514.74	0.0015	0	9.1	1.6	K	IWHHTFYNELR	V			File23649 Spectrum4014 scans: 6865
27	sp|Q6S8J3|POTEE_HUMAN	POTE ankyrin domain family member E OS=Homo sapiens OX=9606 GN=POTEE PE=2 SV=3	184	122882	15	7	8	4	9.4	5.83	2970	1	0	0	506.238	1515.69	3	1515.7	-0.0047	0	55.18	2.6e-05	K	QEYDESGPSIVHR	K			File23649 Spectrum789 scans: 3246
27	sp|Q6S8J3|POTEE_HUMAN	POTE ankyrin domain family member E OS=Homo sapiens OX=9606 GN=POTEE PE=2 SV=3	184	122882	15	7	8	4	9.4	5.83	2971	1	0	0	758.853	1515.69	2	1515.7	-0.0035	0	72.17	5.6e-07	K	QEYDESGPSIVHR	K			File23649 Spectrum803 scans: 3265
27	sp|Q6S8J3|POTEE_HUMAN	POTE ankyrin domain family member E OS=Homo sapiens OX=9606 GN=POTEE PE=2 SV=3	184	122882	15	7	8	4	9.4	5.83	2972	1	0	0	506.239	1515.7	3	1515.7	0.0009	0	37.41	0.0017	K	QEYDESGPSIVHR	K			File23649 Spectrum841 scans: 3312
27	sp|Q6S8J3|POTEE_HUMAN	POTE ankyrin domain family member E OS=Homo sapiens OX=9606 GN=POTEE PE=2 SV=3	184	122882	15	7	8	4	9.4	5.83	3894	7	1	1	486.476	1941.87	4	1941.84	0.0291	1	0.65	5.6	K	DGDRELENFMAIEEMK	K	Oxidation (M)	0.0000000000000010.0	File23649 Spectrum139 scans: 2427
27	sp|Q6S8J3|POTEE_HUMAN	POTE ankyrin domain family member E OS=Homo sapiens OX=9606 GN=POTEE PE=2 SV=3	184	122882	15	7	8	4	9.4	5.83	4452	1	0	0	562.269	2806.31	5	2806.3	0.0027	1	0.15	8	K	EKLCYVALDFEQEMATAASSSSLEK	S			File23649 Spectrum2423 scans: 5076	emPAI	0.17
28	sp|Q04837|SSBP_HUMAN	Single-stranded DNA-binding protein, mitochondrial OS=Homo sapiens OX=9606 GN=SSBP1 PE=1 SV=1	151	17249	6	5	4	3	27	9.59	533	1	1	1	442.25	882.486	2	882.492	-0.0068	0	54.58	2.9e-05	R	VGQDPVLR	Q			File23649 Spectrum738 scans: 3165
28	sp|Q04837|SSBP_HUMAN	Single-stranded DNA-binding protein, mitochondrial OS=Homo sapiens OX=9606 GN=SSBP1 PE=1 SV=1	151	17249	6	5	4	3	27	9.59	885	1	1	1	493.253	984.492	2	984.492	0.0002	0	13.47	0.47	R	DVAYQYVK	K			File23649 Spectrum1287 scans: 3785
28	sp|Q04837|SSBP_HUMAN	Single-stranded DNA-binding protein, mitochondrial OS=Homo sapiens OX=9606 GN=SSBP1 PE=1 SV=1	151	17249	6	5	4	3	27	9.59	1600	1	1	1	567.245	1132.48	2	1132.47	0.001	0	30.71	0.0027	K	IDYGEYMDK	N			File23649 Spectrum1811 scans: 4427
28	sp|Q04837|SSBP_HUMAN	Single-stranded DNA-binding protein, mitochondrial OS=Homo sapiens OX=9606 GN=SSBP1 PE=1 SV=1	151	17249	6	5	4	3	27	9.59	1660	1	1	1	575.242	1148.47	2	1148.47	0.0006	0	19.88	0.026	K	IDYGEYMDK	N	Oxidation (M)	0.000000100.0	File23649 Spectrum1026 scans: 3509
28	sp|Q04837|SSBP_HUMAN	Single-stranded DNA-binding protein, mitochondrial OS=Homo sapiens OX=9606 GN=SSBP1 PE=1 SV=1	151	17249	6	5	4	3	27	9.59	3190	1	1	1	806.378	1610.74	2	1610.74	-0.0005	0	49.17	0.00012	R	SGDSEVYQLGDVSQK	T			File23649 Spectrum1786 scans: 4400
28	sp|Q04837|SSBP_HUMAN	Single-stranded DNA-binding protein, mitochondrial OS=Homo sapiens OX=9606 GN=SSBP1 PE=1 SV=1	151	17249	6	5	4	3	27	9.59	3191	1	1	1	806.379	1610.74	2	1610.74	0	0	74.65	3.3e-07	R	SGDSEVYQLGDVSQK	T			File23649 Spectrum1719 scans: 4325	emPAI	1.05
29	sp|P52597|HNRPF_HUMAN	Heterogeneous nuclear ribonucleoprotein F OS=Homo sapiens OX=9606 GN=HNRNPF PE=1 SV=3	150	45985	9	6	6	4	15.7	5.38	167	1	1	1	399.723	797.432	2	797.432	-0.0004	0	25.07	0.021	R	YIEVFK	S			File23649 Spectrum2167 scans: 4803
29	sp|P52597|HNRPF_HUMAN	Heterogeneous nuclear ribonucleoprotein F OS=Homo sapiens OX=9606 GN=HNRNPF PE=1 SV=3	150	45985	9	6	6	4	15.7	5.38	519	1	1	1	440.223	878.432	2	878.432	-0.0002	0	14.35	0.55	R	GLPFGCTK	E			File23649 Spectrum1754 scans: 4362
29	sp|P52597|HNRPF_HUMAN	Heterogeneous nuclear ribonucleoprotein F OS=Homo sapiens OX=9606 GN=HNRNPF PE=1 SV=3	150	45985	9	6	6	4	15.7	5.38	1019	1	1	1	511.255	1020.5	2	1020.5	0.0006	0	18.96	0.22	R	TEMDWVLK	H			File23649 Spectrum3113 scans: 5820
29	sp|P52597|HNRPF_HUMAN	Heterogeneous nuclear ribonucleoprotein F OS=Homo sapiens OX=9606 GN=HNRNPF PE=1 SV=3	150	45985	9	6	6	4	15.7	5.38	1405	1	1	0	364.864	1091.57	3	1091.57	-0.001	0	37.75	0.0027	R	VHIEIGPDGR	V			File23649 Spectrum1165 scans: 3655
29	sp|P52597|HNRPF_HUMAN	Heterogeneous nuclear ribonucleoprotein F OS=Homo sapiens OX=9606 GN=HNRNPF PE=1 SV=3	150	45985	9	6	6	4	15.7	5.38	1406	1	1	0	546.794	1091.57	2	1091.57	0.0006	0	32.7	0.0082	R	VHIEIGPDGR	V			File23649 Spectrum1158 scans: 3648
29	sp|P52597|HNRPF_HUMAN	Heterogeneous nuclear ribonucleoprotein F OS=Homo sapiens OX=9606 GN=HNRNPF PE=1 SV=3	150	45985	9	6	6	4	15.7	5.38	3222	1	1	1	815.864	1629.71	2	1629.71	-0.0005	0	61.4	3.1e-06	K	HSGPNSADSANDGFVR	L			File23649 Spectrum511 scans: 2899
29	sp|P52597|HNRPF_HUMAN	Heterogeneous nuclear ribonucleoprotein F OS=Homo sapiens OX=9606 GN=HNRNPF PE=1 SV=3	150	45985	9	6	6	4	15.7	5.38	3223	1	1	1	544.245	1629.71	3	1629.71	-0.0004	0	57.4	7.8e-06	K	HSGPNSADSANDGFVR	L			File23649 Spectrum510 scans: 2898
29	sp|P52597|HNRPF_HUMAN	Heterogeneous nuclear ribonucleoprotein F OS=Homo sapiens OX=9606 GN=HNRNPF PE=1 SV=3	150	45985	9	6	6	4	15.7	5.38	3879	1	1	1	645.66	1933.96	3	1933.96	-0.0004	0	32.03	0.0075	K	FMSVQRPGPYDRPGTAR	R			File23649 Spectrum955 scans: 3433
29	sp|P52597|HNRPF_HUMAN	Heterogeneous nuclear ribonucleoprotein F OS=Homo sapiens OX=9606 GN=HNRNPF PE=1 SV=3	150	45985	9	6	6	4	15.7	5.38	3897	5	1	1	488.495	1949.95	4	1949.95	-0.0015	0	0.79	9.8	K	FMSVQRPGPYDRPGTAR	R	Oxidation (M)	0.01000000000000000.0	File23649 Spectrum548 scans: 2938	emPAI	0.52
30	sp|P02768|ALBU_HUMAN	Serum albumin OS=Homo sapiens OX=9606 GN=ALB PE=1 SV=2	142	71317	11	5	9	3	13.6	5.92	156	1	1	1	395.239	788.464	2	788.464	0	0	38.91	0.0015	K	LVTDLTK	V			File23649 Spectrum987 scans: 3468
30	sp|P02768|ALBU_HUMAN	Serum albumin OS=Homo sapiens OX=9606 GN=ALB PE=1 SV=2	142	71317	11	5	9	3	13.6	5.92	520	1	1	1	440.733	879.451	2	879.434	0.0174	0	0.93	14	K	AEFAEVSK	L			File23649 Spectrum1359 scans: 3898
30	sp|P02768|ALBU_HUMAN	Serum albumin OS=Homo sapiens OX=9606 GN=ALB PE=1 SV=2	142	71317	11	5	9	3	13.6	5.92	673	1	1	1	464.25	926.486	2	926.486	0.0002	0	23.08	0.065	K	YLYEIAR	R			File23649 Spectrum2001 scans: 4628
30	sp|P02768|ALBU_HUMAN	Serum albumin OS=Homo sapiens OX=9606 GN=ALB PE=1 SV=2	142	71317	11	5	9	3	13.6	5.92	734	5	0	1	470.736	939.457	2	939.441	0.0156	0	3.99	5	K	DDNPNLPR	L			File23649 Spectrum1668 scans: 4271
30	sp|P02768|ALBU_HUMAN	Serum albumin OS=Homo sapiens OX=9606 GN=ALB PE=1 SV=2	142	71317	11	5	9	3	13.6	5.92	794	1	1	1	480.785	959.555	2	959.555	-0.0003	0	19.36	0.12	K	FQNALLVR	Y			File23649 Spectrum2203 scans: 4841
30	sp|P02768|ALBU_HUMAN	Serum albumin OS=Homo sapiens OX=9606 GN=ALB PE=1 SV=2	142	71317	11	5	9	3	13.6	5.92	949	1	1	1	500.806	999.597	2	999.596	0.0002	0	12.81	0.56	K	QTALVELVK	H			File23649 Spectrum2465 scans: 5120
30	sp|P02768|ALBU_HUMAN	Serum albumin OS=Homo sapiens OX=9606 GN=ALB PE=1 SV=2	142	71317	11	5	9	3	13.6	5.92	1622	1	1	1	569.752	1137.49	2	1137.49	-0.0005	0	38.17	0.00077	K	CCTESLVNR	R			File23649 Spectrum658 scans: 3055
30	sp|P02768|ALBU_HUMAN	Serum albumin OS=Homo sapiens OX=9606 GN=ALB PE=1 SV=2	142	71317	11	5	9	3	13.6	5.92	2792	1	1	1	722.324	1442.63	2	1442.63	-0.0019	0	11.96	0.39	K	YICENQDSISSK	L			File23649 Spectrum654 scans: 3051
30	sp|P02768|ALBU_HUMAN	Serum albumin OS=Homo sapiens OX=9606 GN=ALB PE=1 SV=2	142	71317	11	5	9	3	13.6	5.92	3251	1	1	1	820.471	1638.93	2	1638.93	-0.002	1	31.37	0.0028	K	KVPQVSTPTLVEVSR	N			File23649 Spectrum1806 scans: 4421
30	sp|P02768|ALBU_HUMAN	Serum albumin OS=Homo sapiens OX=9606 GN=ALB PE=1 SV=2	142	71317	11	5	9	3	13.6	5.92	3252	1	1	1	547.317	1638.93	3	1638.93	-0.0003	1	49.43	4.4e-05	K	KVPQVSTPTLVEVSR	N			File23649 Spectrum1865 scans: 4484
30	sp|P02768|ALBU_HUMAN	Serum albumin OS=Homo sapiens OX=9606 GN=ALB PE=1 SV=2	142	71317	11	5	9	3	13.6	5.92	3253	1	1	1	547.317	1638.93	3	1638.93	-0.0002	1	57.96	6.2e-06	K	KVPQVSTPTLVEVSR	N			File23649 Spectrum1798 scans: 4413	emPAI	0.31
31	sp|Q01546|K22O_HUMAN	Keratin, type II cytoskeletal 2 oral OS=Homo sapiens OX=9606 GN=KRT76 PE=1 SV=2	126	66370	17	6	11	4	11.3	8.38	248	1	0	0	414.218	826.422	2	826.423	-0.0005	0	29.34	0.014	K	FASFIDK	V			File23649 Spectrum2153 scans: 4789
31	sp|Q01546|K22O_HUMAN	Keratin, type II cytoskeletal 2 oral OS=Homo sapiens OX=9606 GN=KRT76 PE=1 SV=2	126	66370	17	6	11	4	11.3	8.38	249	1	0	0	414.219	826.423	2	826.423	0.0001	0	44.32	0.00045	K	FASFIDK	V			File23649 Spectrum2079 scans: 4711
31	sp|Q01546|K22O_HUMAN	Keratin, type II cytoskeletal 2 oral OS=Homo sapiens OX=9606 GN=KRT76 PE=1 SV=2	126	66370	17	6	11	4	11.3	8.38	965	1	0	0	503.237	1004.46	2	1004.46	-0.0008	0	21.8	0.08	K	LLEGEECR	M			File23649 Spectrum497 scans: 2883
31	sp|Q01546|K22O_HUMAN	Keratin, type II cytoskeletal 2 oral OS=Homo sapiens OX=9606 GN=KRT76 PE=1 SV=2	126	66370	17	6	11	4	11.3	8.38	1044	2	0	0	513.731	1025.45	2	1025.45	-0.0013	0	16.44	0.16	K	DVDAAFMNK	V	Oxidation (M)	0.000000100.0	File23649 Spectrum826 scans: 3295
31	sp|Q01546|K22O_HUMAN	Keratin, type II cytoskeletal 2 oral OS=Homo sapiens OX=9606 GN=KRT76 PE=1 SV=2	126	66370	17	6	11	4	11.3	8.38	1149	2	1	0	523.286	1044.56	2	1044.56	0.0004	0	0.13	19	K	LGELQTTAGR	H			File23649 Spectrum3758 scans: 6538
31	sp|Q01546|K22O_HUMAN	Keratin, type II cytoskeletal 2 oral OS=Homo sapiens OX=9606 GN=KRT76 PE=1 SV=2	126	66370	17	6	11	4	11.3	8.38	1168	4	1	0	523.286	1044.56	2	1044.56	0.0013	0	1.05	15	K	LGELQTTAGR	H			File23649 Spectrum3864 scans: 6666
31	sp|Q01546|K22O_HUMAN	Keratin, type II cytoskeletal 2 oral OS=Homo sapiens OX=9606 GN=KRT76 PE=1 SV=2	126	66370	17	6	11	4	11.3	8.38	1284	1	0	0	533.762	1065.51	2	1065.51	0.0003	1	9.58	1.6	K	YEDEINKR	T			File23649 Spectrum208 scans: 2536
31	sp|Q01546|K22O_HUMAN	Keratin, type II cytoskeletal 2 oral OS=Homo sapiens OX=9606 GN=KRT76 PE=1 SV=2	126	66370	17	6	11	4	11.3	8.38	1358	1	0	0	361.538	1081.59	3	1081.59	-0.0003	1	31.44	0.0083	K	FASFIDKVR	F			File23649 Spectrum2040 scans: 4669
31	sp|Q01546|K22O_HUMAN	Keratin, type II cytoskeletal 2 oral OS=Homo sapiens OX=9606 GN=KRT76 PE=1 SV=2	126	66370	17	6	11	4	11.3	8.38	1359	1	0	0	541.804	1081.59	2	1081.59	0.0011	1	49.87	0.00011	K	FASFIDKVR	F			File23649 Spectrum2050 scans: 4680
31	sp|Q01546|K22O_HUMAN	Keratin, type II cytoskeletal 2 oral OS=Homo sapiens OX=9606 GN=KRT76 PE=1 SV=2	126	66370	17	6	11	4	11.3	8.38	1473	2	0	0	554.266	1106.52	2	1106.54	-0.0185	0	0.75	11	R	AQYEEIAQR	S			File23649 Spectrum2220 scans: 4859
31	sp|Q01546|K22O_HUMAN	Keratin, type II cytoskeletal 2 oral OS=Homo sapiens OX=9606 GN=KRT76 PE=1 SV=2	126	66370	17	6	11	4	11.3	8.38	1475	1	0	0	554.274	1106.53	2	1106.54	-0.0023	0	42.26	0.00091	R	AQYEEIAQR	S			File23649 Spectrum702 scans: 3105
31	sp|Q01546|K22O_HUMAN	Keratin, type II cytoskeletal 2 oral OS=Homo sapiens OX=9606 GN=KRT76 PE=1 SV=2	126	66370	17	6	11	4	11.3	8.38	1604	1	0	0	567.284	1132.55	2	1132.55	-0.0005	1	19.82	0.17	R	KLLEGEECR	M			File23649 Spectrum252 scans: 2590
31	sp|Q01546|K22O_HUMAN	Keratin, type II cytoskeletal 2 oral OS=Homo sapiens OX=9606 GN=KRT76 PE=1 SV=2	126	66370	17	6	11	4	11.3	8.38	1605	1	0	0	378.525	1132.55	3	1132.55	-0.0004	1	17.55	0.29	R	KLLEGEECR	M			File23649 Spectrum261 scans: 2602
31	sp|Q01546|K22O_HUMAN	Keratin, type II cytoskeletal 2 oral OS=Homo sapiens OX=9606 GN=KRT76 PE=1 SV=2	126	66370	17	6	11	4	11.3	8.38	1625	1	0	0	570.273	1138.53	2	1138.53	-0.001	0	28.8	0.015	R	DYQELMNVK	L			File23649 Spectrum2215 scans: 4854
31	sp|Q01546|K22O_HUMAN	Keratin, type II cytoskeletal 2 oral OS=Homo sapiens OX=9606 GN=KRT76 PE=1 SV=2	126	66370	17	6	11	4	11.3	8.38	1680	1	0	0	578.271	1154.53	2	1154.53	-0.0006	0	18.79	0.12	R	DYQELMNVK	L	Oxidation (M)	0.000001000.0	File23649 Spectrum1192 scans: 3684
31	sp|Q01546|K22O_HUMAN	Keratin, type II cytoskeletal 2 oral OS=Homo sapiens OX=9606 GN=KRT76 PE=1 SV=2	126	66370	17	6	11	4	11.3	8.38	2980	1	0	0	507.941	1520.8	3	1520.8	-0.001	1	15.15	0.39	R	LLRDYQELMNVK	L			File23649 Spectrum2506 scans: 5163
31	sp|Q01546|K22O_HUMAN	Keratin, type II cytoskeletal 2 oral OS=Homo sapiens OX=9606 GN=KRT76 PE=1 SV=2	126	66370	17	6	11	4	11.3	8.38	3341	2	0	1	847.925	1693.84	2	1693.83	0.0008	1	17.26	0.26	K	DVDAAFMNKVELQAK	V	Oxidation (M)	0.000000100000000.0	File23649 Spectrum1840 scans: 4457	emPAI	0.4
32	sp|Q5XKE5|K2C79_HUMAN	Keratin, type II cytoskeletal 79 OS=Homo sapiens OX=9606 GN=KRT79 PE=1 SV=2	125	58085	10	7	7	5	9.5	6.75	248	1	0	0	414.218	826.422	2	826.423	-0.0005	0	29.34	0.014	K	FASFIDK	V			File23649 Spectrum2153 scans: 4789
32	sp|Q5XKE5|K2C79_HUMAN	Keratin, type II cytoskeletal 79 OS=Homo sapiens OX=9606 GN=KRT79 PE=1 SV=2	125	58085	10	7	7	5	9.5	6.75	249	1	0	0	414.219	826.423	2	826.423	0.0001	0	44.32	0.00045	K	FASFIDK	V			File23649 Spectrum2079 scans: 4711
32	sp|Q5XKE5|K2C79_HUMAN	Keratin, type II cytoskeletal 79 OS=Homo sapiens OX=9606 GN=KRT79 PE=1 SV=2	125	58085	10	7	7	5	9.5	6.75	747	1	0	0	473.259	944.504	2	944.504	0	1	33.92	0.0099	R	GRLDSELR	N			File23649 Spectrum504 scans: 2892
32	sp|Q5XKE5|K2C79_HUMAN	Keratin, type II cytoskeletal 79 OS=Homo sapiens OX=9606 GN=KRT79 PE=1 SV=2	125	58085	10	7	7	5	9.5	6.75	1358	1	0	0	361.538	1081.59	3	1081.59	-0.0003	1	31.44	0.0083	K	FASFIDKVR	F			File23649 Spectrum2040 scans: 4669
32	sp|Q5XKE5|K2C79_HUMAN	Keratin, type II cytoskeletal 79 OS=Homo sapiens OX=9606 GN=KRT79 PE=1 SV=2	125	58085	10	7	7	5	9.5	6.75	1359	1	0	0	541.804	1081.59	2	1081.59	0.0011	1	49.87	0.00011	K	FASFIDKVR	F			File23649 Spectrum2050 scans: 4680
32	sp|Q5XKE5|K2C79_HUMAN	Keratin, type II cytoskeletal 79 OS=Homo sapiens OX=9606 GN=KRT79 PE=1 SV=2	125	58085	10	7	7	5	9.5	6.75	1625	1	0	0	570.273	1138.53	2	1138.53	-0.001	0	28.8	0.015	R	DYQELMNVK	L			File23649 Spectrum2215 scans: 4854
32	sp|Q5XKE5|K2C79_HUMAN	Keratin, type II cytoskeletal 79 OS=Homo sapiens OX=9606 GN=KRT79 PE=1 SV=2	125	58085	10	7	7	5	9.5	6.75	1680	1	0	0	578.271	1154.53	2	1154.53	-0.0006	0	18.79	0.12	R	DYQELMNVK	L	Oxidation (M)	0.000001000.0	File23649 Spectrum1192 scans: 3684
32	sp|Q5XKE5|K2C79_HUMAN	Keratin, type II cytoskeletal 79 OS=Homo sapiens OX=9606 GN=KRT79 PE=1 SV=2	125	58085	10	7	7	5	9.5	6.75	1858	1	0	0	598.786	1195.56	2	1195.55	0.0064	0	35.61	0.0035	R	AEAEAWYQTK	Y			File23649 Spectrum1520 scans: 4112
32	sp|Q5XKE5|K2C79_HUMAN	Keratin, type II cytoskeletal 79 OS=Homo sapiens OX=9606 GN=KRT79 PE=1 SV=2	125	58085	10	7	7	5	9.5	6.75	2364	1	0	0	665.367	1328.72	2	1328.72	0.0006	0	22.52	0.087	R	NLDLDSIIAEVK	A			File23649 Spectrum4126 scans: 7010
32	sp|Q5XKE5|K2C79_HUMAN	Keratin, type II cytoskeletal 79 OS=Homo sapiens OX=9606 GN=KRT79 PE=1 SV=2	125	58085	10	7	7	5	9.5	6.75	2980	1	0	0	507.941	1520.8	3	1520.8	-0.001	1	15.15	0.39	R	LLRDYQELMNVK	L			File23649 Spectrum2506 scans: 5163	emPAI	0.39
33	sp|P12035|K2C3_HUMAN	Keratin, type II cytoskeletal 3 OS=Homo sapiens OX=9606 GN=KRT3 PE=1 SV=3	124	64549	14	6	9	4	11.1	6.12	248	1	0	0	414.218	826.422	2	826.423	-0.0005	0	29.34	0.014	K	FASFIDK	V			File23649 Spectrum2153 scans: 4789
33	sp|P12035|K2C3_HUMAN	Keratin, type II cytoskeletal 3 OS=Homo sapiens OX=9606 GN=KRT3 PE=1 SV=3	124	64549	14	6	9	4	11.1	6.12	249	1	0	0	414.219	826.423	2	826.423	0.0001	0	44.32	0.00045	K	FASFIDK	V			File23649 Spectrum2079 scans: 4711
33	sp|P12035|K2C3_HUMAN	Keratin, type II cytoskeletal 3 OS=Homo sapiens OX=9606 GN=KRT3 PE=1 SV=3	124	64549	14	6	9	4	11.1	6.12	841	7	0	1	487.269	972.524	2	972.524	0.0001	0	3.89	8.5	K	SEIIELNR	M			File23649 Spectrum1594 scans: 4192
33	sp|P12035|K2C3_HUMAN	Keratin, type II cytoskeletal 3 OS=Homo sapiens OX=9606 GN=KRT3 PE=1 SV=3	124	64549	14	6	9	4	11.1	6.12	1149	2	0	0	523.286	1044.56	2	1044.56	0.0004	0	0.13	19	K	LGELQTTAGR	H			File23649 Spectrum3758 scans: 6538
33	sp|P12035|K2C3_HUMAN	Keratin, type II cytoskeletal 3 OS=Homo sapiens OX=9606 GN=KRT3 PE=1 SV=3	124	64549	14	6	9	4	11.1	6.12	1168	4	0	0	523.286	1044.56	2	1044.56	0.0013	0	1.05	15	K	LGELQTTAGR	H			File23649 Spectrum3864 scans: 6666
33	sp|P12035|K2C3_HUMAN	Keratin, type II cytoskeletal 3 OS=Homo sapiens OX=9606 GN=KRT3 PE=1 SV=3	124	64549	14	6	9	4	11.1	6.12	1284	1	0	0	533.762	1065.51	2	1065.51	0.0003	1	9.58	1.6	K	YEDEINKR	T			File23649 Spectrum208 scans: 2536
33	sp|P12035|K2C3_HUMAN	Keratin, type II cytoskeletal 3 OS=Homo sapiens OX=9606 GN=KRT3 PE=1 SV=3	124	64549	14	6	9	4	11.1	6.12	1358	1	0	0	361.538	1081.59	3	1081.59	-0.0003	1	31.44	0.0083	K	FASFIDKVR	F			File23649 Spectrum2040 scans: 4669
33	sp|P12035|K2C3_HUMAN	Keratin, type II cytoskeletal 3 OS=Homo sapiens OX=9606 GN=KRT3 PE=1 SV=3	124	64549	14	6	9	4	11.1	6.12	1359	1	0	0	541.804	1081.59	2	1081.59	0.0011	1	49.87	0.00011	K	FASFIDKVR	F			File23649 Spectrum2050 scans: 4680
33	sp|P12035|K2C3_HUMAN	Keratin, type II cytoskeletal 3 OS=Homo sapiens OX=9606 GN=KRT3 PE=1 SV=3	124	64549	14	6	9	4	11.1	6.12	1625	1	0	0	570.273	1138.53	2	1138.53	-0.001	0	28.8	0.015	R	DYQELMNVK	L			File23649 Spectrum2215 scans: 4854
33	sp|P12035|K2C3_HUMAN	Keratin, type II cytoskeletal 3 OS=Homo sapiens OX=9606 GN=KRT3 PE=1 SV=3	124	64549	14	6	9	4	11.1	6.12	1680	1	0	0	578.271	1154.53	2	1154.53	-0.0006	0	18.79	0.12	R	DYQELMNVK	L	Oxidation (M)	0.000001000.0	File23649 Spectrum1192 scans: 3684
33	sp|P12035|K2C3_HUMAN	Keratin, type II cytoskeletal 3 OS=Homo sapiens OX=9606 GN=KRT3 PE=1 SV=3	124	64549	14	6	9	4	11.1	6.12	1956	1	0	0	611.819	1221.62	2	1221.62	0	0	50.36	0.00016	R	TAAENEFVTLK	K			File23649 Spectrum2086 scans: 4718
33	sp|P12035|K2C3_HUMAN	Keratin, type II cytoskeletal 3 OS=Homo sapiens OX=9606 GN=KRT3 PE=1 SV=3	124	64549	14	6	9	4	11.1	6.12	1957	6	0	0	611.825	1221.64	2	1221.62	0.011	0	1.66	10	R	TAAENEFVTLK	K			File23649 Spectrum705 scans: 3108
33	sp|P12035|K2C3_HUMAN	Keratin, type II cytoskeletal 3 OS=Homo sapiens OX=9606 GN=KRT3 PE=1 SV=3	124	64549	14	6	9	4	11.1	6.12	2686	2	0	1	709.867	1417.72	2	1417.75	-0.0261	0	24.87	0.058	K	VDALIDEIDFLR	T			File23649 Spectrum3602 scans: 6363
33	sp|P12035|K2C3_HUMAN	Keratin, type II cytoskeletal 3 OS=Homo sapiens OX=9606 GN=KRT3 PE=1 SV=3	124	64549	14	6	9	4	11.1	6.12	2980	1	0	0	507.941	1520.8	3	1520.8	-0.001	1	15.15	0.39	R	LLRDYQELMNVK	L			File23649 Spectrum2506 scans: 5163	emPAI	0.28
34	sp|P68363|TBA1B_HUMAN	Tubulin alpha-1B chain OS=Homo sapiens OX=9606 GN=TUBA1B PE=1 SV=1	119	50804	10	6	8	5	23.5	4.94	1003	1	1	1	508.293	1014.57	2	1014.57	0.0008	0	41.78	0.0012	K	DVNAAIATIK	T			File23649 Spectrum1860 scans: 4478
34	sp|P68363|TBA1B_HUMAN	Tubulin alpha-1B chain OS=Homo sapiens OX=9606 GN=TUBA1B PE=1 SV=1	119	50804	10	6	8	5	23.5	4.94	1374	1	1	1	543.313	1084.61	2	1084.61	-0.0014	0	42.33	0.00072	K	EIIDLVLDR	I			File23649 Spectrum3707 scans: 6483
34	sp|P68363|TBA1B_HUMAN	Tubulin alpha-1B chain OS=Homo sapiens OX=9606 GN=TUBA1B PE=1 SV=1	119	50804	10	6	8	5	23.5	4.94	1375	1	1	1	543.314	1084.61	2	1084.61	-0.0002	0	47.02	0.00024	K	EIIDLVLDR	I			File23649 Spectrum3767 scans: 6550
34	sp|P68363|TBA1B_HUMAN	Tubulin alpha-1B chain OS=Homo sapiens OX=9606 GN=TUBA1B PE=1 SV=1	119	50804	10	6	8	5	23.5	4.94	2057	1	1	1	625.28	1248.55	2	1248.55	0.0005	0	29.14	0.0071	K	YMACCLLYR	G			File23649 Spectrum2687 scans: 5355
34	sp|P68363|TBA1B_HUMAN	Tubulin alpha-1B chain OS=Homo sapiens OX=9606 GN=TUBA1B PE=1 SV=1	119	50804	10	6	8	5	23.5	4.94	3135	1	1	1	792.879	1583.74	2	1583.74	-0.0009	0	8.08	1.8	R	SIQFVDWCPTGFK	V			File23649 Spectrum3837 scans: 6633
34	sp|P68363|TBA1B_HUMAN	Tubulin alpha-1B chain OS=Homo sapiens OX=9606 GN=TUBA1B PE=1 SV=1	119	50804	10	6	8	5	23.5	4.94	3363	1	1	1	851.457	1700.9	2	1700.9	0.0005	0	14.11	0.47	R	AVFVDLEPTVIDEVR	T			File23649 Spectrum3871 scans: 6675
34	sp|P68363|TBA1B_HUMAN	Tubulin alpha-1B chain OS=Homo sapiens OX=9606 GN=TUBA1B PE=1 SV=1	119	50804	10	6	8	5	23.5	4.94	3397	1	1	1	859.944	1717.87	2	1717.87	-0.0002	0	27.56	0.026	R	NLDIERPTYTNLNR	L			File23649 Spectrum1688 scans: 4292
34	sp|P68363|TBA1B_HUMAN	Tubulin alpha-1B chain OS=Homo sapiens OX=9606 GN=TUBA1B PE=1 SV=1	119	50804	10	6	8	5	23.5	4.94	3398	1	1	1	573.632	1717.88	3	1717.87	0.0004	0	3.3	6.9	R	NLDIERPTYTNLNR	L			File23649 Spectrum1678 scans: 4281
34	sp|P68363|TBA1B_HUMAN	Tubulin alpha-1B chain OS=Homo sapiens OX=9606 GN=TUBA1B PE=1 SV=1	119	50804	10	6	8	5	23.5	4.94	3486	1	1	1	878.986	1755.96	2	1755.96	0.0006	0	20.88	0.071	R	IHFPLATYAPVISAEK	A			File23649 Spectrum3420 scans: 6152
34	sp|P68363|TBA1B_HUMAN	Tubulin alpha-1B chain OS=Homo sapiens OX=9606 GN=TUBA1B PE=1 SV=1	119	50804	10	6	8	5	23.5	4.94	3942	1	1	1	1004.45	2006.88	2	2006.89	-0.0039	0	41.78	0.00037	K	TIGGGDDSFNTFFSETGAGK	H			File23649 Spectrum3580 scans: 6337	emPAI	0.46
35	sp|Q14CN4|K2C72_HUMAN	Keratin, type II cytoskeletal 72 OS=Homo sapiens OX=9606 GN=KRT72 PE=1 SV=2	115	56470	11	8	7	5	11.5	6.54	248	1	0	0	414.218	826.422	2	826.423	-0.0005	0	29.34	0.014	K	FASFIDK	V			File23649 Spectrum2153 scans: 4789
35	sp|Q14CN4|K2C72_HUMAN	Keratin, type II cytoskeletal 72 OS=Homo sapiens OX=9606 GN=KRT72 PE=1 SV=2	115	56470	11	8	7	5	11.5	6.54	249	1	0	0	414.219	826.423	2	826.423	0.0001	0	44.32	0.00045	K	FASFIDK	V			File23649 Spectrum2079 scans: 4711
35	sp|Q14CN4|K2C72_HUMAN	Keratin, type II cytoskeletal 72 OS=Homo sapiens OX=9606 GN=KRT72 PE=1 SV=2	115	56470	11	8	7	5	11.5	6.54	1044	1	0	0	513.731	1025.45	2	1025.45	-0.0013	0	30.79	0.0057	K	DVDAAYMNK	V			File23649 Spectrum826 scans: 3295
35	sp|Q14CN4|K2C72_HUMAN	Keratin, type II cytoskeletal 72 OS=Homo sapiens OX=9606 GN=KRT72 PE=1 SV=2	115	56470	11	8	7	5	11.5	6.54	1358	1	0	0	361.538	1081.59	3	1081.59	-0.0003	1	31.44	0.0083	K	FASFIDKVR	F			File23649 Spectrum2040 scans: 4669
35	sp|Q14CN4|K2C72_HUMAN	Keratin, type II cytoskeletal 72 OS=Homo sapiens OX=9606 GN=KRT72 PE=1 SV=2	115	56470	11	8	7	5	11.5	6.54	1359	1	0	0	541.804	1081.59	2	1081.59	0.0011	1	49.87	0.00011	K	FASFIDKVR	F			File23649 Spectrum2050 scans: 4680
35	sp|Q14CN4|K2C72_HUMAN	Keratin, type II cytoskeletal 72 OS=Homo sapiens OX=9606 GN=KRT72 PE=1 SV=2	115	56470	11	8	7	5	11.5	6.54	2236	9	1	0	648.336	1294.66	2	1294.66	-0.001	0	0.71	11	K	LALDMEIATYR	K			File23649 Spectrum3315 scans: 6040
35	sp|Q14CN4|K2C72_HUMAN	Keratin, type II cytoskeletal 72 OS=Homo sapiens OX=9606 GN=KRT72 PE=1 SV=2	115	56470	11	8	7	5	11.5	6.54	2300	2	0	0	656.334	1310.65	2	1310.65	-0.0005	0	12.92	0.76	K	LALDMEIATYR	K	Oxidation (M)	0.00001000000.0	File23649 Spectrum2863 scans: 5544
35	sp|Q14CN4|K2C72_HUMAN	Keratin, type II cytoskeletal 72 OS=Homo sapiens OX=9606 GN=KRT72 PE=1 SV=2	115	56470	11	8	7	5	11.5	6.54	2433	1	0	0	674.878	1347.74	2	1347.74	0.0015	1	14.51	0.42	R	TAAENEFVVLKK	D			File23649 Spectrum1619 scans: 4218
35	sp|Q14CN4|K2C72_HUMAN	Keratin, type II cytoskeletal 72 OS=Homo sapiens OX=9606 GN=KRT72 PE=1 SV=2	115	56470	11	8	7	5	11.5	6.54	2874	1	1	0	738.889	1475.76	2	1475.76	0.0023	0	41.64	0.0011	R	FLEQQNQVLETK	W			File23649 Spectrum1674 scans: 4277
35	sp|Q14CN4|K2C72_HUMAN	Keratin, type II cytoskeletal 72 OS=Homo sapiens OX=9606 GN=KRT72 PE=1 SV=2	115	56470	11	8	7	5	11.5	6.54	2875	1	1	0	738.891	1475.77	2	1475.76	0.0061	0	24.07	0.058	R	FLEQQNQVLETK	W			File23649 Spectrum1790 scans: 4404
35	sp|Q14CN4|K2C72_HUMAN	Keratin, type II cytoskeletal 72 OS=Homo sapiens OX=9606 GN=KRT72 PE=1 SV=2	115	56470	11	8	7	5	11.5	6.54	3341	1	0	0	847.925	1693.84	2	1693.83	0.0008	1	25.16	0.043	K	DVDAAYMNKVELQAK	V			File23649 Spectrum1840 scans: 4457	emPAI	0.4
36	sp|O00571|DDX3X_HUMAN	ATP-dependent RNA helicase DDX3X OS=Homo sapiens OX=9606 GN=DDX3X PE=1 SV=3	112	73597	7	6	7	6	11.5	6.73	159	1	1	1	396.26	790.505	2	790.506	-0.0015	0	31.16	0.0014	K	HAIPIIK	E			File23649 Spectrum901 scans: 3375
36	sp|O00571|DDX3X_HUMAN	ATP-dependent RNA helicase DDX3X OS=Homo sapiens OX=9606 GN=DDX3X PE=1 SV=3	112	73597	7	6	7	6	11.5	6.73	403	1	1	1	426.718	851.421	2	851.421	-0.0004	0	24.18	0.053	K	IGLDFCK	Y			File23649 Spectrum2375 scans: 5026
36	sp|O00571|DDX3X_HUMAN	ATP-dependent RNA helicase DDX3X OS=Homo sapiens OX=9606 GN=DDX3X PE=1 SV=3	112	73597	7	6	7	6	11.5	6.73	1734	1	1	1	584.856	1167.7	2	1167.7	0.0002	0	30.14	0.0034	K	SPILVATAVAAR	G			File23649 Spectrum2355 scans: 5005
36	sp|O00571|DDX3X_HUMAN	ATP-dependent RNA helicase DDX3X OS=Homo sapiens OX=9606 GN=DDX3X PE=1 SV=3	112	73597	7	6	7	6	11.5	6.73	1783	1	1	1	590.817	1179.62	2	1179.62	0.0002	0	26.99	0.031	R	GCHLLVATPGR	L			File23649 Spectrum1115 scans: 3602
36	sp|O00571|DDX3X_HUMAN	ATP-dependent RNA helicase DDX3X OS=Homo sapiens OX=9606 GN=DDX3X PE=1 SV=3	112	73597	7	6	7	6	11.5	6.73	2017	1	1	0	619.778	1237.54	2	1237.54	-0.0009	0	44.22	0.00027	R	DLMACAQTGSGK	T			File23649 Spectrum994 scans: 3475
36	sp|O00571|DDX3X_HUMAN	ATP-dependent RNA helicase DDX3X OS=Homo sapiens OX=9606 GN=DDX3X PE=1 SV=3	112	73597	7	6	7	6	11.5	6.73	2260	1	1	1	434.218	1299.63	3	1299.63	0.0007	1	18.28	0.21	R	DREEALHQFR	S			File23649 Spectrum639 scans: 3035
36	sp|O00571|DDX3X_HUMAN	ATP-dependent RNA helicase DDX3X OS=Homo sapiens OX=9606 GN=DDX3X PE=1 SV=3	112	73597	7	6	7	6	11.5	6.73	3788	1	1	1	630	1886.98	3	1886.98	0.0011	0	57.5	2e-05	R	VRPCVVYGGADIGQQIR	D			File23649 Spectrum1791 scans: 4405	emPAI	0.36
37	sp|Q7RTS7|K2C74_HUMAN	Keratin, type II cytoskeletal 74 OS=Homo sapiens OX=9606 GN=KRT74 PE=1 SV=2	112	58229	11	6	6	3	7.8	7.59	248	1	0	0	414.218	826.422	2	826.423	-0.0005	0	29.34	0.014	K	FASFIDK	V			File23649 Spectrum2153 scans: 4789
37	sp|Q7RTS7|K2C74_HUMAN	Keratin, type II cytoskeletal 74 OS=Homo sapiens OX=9606 GN=KRT74 PE=1 SV=2	112	58229	11	6	6	3	7.8	7.59	249	1	0	0	414.219	826.423	2	826.423	0.0001	0	44.32	0.00045	K	FASFIDK	V			File23649 Spectrum2079 scans: 4711
37	sp|Q7RTS7|K2C74_HUMAN	Keratin, type II cytoskeletal 74 OS=Homo sapiens OX=9606 GN=KRT74 PE=1 SV=2	112	58229	11	6	6	3	7.8	7.59	965	1	0	0	503.237	1004.46	2	1004.46	-0.0008	0	21.8	0.08	K	LLEGEECR	M			File23649 Spectrum497 scans: 2883
37	sp|Q7RTS7|K2C74_HUMAN	Keratin, type II cytoskeletal 74 OS=Homo sapiens OX=9606 GN=KRT74 PE=1 SV=2	112	58229	11	6	6	3	7.8	7.59	1358	1	0	0	361.538	1081.59	3	1081.59	-0.0003	1	31.44	0.0083	K	FASFIDKVR	F			File23649 Spectrum2040 scans: 4669
37	sp|Q7RTS7|K2C74_HUMAN	Keratin, type II cytoskeletal 74 OS=Homo sapiens OX=9606 GN=KRT74 PE=1 SV=2	112	58229	11	6	6	3	7.8	7.59	1359	1	0	0	541.804	1081.59	2	1081.59	0.0011	1	49.87	0.00011	K	FASFIDKVR	F			File23649 Spectrum2050 scans: 4680
37	sp|Q7RTS7|K2C74_HUMAN	Keratin, type II cytoskeletal 74 OS=Homo sapiens OX=9606 GN=KRT74 PE=1 SV=2	112	58229	11	6	6	3	7.8	7.59	1604	1	0	0	567.284	1132.55	2	1132.55	-0.0005	1	19.82	0.17	R	KLLEGEECR	M			File23649 Spectrum252 scans: 2590
37	sp|Q7RTS7|K2C74_HUMAN	Keratin, type II cytoskeletal 74 OS=Homo sapiens OX=9606 GN=KRT74 PE=1 SV=2	112	58229	11	6	6	3	7.8	7.59	1605	1	0	0	378.525	1132.55	3	1132.55	-0.0004	1	17.55	0.29	R	KLLEGEECR	M			File23649 Spectrum261 scans: 2602
37	sp|Q7RTS7|K2C74_HUMAN	Keratin, type II cytoskeletal 74 OS=Homo sapiens OX=9606 GN=KRT74 PE=1 SV=2	112	58229	11	6	6	3	7.8	7.59	2236	9	0	0	648.336	1294.66	2	1294.66	-0.001	0	0.71	11	K	LALDMEIATYR	K			File23649 Spectrum3315 scans: 6040
37	sp|Q7RTS7|K2C74_HUMAN	Keratin, type II cytoskeletal 74 OS=Homo sapiens OX=9606 GN=KRT74 PE=1 SV=2	112	58229	11	6	6	3	7.8	7.59	2300	2	0	0	656.334	1310.65	2	1310.65	-0.0005	0	12.92	0.76	K	LALDMEIATYR	K	Oxidation (M)	0.00001000000.0	File23649 Spectrum2863 scans: 5544
37	sp|Q7RTS7|K2C74_HUMAN	Keratin, type II cytoskeletal 74 OS=Homo sapiens OX=9606 GN=KRT74 PE=1 SV=2	112	58229	11	6	6	3	7.8	7.59	2874	1	0	0	738.889	1475.76	2	1475.76	0.0023	0	41.64	0.0011	R	FLEQQNQVLETK	W			File23649 Spectrum1674 scans: 4277
37	sp|Q7RTS7|K2C74_HUMAN	Keratin, type II cytoskeletal 74 OS=Homo sapiens OX=9606 GN=KRT74 PE=1 SV=2	112	58229	11	6	6	3	7.8	7.59	2875	1	0	0	738.891	1475.77	2	1475.76	0.0061	0	24.07	0.058	R	FLEQQNQVLETK	W			File23649 Spectrum1790 scans: 4404	emPAI	0.39
38	sp|Q86Y46|K2C73_HUMAN	Keratin, type II cytoskeletal 73 OS=Homo sapiens OX=9606 GN=KRT73 PE=1 SV=1	112	59457	11	6	6	3	7	6.93	248	1	0	0	414.218	826.422	2	826.423	-0.0005	0	29.34	0.014	K	FASFIDK	V			File23649 Spectrum2153 scans: 4789
38	sp|Q86Y46|K2C73_HUMAN	Keratin, type II cytoskeletal 73 OS=Homo sapiens OX=9606 GN=KRT73 PE=1 SV=1	112	59457	11	6	6	3	7	6.93	249	1	0	0	414.219	826.423	2	826.423	0.0001	0	44.32	0.00045	K	FASFIDK	V			File23649 Spectrum2079 scans: 4711
38	sp|Q86Y46|K2C73_HUMAN	Keratin, type II cytoskeletal 73 OS=Homo sapiens OX=9606 GN=KRT73 PE=1 SV=1	112	59457	11	6	6	3	7	6.93	965	1	0	0	503.237	1004.46	2	1004.46	-0.0008	0	21.8	0.08	K	LLEGEECR	M			File23649 Spectrum497 scans: 2883
38	sp|Q86Y46|K2C73_HUMAN	Keratin, type II cytoskeletal 73 OS=Homo sapiens OX=9606 GN=KRT73 PE=1 SV=1	112	59457	11	6	6	3	7	6.93	1323	3	1	1	538.754	1075.49	2	1075.51	-0.0189	1	0.13	8.9	-	MSRQFTYK	S	Oxidation (M)	0.10000000.0	File23649 Spectrum1728 scans: 4334
38	sp|Q86Y46|K2C73_HUMAN	Keratin, type II cytoskeletal 73 OS=Homo sapiens OX=9606 GN=KRT73 PE=1 SV=1	112	59457	11	6	6	3	7	6.93	1326	3	1	1	538.774	1075.53	2	1075.51	0.0214	1	0.9	14	-	MSRQFTYK	S	Oxidation (M)	0.10000000.0	File23649 Spectrum1570 scans: 4166
38	sp|Q86Y46|K2C73_HUMAN	Keratin, type II cytoskeletal 73 OS=Homo sapiens OX=9606 GN=KRT73 PE=1 SV=1	112	59457	11	6	6	3	7	6.93	1358	1	0	0	361.538	1081.59	3	1081.59	-0.0003	1	31.44	0.0083	K	FASFIDKVR	F			File23649 Spectrum2040 scans: 4669
38	sp|Q86Y46|K2C73_HUMAN	Keratin, type II cytoskeletal 73 OS=Homo sapiens OX=9606 GN=KRT73 PE=1 SV=1	112	59457	11	6	6	3	7	6.93	1359	1	0	0	541.804	1081.59	2	1081.59	0.0011	1	49.87	0.00011	K	FASFIDKVR	F			File23649 Spectrum2050 scans: 4680
38	sp|Q86Y46|K2C73_HUMAN	Keratin, type II cytoskeletal 73 OS=Homo sapiens OX=9606 GN=KRT73 PE=1 SV=1	112	59457	11	6	6	3	7	6.93	1604	1	0	0	567.284	1132.55	2	1132.55	-0.0005	1	19.82	0.17	R	KLLEGEECR	M			File23649 Spectrum252 scans: 2590
38	sp|Q86Y46|K2C73_HUMAN	Keratin, type II cytoskeletal 73 OS=Homo sapiens OX=9606 GN=KRT73 PE=1 SV=1	112	59457	11	6	6	3	7	6.93	1605	1	0	0	378.525	1132.55	3	1132.55	-0.0004	1	17.55	0.29	R	KLLEGEECR	M			File23649 Spectrum261 scans: 2602
38	sp|Q86Y46|K2C73_HUMAN	Keratin, type II cytoskeletal 73 OS=Homo sapiens OX=9606 GN=KRT73 PE=1 SV=1	112	59457	11	6	6	3	7	6.93	2874	1	0	0	738.889	1475.76	2	1475.76	0.0023	0	41.64	0.0011	R	FLEQQNQVLETK	W			File23649 Spectrum1674 scans: 4277
38	sp|Q86Y46|K2C73_HUMAN	Keratin, type II cytoskeletal 73 OS=Homo sapiens OX=9606 GN=KRT73 PE=1 SV=1	112	59457	11	6	6	3	7	6.93	2875	1	0	0	738.891	1475.77	2	1475.76	0.0061	0	24.07	0.058	R	FLEQQNQVLETK	W			File23649 Spectrum1790 scans: 4404	emPAI	0.38
39	sp|Q86YZ3|HORN_HUMAN	Hornerin OS=Homo sapiens OX=9606 GN=HRNR PE=1 SV=2	112	283140	6	2	5	2	3.3	10.05	1558	1	1	1	563.279	1124.54	2	1124.52	0.0215	1	7.25	2.9	R	SSSRGPYESR	S			File23649 Spectrum843 scans: 3314
39	sp|Q86YZ3|HORN_HUMAN	Hornerin OS=Homo sapiens OX=9606 GN=HRNR PE=1 SV=2	112	283140	6	2	5	2	3.3	10.05	2609	5	1	1	698.324	1394.63	2	1394.62	0.0161	0	5.29	2.5	R	YGQQGSGSGQSPSR	G			File23649 Spectrum2569 scans: 5231
39	sp|Q86YZ3|HORN_HUMAN	Hornerin OS=Homo sapiens OX=9606 GN=HRNR PE=1 SV=2	112	283140	6	2	5	2	3.3	10.05	2610	4	1	1	465.885	1394.63	3	1394.62	0.0172	0	0.67	7	R	YGQQGSGSGQSPSR	G			File23649 Spectrum2596 scans: 5259
39	sp|Q86YZ3|HORN_HUMAN	Hornerin OS=Homo sapiens OX=9606 GN=HRNR PE=1 SV=2	112	283140	6	2	5	2	3.3	10.05	3908	1	1	1	978.952	1955.89	2	1955.88	0.0062	1	2.27	3.9	R	GPYESGSGHSSGLGHRESR	S			File23649 Spectrum173 scans: 2493
39	sp|Q86YZ3|HORN_HUMAN	Hornerin OS=Homo sapiens OX=9606 GN=HRNR PE=1 SV=2	112	283140	6	2	5	2	3.3	10.05	4304	1	1	1	783.664	2347.97	3	2347.97	-0.0001	0	68.33	2.4e-07	R	HGSGSGQSSSYSPYGSGSGWSSSR	G			File23649 Spectrum1106 scans: 3593
39	sp|Q86YZ3|HORN_HUMAN	Hornerin OS=Homo sapiens OX=9606 GN=HRNR PE=1 SV=2	112	283140	6	2	5	2	3.3	10.05	4363	1	1	1	620.01	2476.01	4	2476.01	-0.0018	0	57.38	1.9e-06	R	HGSGSGHSSSYGQHGSGSGWSSSSGR	H			File23649 Spectrum15 scans: 2166	emPAI	0.02
40	sp|P81605|DCD_HUMAN	Dermcidin OS=Homo sapiens OX=9606 GN=DCD PE=1 SV=2	112	11391	5	4	3	2	22.7	6.08	1571	1	1	1	564.768	1127.52	2	1127.52	0	0	9.26	0.94	K	ENAGEDPGLAR	Q			File23649 Spectrum318 scans: 2681
40	sp|P81605|DCD_HUMAN	Dermcidin OS=Homo sapiens OX=9606 GN=DCD PE=1 SV=2	112	11391	5	4	3	2	22.7	6.08	1701	1	1	1	581.284	1160.55	2	1160.56	-0.0019	0	50.12	0.00014	K	DAVEDLESVGK	G			File23649 Spectrum2249 scans: 4890
40	sp|P81605|DCD_HUMAN	Dermcidin OS=Homo sapiens OX=9606 GN=DCD PE=1 SV=2	112	11391	5	4	3	2	22.7	6.08	1702	1	1	1	581.285	1160.56	2	1160.56	-0.0007	0	58.55	2e-05	K	DAVEDLESVGK	G			File23649 Spectrum2321 scans: 4968
40	sp|P81605|DCD_HUMAN	Dermcidin OS=Homo sapiens OX=9606 GN=DCD PE=1 SV=2	112	11391	5	4	3	2	22.7	6.08	2838	1	1	1	487.26	1458.76	3	1458.76	0.0004	1	31.49	0.011	K	LGKDAVEDLESVGK	G			File23649 Spectrum2123 scans: 4757
40	sp|P81605|DCD_HUMAN	Dermcidin OS=Homo sapiens OX=9606 GN=DCD PE=1 SV=2	112	11391	5	4	3	2	22.7	6.08	2839	1	1	1	730.387	1458.76	2	1458.76	0.0021	1	43.55	0.00071	K	LGKDAVEDLESVGK	G			File23649 Spectrum2149 scans: 4784	emPAI	1.2
41	sp|Q7Z3Z0|K1C25_HUMAN	Keratin, type I cytoskeletal 25 OS=Homo sapiens OX=9606 GN=KRT25 PE=1 SV=1	111	49858	7	4	5	2	11.8	5	1392	1	0	0	545.769	1089.52	2	1089.52	-0.0013	0	51.4	0.00012	K	VTMQNLNDR	L			File23649 Spectrum820 scans: 3288
41	sp|Q7Z3Z0|K1C25_HUMAN	Keratin, type I cytoskeletal 25 OS=Homo sapiens OX=9606 GN=KRT25 PE=1 SV=1	111	49858	7	4	5	2	11.8	5	1393	1	0	0	545.77	1089.53	2	1089.52	0.0017	0	51.49	0.00012	K	VTMQNLNDR	L			File23649 Spectrum773 scans: 3224
41	sp|Q7Z3Z0|K1C25_HUMAN	Keratin, type I cytoskeletal 25 OS=Homo sapiens OX=9606 GN=KRT25 PE=1 SV=1	111	49858	7	4	5	2	11.8	5	1482	1	0	0	555.247	1108.48	2	1108.48	-0.0029	0	42.81	0.00033	R	DAEAWFNEK	S			File23649 Spectrum2579 scans: 5242
41	sp|Q7Z3Z0|K1C25_HUMAN	Keratin, type I cytoskeletal 25 OS=Homo sapiens OX=9606 GN=KRT25 PE=1 SV=1	111	49858	7	4	5	2	11.8	5	1483	1	0	0	555.249	1108.48	2	1108.48	0.0001	0	26.05	0.017	R	DAEAWFNEK	S			File23649 Spectrum2653 scans: 5320
41	sp|Q7Z3Z0|K1C25_HUMAN	Keratin, type I cytoskeletal 25 OS=Homo sapiens OX=9606 GN=KRT25 PE=1 SV=1	111	49858	7	4	5	2	11.8	5	1546	2	1	1	562.295	1122.58	2	1122.58	-0.0065	1	11.38	1.1	-	MSLRLSSASR	R	Oxidation (M)	0.1000000000.0	File23649 Spectrum638 scans: 3034
41	sp|Q7Z3Z0|K1C25_HUMAN	Keratin, type I cytoskeletal 25 OS=Homo sapiens OX=9606 GN=KRT25 PE=1 SV=1	111	49858	7	4	5	2	11.8	5	1898	8	1	1	601.821	1201.63	2	1201.63	-0.002	1	2.28	11	K	VLEEVDQRSK	I			File23649 Spectrum526 scans: 2915
41	sp|Q7Z3Z0|K1C25_HUMAN	Keratin, type I cytoskeletal 25 OS=Homo sapiens OX=9606 GN=KRT25 PE=1 SV=1	111	49858	7	4	5	2	11.8	5	3407	5	1	1	862.385	1722.76	2	1722.75	0.0021	1	0.68	3.8	K	FGPGSCRGLDHDYSR	Y			File23649 Spectrum1682 scans: 4285	emPAI	0.14
42	sp|Q92804|RBP56_HUMAN	TATA-binding protein-associated factor 2N OS=Homo sapiens OX=9606 GN=TAF15 PE=1 SV=1	109	62021	7	4	4	3	11.5	8.04	1032	1	1	1	511.751	1021.49	2	1021.49	0.0001	0	53.91	5.3e-05	K	AAIDWFDGK	E			File23649 Spectrum3259 scans: 5981
42	sp|Q92804|RBP56_HUMAN	TATA-binding protein-associated factor 2N OS=Homo sapiens OX=9606 GN=TAF15 PE=1 SV=1	109	62021	7	4	4	3	11.5	8.04	2694	1	1	1	710.833	1419.65	2	1419.65	-0.0002	0	44.57	0.00033	K	GEATVSFDDPPSAK	A			File23649 Spectrum1394 scans: 3948
42	sp|Q92804|RBP56_HUMAN	TATA-binding protein-associated factor 2N OS=Homo sapiens OX=9606 GN=TAF15 PE=1 SV=1	109	62021	7	4	4	3	11.5	8.04	2695	1	1	1	710.835	1419.65	2	1419.65	0.0027	0	23.01	0.049	K	GEATVSFDDPPSAK	A			File23649 Spectrum1442 scans: 4010
42	sp|Q92804|RBP56_HUMAN	TATA-binding protein-associated factor 2N OS=Homo sapiens OX=9606 GN=TAF15 PE=1 SV=1	109	62021	7	4	4	3	11.5	8.04	3940	1	1	1	502.518	2006.04	4	2006.05	-0.0066	1	51.68	6.8e-05	K	TGKPMINLYTDKDTGKPK	G			File23649 Spectrum831 scans: 3300
42	sp|Q92804|RBP56_HUMAN	TATA-binding protein-associated factor 2N OS=Homo sapiens OX=9606 GN=TAF15 PE=1 SV=1	109	62021	7	4	4	3	11.5	8.04	3976	1	1	1	675.022	2022.05	3	2022.05	-0.0006	1	3.05	4.5	K	TGKPMINLYTDKDTGKPK	G	Oxidation (M)	0.000010000000000000.0	File23649 Spectrum566 scans: 2957
42	sp|Q92804|RBP56_HUMAN	TATA-binding protein-associated factor 2N OS=Homo sapiens OX=9606 GN=TAF15 PE=1 SV=1	109	62021	7	4	4	3	11.5	8.04	3977	1	1	1	506.519	2022.05	4	2022.05	-0.0003	1	6.51	2	K	TGKPMINLYTDKDTGKPK	G	Oxidation (M)	0.000010000000000000.0	File23649 Spectrum563 scans: 2954
42	sp|Q92804|RBP56_HUMAN	TATA-binding protein-associated factor 2N OS=Homo sapiens OX=9606 GN=TAF15 PE=1 SV=1	109	62021	7	4	4	3	11.5	8.04	4477	2	1	1	992.423	2974.25	3	2974.25	-0.0039	0	1.53	1.1	K	QSSYSQQPYNNQGQQQNMESSGSQGGR	A			File23649 Spectrum521 scans: 2910	emPAI	0.17
43	sp|O00622|CCN1_HUMAN	CCN family member 1 OS=Homo sapiens OX=9606 GN=CCN1 PE=1 SV=1	108	44165	4	3	4	3	12.3	8.64	1760	1	1	1	587.336	1172.66	2	1172.66	0.0018	0	26.59	0.029	R	ILYNPLQGQK	C			File23649 Spectrum2315 scans: 4961
43	sp|O00622|CCN1_HUMAN	CCN family member 1 OS=Homo sapiens OX=9606 GN=CCN1 PE=1 SV=1	108	44165	4	3	4	3	12.3	8.64	1885	2	1	1	601.33	1200.65	2	1200.64	0.0024	1	6.1	3.7	K	RLPVFGMEPR	I			File23649 Spectrum2429 scans: 5082
43	sp|O00622|CCN1_HUMAN	CCN family member 1 OS=Homo sapiens OX=9606 GN=CCN1 PE=1 SV=1	108	44165	4	3	4	3	12.3	8.64	2826	1	1	1	727.851	1453.69	2	1453.69	0	0	54.86	3.8e-05	K	GLECNFGASSTALK	G			File23649 Spectrum1914 scans: 4536
43	sp|O00622|CCN1_HUMAN	CCN family member 1 OS=Homo sapiens OX=9606 GN=CCN1 PE=1 SV=1	108	44165	4	3	4	3	12.3	8.64	2852	1	1	1	733.361	1464.71	2	1464.71	-0.0014	0	71.03	1e-06	K	ELGFDASEVELTR	N			File23649 Spectrum2983 scans: 5670	emPAI	0.24
44	sp|Q2M2I5|K1C24_HUMAN	Keratin, type I cytoskeletal 24 OS=Homo sapiens OX=9606 GN=KRT24 PE=1 SV=1	102	55567	4	3	3	2	5.3	4.89	189	1	0	0	404.203	806.392	2	806.392	-0.0005	0	42.6	0.0011	R	LAADDFR	L			File23649 Spectrum1222 scans: 3716
44	sp|Q2M2I5|K1C24_HUMAN	Keratin, type I cytoskeletal 24 OS=Homo sapiens OX=9606 GN=KRT24 PE=1 SV=1	102	55567	4	3	3	2	5.3	4.89	190	1	0	0	404.203	806.392	2	806.392	0.0001	0	30.63	0.017	R	LAADDFR	L			File23649 Spectrum1295 scans: 3794
44	sp|Q2M2I5|K1C24_HUMAN	Keratin, type I cytoskeletal 24 OS=Homo sapiens OX=9606 GN=KRT24 PE=1 SV=1	102	55567	4	3	3	2	5.3	4.89	1367	6	1	1	362.168	1083.48	3	1083.47	0.0097	1	6.76	1.8	M	SCSSRASSSR	A			File23649 Spectrum790 scans: 3248
44	sp|Q2M2I5|K1C24_HUMAN	Keratin, type I cytoskeletal 24 OS=Homo sapiens OX=9606 GN=KRT24 PE=1 SV=1	102	55567	4	3	3	2	5.3	4.89	1883	1	0	0	601.312	1200.61	2	1200.61	-0.0011	0	73.42	6.7e-07	R	QSVEADINGLR	K			File23649 Spectrum1961 scans: 4586	emPAI	0.12
45	sp|Q99456|K1C12_HUMAN	Keratin, type I cytoskeletal 12 OS=Homo sapiens OX=9606 GN=KRT12 PE=1 SV=1	101	53592	6	4	4	2	6.9	4.7	192	1	0	0	405.224	808.433	2	808.433	-0.0005	0	30.83	0.012	R	LASYLDK	V			File23649 Spectrum1098 scans: 3585
45	sp|Q99456|K1C12_HUMAN	Keratin, type I cytoskeletal 12 OS=Homo sapiens OX=9606 GN=KRT12 PE=1 SV=1	101	53592	6	4	4	2	6.9	4.7	193	1	0	0	405.224	808.433	2	808.433	-0.0002	0	43.32	0.00066	R	LASYLDK	V			File23649 Spectrum1022 scans: 3505
45	sp|Q99456|K1C12_HUMAN	Keratin, type I cytoskeletal 12 OS=Homo sapiens OX=9606 GN=KRT12 PE=1 SV=1	101	53592	6	4	4	2	6.9	4.7	1267	1	0	0	355.541	1063.6	3	1063.6	0.0002	1	49.26	9.1e-05	R	LASYLDKVR	A			File23649 Spectrum1289 scans: 3787
45	sp|Q99456|K1C12_HUMAN	Keratin, type I cytoskeletal 12 OS=Homo sapiens OX=9606 GN=KRT12 PE=1 SV=1	101	53592	6	4	4	2	6.9	4.7	1268	1	0	0	532.809	1063.6	2	1063.6	0.0007	1	44.72	0.00026	R	LASYLDKVR	A			File23649 Spectrum1272 scans: 3769
45	sp|Q99456|K1C12_HUMAN	Keratin, type I cytoskeletal 12 OS=Homo sapiens OX=9606 GN=KRT12 PE=1 SV=1	101	53592	6	4	4	2	6.9	4.7	2779	1	1	1	719.844	1437.67	2	1437.67	0.0034	1	9.5	1.2	R	ADAERQNVDHQR	L			File23649 Spectrum1819 scans: 4435
45	sp|Q99456|K1C12_HUMAN	Keratin, type I cytoskeletal 12 OS=Homo sapiens OX=9606 GN=KRT12 PE=1 SV=1	101	53592	6	4	4	2	6.9	4.7	2857	7	1	1	734.351	1466.69	2	1466.69	0.0008	0	0.4	9.4	-	MDLSNNTMSLSVR	T			File23649 Spectrum4390 scans: 7325	emPAI	0.2
46	sp|P31943|HNRH1_HUMAN	Heterogeneous nuclear ribonucleoprotein H OS=Homo sapiens OX=9606 GN=HNRNPH1 PE=1 SV=4	100	49484	6	3	5	2	10.2	5.89	139	1	1	0	392.716	783.417	2	783.417	0.0002	0	8.96	0.95	R	YVEVFK	S			File23649 Spectrum1632 scans: 4233
46	sp|P31943|HNRH1_HUMAN	Heterogeneous nuclear ribonucleoprotein H OS=Homo sapiens OX=9606 GN=HNRNPH1 PE=1 SV=4	100	49484	6	3	5	2	10.2	5.89	200	1	1	0	406.731	811.447	2	811.448	-0.001	0	13.81	0.32	R	YIEIFK	S			File23649 Spectrum2766 scans: 5440
46	sp|P31943|HNRH1_HUMAN	Heterogeneous nuclear ribonucleoprotein H OS=Homo sapiens OX=9606 GN=HNRNPH1 PE=1 SV=4	100	49484	6	3	5	2	10.2	5.89	1405	1	0	0	364.864	1091.57	3	1091.57	-0.001	0	37.75	0.0027	R	VHIEIGPDGR	V			File23649 Spectrum1165 scans: 3655
46	sp|P31943|HNRH1_HUMAN	Heterogeneous nuclear ribonucleoprotein H OS=Homo sapiens OX=9606 GN=HNRNPH1 PE=1 SV=4	100	49484	6	3	5	2	10.2	5.89	1406	1	0	0	546.794	1091.57	2	1091.57	0.0006	0	32.7	0.0082	R	VHIEIGPDGR	V			File23649 Spectrum1158 scans: 3648
46	sp|P31943|HNRH1_HUMAN	Heterogeneous nuclear ribonucleoprotein H OS=Homo sapiens OX=9606 GN=HNRNPH1 PE=1 SV=4	100	49484	6	3	5	2	10.2	5.89	2376	1	1	1	667.823	1333.63	2	1333.63	-0.0012	0	8.77	2.1	K	SNNVEMDWVLK	H			File23649 Spectrum3356 scans: 6085
46	sp|P31943|HNRH1_HUMAN	Heterogeneous nuclear ribonucleoprotein H OS=Homo sapiens OX=9606 GN=HNRNPH1 PE=1 SV=4	100	49484	6	3	5	2	10.2	5.89	2939	1	1	1	752.846	1503.68	2	1503.68	-0.0002	0	69.79	8e-07	R	GLPWSCSADEVQR	F			File23649 Spectrum2354 scans: 5004	emPAI	0.21
47	sp|P41219|PERI_HUMAN	Peripherin OS=Homo sapiens OX=9606 GN=PRPH PE=1 SV=2	99	53732	3	2	3	2	6.2	5.37	49	1	1	1	364.724	727.434	2	727.434	0.0001	0	15.45	0.39	R	AGAGALLR	L			File23649 Spectrum1113 scans: 3600
47	sp|P41219|PERI_HUMAN	Peripherin OS=Homo sapiens OX=9606 GN=PRPH PE=1 SV=2	99	53732	3	2	3	2	6.2	5.37	2293	1	0	0	655.306	1308.6	2	1308.6	-0.0003	0	59.28	1.1e-05	K	NLQEAEEWYK	S			File23649 Spectrum2357 scans: 5007
47	sp|P41219|PERI_HUMAN	Peripherin OS=Homo sapiens OX=9606 GN=PRPH PE=1 SV=2	99	53732	3	2	3	2	6.2	5.37	2300	1	0	0	656.334	1310.65	2	1310.65	-0.0005	0	60.25	1.4e-05	K	MALDIEIATYR	K	Oxidation (M)	0.10000000000.0	File23649 Spectrum2863 scans: 5544	emPAI	0.13
48	sp|Q562R1|ACTBL_HUMAN	Beta-actin-like protein 2 OS=Homo sapiens OX=9606 GN=ACTBL2 PE=1 SV=2	97	42318	12	7	6	4	19.7	5.39	162	1	0	0	398.24	794.464	2	794.465	-0.0006	0	27.57	0.013	K	IIAPPER	K			File23649 Spectrum673 scans: 3073
48	sp|Q562R1|ACTBL_HUMAN	Beta-actin-like protein 2 OS=Homo sapiens OX=9606 GN=ACTBL2 PE=1 SV=2	97	42318	12	7	6	4	19.7	5.39	939	1	0	0	499.747	997.479	2	997.479	0	0	18.12	0.18	R	DLTDYLMK	I			File23649 Spectrum3346 scans: 6075
48	sp|Q562R1|ACTBL_HUMAN	Beta-actin-like protein 2 OS=Homo sapiens OX=9606 GN=ACTBL2 PE=1 SV=2	97	42318	12	7	6	4	19.7	5.39	940	1	0	0	499.747	997.479	2	997.479	0	0	27.64	0.02	R	DLTDYLMK	I			File23649 Spectrum3282 scans: 6005
48	sp|Q562R1|ACTBL_HUMAN	Beta-actin-like protein 2 OS=Homo sapiens OX=9606 GN=ACTBL2 PE=1 SV=2	97	42318	12	7	6	4	19.7	5.39	995	1	0	0	507.745	1013.47	2	1013.47	0.0009	0	30.46	0.0079	R	DLTDYLMK	I	Oxidation (M)	0.00000010.0	File23649 Spectrum2524 scans: 5184
48	sp|Q562R1|ACTBL_HUMAN	Beta-actin-like protein 2 OS=Homo sapiens OX=9606 GN=ACTBL2 PE=1 SV=2	97	42318	12	7	6	4	19.7	5.39	1751	1	0	0	586.289	1170.56	2	1170.56	0	0	9.84	1.2	R	HQGVMVGMGQK	D			File23649 Spectrum623 scans: 3018
48	sp|Q562R1|ACTBL_HUMAN	Beta-actin-like protein 2 OS=Homo sapiens OX=9606 GN=ACTBL2 PE=1 SV=2	97	42318	12	7	6	4	19.7	5.39	1752	1	0	0	586.289	1170.56	2	1170.56	0	0	65.78	3e-06	R	HQGVMVGMGQK	D			File23649 Spectrum554 scans: 2945
48	sp|Q562R1|ACTBL_HUMAN	Beta-actin-like protein 2 OS=Homo sapiens OX=9606 GN=ACTBL2 PE=1 SV=2	97	42318	12	7	6	4	19.7	5.39	1989	2	1	1	615.841	1229.67	2	1229.67	-0.0038	0	2.47	9.1	R	AVFPSMIGRPR	H			File23649 Spectrum2545 scans: 5206
48	sp|Q562R1|ACTBL_HUMAN	Beta-actin-like protein 2 OS=Homo sapiens OX=9606 GN=ACTBL2 PE=1 SV=2	97	42318	12	7	6	4	19.7	5.39	3901	2	0	1	652.026	1953.06	3	1953.06	-0.0016	0	21.6	0.048	R	VAPDEHPILLTEAPLNPK	I			File23649 Spectrum2247 scans: 4888
48	sp|Q562R1|ACTBL_HUMAN	Beta-actin-like protein 2 OS=Homo sapiens OX=9606 GN=ACTBL2 PE=1 SV=2	97	42318	12	7	6	4	19.7	5.39	3902	2	0	1	977.535	1953.06	2	1953.06	-0.0008	0	20.06	0.068	R	VAPDEHPILLTEAPLNPK	I			File23649 Spectrum2250 scans: 4891
48	sp|Q562R1|ACTBL_HUMAN	Beta-actin-like protein 2 OS=Homo sapiens OX=9606 GN=ACTBL2 PE=1 SV=2	97	42318	12	7	6	4	19.7	5.39	3903	2	0	1	652.026	1953.06	3	1953.06	0.0002	0	24.02	0.027	R	VAPDEHPILLTEAPLNPK	I			File23649 Spectrum2320 scans: 4967
48	sp|Q562R1|ACTBL_HUMAN	Beta-actin-like protein 2 OS=Homo sapiens OX=9606 GN=ACTBL2 PE=1 SV=2	97	42318	12	7	6	4	19.7	5.39	3904	2	0	1	977.536	1953.06	2	1953.06	0.0005	0	26.29	0.016	R	VAPDEHPILLTEAPLNPK	I			File23649 Spectrum2322 scans: 4969
48	sp|Q562R1|ACTBL_HUMAN	Beta-actin-like protein 2 OS=Homo sapiens OX=9606 GN=ACTBL2 PE=1 SV=2	97	42318	12	7	6	4	19.7	5.39	4033	5	1	1	691.646	2071.92	3	2071.89	0.0301	0	1.72	2.6	-	MTDNELSALVVDNGSGMCK	A	2 Oxidation (M)	0.1000000000000000100.0	File23649 Spectrum63 scans: 2285	emPAI	0.57
49	sp|P17661|DESM_HUMAN	Desmin OS=Homo sapiens OX=9606 GN=DES PE=1 SV=3	96	53560	6	2	4	2	7.7	5.21	948	5	0	1	500.787	999.559	2	999.56	-0.0005	0	6.99	3.2	K	LQEEIQLK	E			File23649 Spectrum1673 scans: 4276
49	sp|P17661|DESM_HUMAN	Desmin OS=Homo sapiens OX=9606 GN=DES PE=1 SV=3	96	53560	6	2	4	2	7.7	5.21	1518	1	0	0	558.289	1114.56	2	1114.56	0.0025	0	42.72	0.00071	K	VELQELNDR	F			File23649 Spectrum1440 scans: 4007
49	sp|P17661|DESM_HUMAN	Desmin OS=Homo sapiens OX=9606 GN=DES PE=1 SV=3	96	53560	6	2	4	2	7.7	5.21	2425	8	1	1	673.853	1345.69	2	1345.71	-0.0152	1	2.2	11	R	TSGGAGGLGSLRASR	L			File23649 Spectrum3275 scans: 5998
49	sp|P17661|DESM_HUMAN	Desmin OS=Homo sapiens OX=9606 GN=DES PE=1 SV=3	96	53560	6	2	4	2	7.7	5.21	2426	4	1	1	673.853	1345.69	2	1345.71	-0.0146	1	2.56	10	R	TSGGAGGLGSLRASR	L			File23649 Spectrum3210 scans: 5929
49	sp|P17661|DESM_HUMAN	Desmin OS=Homo sapiens OX=9606 GN=DES PE=1 SV=3	96	53560	6	2	4	2	7.7	5.21	3147	1	0	0	529.938	1586.79	3	1586.79	0.0009	1	21.52	0.1	R	TNEKVELQELNDR	F			File23649 Spectrum1266 scans: 3762
49	sp|P17661|DESM_HUMAN	Desmin OS=Homo sapiens OX=9606 GN=DES PE=1 SV=3	96	53560	6	2	4	2	7.7	5.21	3148	1	0	0	794.404	1586.79	2	1586.79	0.0026	1	76.53	3.4e-07	R	TNEKVELQELNDR	F			File23649 Spectrum1235 scans: 3729	emPAI	0.13
50	sp|P62805|H4_HUMAN	Histone H4 OS=Homo sapiens OX=9606 GN=HIST1H4A PE=1 SV=2	96	11360	4	3	4	3	40.8	11.36	900	1	1	1	495.293	988.571	2	988.571	0.0004	0	26.45	0.021	K	VFLENVIR	D			File23649 Spectrum3018 scans: 5707
50	sp|P62805|H4_HUMAN	Histone H4 OS=Homo sapiens OX=9606 GN=HIST1H4A PE=1 SV=2	96	11360	4	3	4	3	40.8	11.36	1782	1	1	1	590.814	1179.61	2	1179.61	0.0008	0	55.31	4.7e-05	R	ISGLIYEETR	G			File23649 Spectrum2115 scans: 4749
50	sp|P62805|H4_HUMAN	Histone H4 OS=Homo sapiens OX=9606 GN=HIST1H4A PE=1 SV=2	96	11360	4	3	4	3	40.8	11.36	2299	6	1	1	655.855	1309.7	2	1309.7	0.0007	0	1.08	10	K	TVTAMDVVYALK	R			File23649 Spectrum3798 scans: 6586
50	sp|P62805|H4_HUMAN	Histone H4 OS=Homo sapiens OX=9606 GN=HIST1H4A PE=1 SV=2	96	11360	4	3	4	3	40.8	11.36	2358	1	1	1	663.381	1324.75	2	1324.75	0.0004	0	52.63	4e-05	R	DNIQGITKPAIR	R			File23649 Spectrum1136 scans: 3624	emPAI	1.22
51	sp|P04406|G3P_HUMAN	Glyceraldehyde-3-phosphate dehydrogenase OS=Homo sapiens OX=9606 GN=GAPDH PE=1 SV=3	94	36201	4	1	4	1	14	8.57	161	1	1	1	398.213	794.411	2	794.411	0.0005	0	19.45	0.14	K	LTGMAFR	V			File23649 Spectrum1734 scans: 4340
51	sp|P04406|G3P_HUMAN	Glyceraldehyde-3-phosphate dehydrogenase OS=Homo sapiens OX=9606 GN=GAPDH PE=1 SV=3	94	36201	4	1	4	1	14	8.57	1595	3	1	1	377.887	1130.64	3	1130.63	0.0095	1	9.31	1.3	K	VGVNGFGRIGR	L			File23649 Spectrum176 scans: 2497
51	sp|P04406|G3P_HUMAN	Glyceraldehyde-3-phosphate dehydrogenase OS=Homo sapiens OX=9606 GN=GAPDH PE=1 SV=3	94	36201	4	1	4	1	14	8.57	2667	1	1	1	706.402	1410.79	2	1410.78	0.0065	0	16.49	0.21	R	GALQNIIPASTGAAK	A			File23649 Spectrum2362 scans: 5012
51	sp|P04406|G3P_HUMAN	Glyceraldehyde-3-phosphate dehydrogenase OS=Homo sapiens OX=9606 GN=GAPDH PE=1 SV=3	94	36201	4	1	4	1	14	8.57	3001	1	1	1	765.901	1529.79	2	1529.79	0.0001	0	94.13	5.6e-09	R	VPTANVSVVDLTCR	L			File23649 Spectrum2447 scans: 5101	emPAI	0.09
52	sp|Q02413|DSG1_HUMAN	Desmoglein-1 OS=Homo sapiens OX=9606 GN=DSG1 PE=1 SV=2	89	114702	7	4	5	4	6.5	4.9	2242	1	1	1	649.329	1296.64	2	1296.65	-0.0022	0	48.09	0.00021	R	EQYGQYALAVR	G			File23649 Spectrum1993 scans: 4619
52	sp|Q02413|DSG1_HUMAN	Desmoglein-1 OS=Homo sapiens OX=9606 GN=DSG1 PE=1 SV=2	89	114702	7	4	5	4	6.5	4.9	3058	1	1	1	775.369	1548.72	2	1548.72	-0.0001	0	43.44	0.00053	R	QEPSDSPMFIINR	N	Oxidation (M)	0.0000000100000.0	File23649 Spectrum2180 scans: 4817
52	sp|Q02413|DSG1_HUMAN	Desmoglein-1 OS=Homo sapiens OX=9606 GN=DSG1 PE=1 SV=2	89	114702	7	4	5	4	6.5	4.9	3059	3	1	1	775.371	1548.73	2	1548.72	0.0041	0	1.23	9.3	R	QEPSDSPMFIINR	N	Oxidation (M)	0.0000000100000.0	File23649 Spectrum2262 scans: 4904
52	sp|Q02413|DSG1_HUMAN	Desmoglein-1 OS=Homo sapiens OX=9606 GN=DSG1 PE=1 SV=2	89	114702	7	4	5	4	6.5	4.9	3236	1	1	1	818.42	1634.83	2	1634.83	-0.0013	0	15.91	0.41	K	YQGTILSIDDNLQR	T			File23649 Spectrum2923 scans: 5607
52	sp|Q02413|DSG1_HUMAN	Desmoglein-1 OS=Homo sapiens OX=9606 GN=DSG1 PE=1 SV=2	89	114702	7	4	5	4	6.5	4.9	3286	1	1	1	554.927	1661.76	3	1661.76	-0.0005	0	27.35	0.015	K	IHSDCAANQQVTYR	I			File23649 Spectrum246 scans: 2583
52	sp|Q02413|DSG1_HUMAN	Desmoglein-1 OS=Homo sapiens OX=9606 GN=DSG1 PE=1 SV=2	89	114702	7	4	5	4	6.5	4.9	3731	2	1	1	929.476	1856.94	2	1856.94	-0.0041	0	14.18	0.46	R	ALNSMGQDLERPLELR	V	Oxidation (M)	0.0000100000000000.0	File23649 Spectrum2045 scans: 4674
52	sp|Q02413|DSG1_HUMAN	Desmoglein-1 OS=Homo sapiens OX=9606 GN=DSG1 PE=1 SV=2	89	114702	7	4	5	4	6.5	4.9	3732	1	1	1	619.988	1856.94	3	1856.94	0.0005	0	24.54	0.043	R	ALNSMGQDLERPLELR	V	Oxidation (M)	0.0000100000000000.0	File23649 Spectrum2017 scans: 4644	emPAI	0.12
53	sp|Q9NSB2|KRT84_HUMAN	Keratin, type II cuticular Hb4 OS=Homo sapiens OX=9606 GN=KRT84 PE=2 SV=2	86	65942	9	4	6	2	9	7.75	248	1	0	0	414.218	826.422	2	826.423	-0.0005	0	29.34	0.014	K	FASFIDK	V			File23649 Spectrum2153 scans: 4789
53	sp|Q9NSB2|KRT84_HUMAN	Keratin, type II cuticular Hb4 OS=Homo sapiens OX=9606 GN=KRT84 PE=2 SV=2	86	65942	9	4	6	2	9	7.75	249	1	0	0	414.219	826.423	2	826.423	0.0001	0	44.32	0.00045	K	FASFIDK	V			File23649 Spectrum2079 scans: 4711
53	sp|Q9NSB2|KRT84_HUMAN	Keratin, type II cuticular Hb4 OS=Homo sapiens OX=9606 GN=KRT84 PE=2 SV=2	86	65942	9	4	6	2	9	7.75	815	3	0	1	483.238	964.461	2	964.461	-0.0007	0	7.7	2.3	K	AQYEEVAR	R			File23649 Spectrum900 scans: 3374
53	sp|Q9NSB2|KRT84_HUMAN	Keratin, type II cuticular Hb4 OS=Homo sapiens OX=9606 GN=KRT84 PE=2 SV=2	86	65942	9	4	6	2	9	7.75	1044	2	0	0	513.731	1025.45	2	1025.45	-0.0013	0	16.44	0.16	K	DVDAAFMNK	S	Oxidation (M)	0.000000100.0	File23649 Spectrum826 scans: 3295
53	sp|Q9NSB2|KRT84_HUMAN	Keratin, type II cuticular Hb4 OS=Homo sapiens OX=9606 GN=KRT84 PE=2 SV=2	86	65942	9	4	6	2	9	7.75	1358	1	0	0	361.538	1081.59	3	1081.59	-0.0003	1	31.44	0.0083	K	FASFIDKVR	F			File23649 Spectrum2040 scans: 4669
53	sp|Q9NSB2|KRT84_HUMAN	Keratin, type II cuticular Hb4 OS=Homo sapiens OX=9606 GN=KRT84 PE=2 SV=2	86	65942	9	4	6	2	9	7.75	1359	1	0	0	541.804	1081.59	2	1081.59	0.0011	1	49.87	0.00011	K	FASFIDKVR	F			File23649 Spectrum2050 scans: 4680
53	sp|Q9NSB2|KRT84_HUMAN	Keratin, type II cuticular Hb4 OS=Homo sapiens OX=9606 GN=KRT84 PE=2 SV=2	86	65942	9	4	6	2	9	7.75	1381	3	1	1	544.788	1087.56	2	1087.56	-0.001	1	5.52	6.1	R	RLLEGEESR	L			File23649 Spectrum1776 scans: 4388
53	sp|Q9NSB2|KRT84_HUMAN	Keratin, type II cuticular Hb4 OS=Homo sapiens OX=9606 GN=KRT84 PE=2 SV=2	86	65942	9	4	6	2	9	7.75	1382	2	1	1	544.788	1087.56	2	1087.56	0	1	2.36	12	R	RLLEGEESR	L			File23649 Spectrum1851 scans: 4469
53	sp|Q9NSB2|KRT84_HUMAN	Keratin, type II cuticular Hb4 OS=Homo sapiens OX=9606 GN=KRT84 PE=2 SV=2	86	65942	9	4	6	2	9	7.75	4306	2	0	1	784.035	2349.08	3	2349.06	0.0237	1	0.99	5.6	K	YEEMQVTAGQHCDNLRNIR	N	Oxidation (M)	0.0001000000000000000.0	File23649 Spectrum1013 scans: 3495	emPAI	0.16
54	sp|Q96PK6|RBM14_HUMAN	RNA-binding protein 14 OS=Homo sapiens OX=9606 GN=RBM14 PE=1 SV=2	86	69620	5	2	4	2	8.1	9.68	2051	1	1	1	623.333	1244.65	2	1244.65	0.0004	0	40.69	0.0015	R	AQPSVSLGAPYR	G			File23649 Spectrum1583 scans: 4180
54	sp|Q96PK6|RBM14_HUMAN	RNA-binding protein 14 OS=Homo sapiens OX=9606 GN=RBM14 PE=1 SV=2	86	69620	5	2	4	2	8.1	9.68	2259	1	1	1	434.218	1299.63	3	1299.63	0.0006	1	15.31	0.41	R	RLPDAHSDYAR	Y			File23649 Spectrum174 scans: 2494
54	sp|Q96PK6|RBM14_HUMAN	RNA-binding protein 14 OS=Homo sapiens OX=9606 GN=RBM14 PE=1 SV=2	86	69620	5	2	4	2	8.1	9.68	2261	6	1	1	650.824	1299.63	2	1299.63	0.0008	1	5.42	4	R	RLPDAHSDYAR	Y			File23649 Spectrum647 scans: 3043
54	sp|Q96PK6|RBM14_HUMAN	RNA-binding protein 14 OS=Homo sapiens OX=9606 GN=RBM14 PE=1 SV=2	86	69620	5	2	4	2	8.1	9.68	3184	1	1	1	804.922	1607.83	2	1607.83	-0.001	0	63.23	7.4e-06	R	ASYVAPLTAQPATYR	A			File23649 Spectrum1974 scans: 4599
54	sp|Q96PK6|RBM14_HUMAN	RNA-binding protein 14 OS=Homo sapiens OX=9606 GN=RBM14 PE=1 SV=2	86	69620	5	2	4	2	8.1	9.68	3471	1	1	1	876.441	1750.87	2	1750.87	0.0004	0	6.39	2.8	K	IFVGNVSAACTSQELR	S			File23649 Spectrum2210 scans: 4848	emPAI	0.1
55	sp|A6NMY6|AXA2L_HUMAN	Putative annexin A2-like protein OS=Homo sapiens OX=9606 GN=ANXA2P2 PE=5 SV=2	85	38806	3	3	3	3	9.1	6.49	1380	1	1	1	544.302	1086.59	2	1086.59	-0.0022	0	37.11	0.0039	R	DALNIETAIK	T			File23649 Spectrum2501 scans: 5158
55	sp|A6NMY6|AXA2L_HUMAN	Putative annexin A2-like protein OS=Homo sapiens OX=9606 GN=ANXA2P2 PE=5 SV=2	85	38806	3	3	3	3	9.1	6.49	1954	1	1	1	611.801	1221.59	2	1221.59	0.0005	0	40.09	0.0014	K	TPAQYDASELK	A			File23649 Spectrum972 scans: 3452
55	sp|A6NMY6|AXA2L_HUMAN	Putative annexin A2-like protein OS=Homo sapiens OX=9606 GN=ANXA2P2 PE=5 SV=2	85	38806	3	3	3	3	9.1	6.49	2048	1	1	1	622.813	1243.61	2	1243.62	-0.0035	0	52.39	0.0001	R	TNQELQEINR	V			File23649 Spectrum829 scans: 3298	emPAI	0.28
56	sp|Q7Z3Y9|K1C26_HUMAN	Keratin, type I cytoskeletal 26 OS=Homo sapiens OX=9606 GN=KRT26 PE=1 SV=2	83	52620	3	2	2	1	3.8	4.86	1019	4	0	1	511.255	1020.5	2	1020.5	-0.0019	0	7	3.4	K	DSTEETIVK	T			File23649 Spectrum3113 scans: 5820
56	sp|Q7Z3Y9|K1C26_HUMAN	Keratin, type I cytoskeletal 26 OS=Homo sapiens OX=9606 GN=KRT26 PE=1 SV=2	83	52620	3	2	2	1	3.8	4.86	1392	1	0	0	545.769	1089.52	2	1089.52	-0.0013	0	51.4	0.00012	K	VTMQNLNDR	L			File23649 Spectrum820 scans: 3288
56	sp|Q7Z3Y9|K1C26_HUMAN	Keratin, type I cytoskeletal 26 OS=Homo sapiens OX=9606 GN=KRT26 PE=1 SV=2	83	52620	3	2	2	1	3.8	4.86	1393	1	0	0	545.77	1089.53	2	1089.52	0.0017	0	51.49	0.00012	K	VTMQNLNDR	L			File23649 Spectrum773 scans: 3224	emPAI	0.06
57	sp|P35030|TRY3_HUMAN	Trypsin-3 OS=Homo sapiens OX=9606 GN=PRSS3 PE=1 SV=2	81	33306	2	1	1	1	4.3	7.46	2755	1	1	1	716.872	1431.73	2	1431.74	-0.0065	0	17.96	0.27	K	VLEGNEQFINAAK	I			File23649 Spectrum1852 scans: 4470
57	sp|P35030|TRY3_HUMAN	Trypsin-3 OS=Homo sapiens OX=9606 GN=PRSS3 PE=1 SV=2	81	33306	2	1	1	1	4.3	7.46	2756	1	1	1	716.875	1431.74	2	1431.74	-0.0006	0	80.99	1.3e-07	K	VLEGNEQFINAAK	I			File23649 Spectrum1773 scans: 4385	emPAI	0.1
58	sp|P62241|RS8_HUMAN	40S ribosomal protein S8 OS=Homo sapiens OX=9606 GN=RPS8 PE=1 SV=2	72	24475	3	2	3	2	14.9	10.32	826	1	1	1	485.256	968.496	2	968.497	-0.0002	0	16.96	0.24	K	ELEFYLR	K			File23649 Spectrum3216 scans: 5935
58	sp|P62241|RS8_HUMAN	40S ribosomal protein S8 OS=Homo sapiens OX=9606 GN=RPS8 PE=1 SV=2	72	24475	3	2	3	2	14.9	10.32	2307	1	1	1	657.843	1313.67	2	1313.67	-0.0002	0	43.96	0.00054	K	LTPEEEEILNK	K			File23649 Spectrum1917 scans: 4539
58	sp|P62241|RS8_HUMAN	40S ribosomal protein S8 OS=Homo sapiens OX=9606 GN=RPS8 PE=1 SV=2	72	24475	3	2	3	2	14.9	10.32	2947	1	1	1	753.894	1505.77	2	1505.77	0.0018	0	49.34	0.00016	K	ISSLLEEQFQQGK	L			File23649 Spectrum2594 scans: 5257	emPAI	0.29
59	sp|P19013|K2C4_HUMAN	Keratin, type II cytoskeletal 4 OS=Homo sapiens OX=9606 GN=KRT4 PE=1 SV=4	71	57649	5	3	3	2	4.7	6.25	248	1	0	0	414.218	826.422	2	826.423	-0.0005	0	29.34	0.014	K	FASFIDK	V			File23649 Spectrum2153 scans: 4789
59	sp|P19013|K2C4_HUMAN	Keratin, type II cytoskeletal 4 OS=Homo sapiens OX=9606 GN=KRT4 PE=1 SV=4	71	57649	5	3	3	2	4.7	6.25	249	1	0	0	414.219	826.423	2	826.423	0.0001	0	44.32	0.00045	K	FASFIDK	V			File23649 Spectrum2079 scans: 4711
59	sp|P19013|K2C4_HUMAN	Keratin, type II cytoskeletal 4 OS=Homo sapiens OX=9606 GN=KRT4 PE=1 SV=4	71	57649	5	3	3	2	4.7	6.25	1473	2	0	0	554.266	1106.52	2	1106.54	-0.0185	0	0.75	11	R	AQYEEIAQR	S			File23649 Spectrum2220 scans: 4859
59	sp|P19013|K2C4_HUMAN	Keratin, type II cytoskeletal 4 OS=Homo sapiens OX=9606 GN=KRT4 PE=1 SV=4	71	57649	5	3	3	2	4.7	6.25	1475	1	0	0	554.274	1106.53	2	1106.54	-0.0023	0	42.26	0.00091	R	AQYEEIAQR	S			File23649 Spectrum702 scans: 3105
59	sp|P19013|K2C4_HUMAN	Keratin, type II cytoskeletal 4 OS=Homo sapiens OX=9606 GN=KRT4 PE=1 SV=4	71	57649	5	3	3	2	4.7	6.25	1560	1	0	0	563.776	1125.54	2	1125.54	0.0002	0	14.59	0.42	R	EYQELMSVK	L			File23649 Spectrum1828 scans: 4445	emPAI	0.12
60	sp|Q9H4B7|TBB1_HUMAN	Tubulin beta-1 chain OS=Homo sapiens OX=9606 GN=TUBB1 PE=1 SV=1	69	50865	6	2	3	2	9.1	5.05	1586	1	0	0	565.803	1129.59	2	1129.59	0.0027	0	46.77	0.00043	R	FPGQLNADLR	K			File23649 Spectrum2073 scans: 4704
60	sp|Q9H4B7|TBB1_HUMAN	Tubulin beta-1 chain OS=Homo sapiens OX=9606 GN=TUBB1 PE=1 SV=1	69	50865	6	2	3	2	9.1	5.05	1587	1	0	0	565.804	1129.59	2	1129.59	0.0065	0	15.63	0.57	R	FPGQLNADLR	K			File23649 Spectrum2192 scans: 4829
60	sp|Q9H4B7|TBB1_HUMAN	Tubulin beta-1 chain OS=Homo sapiens OX=9606 GN=TUBB1 PE=1 SV=1	69	50865	6	2	3	2	9.1	5.05	1646	1	0	0	572.321	1142.63	2	1142.63	0.0005	0	46.91	0.00034	K	LAVNMVPFPR	L			File23649 Spectrum3211 scans: 5930
60	sp|Q9H4B7|TBB1_HUMAN	Tubulin beta-1 chain OS=Homo sapiens OX=9606 GN=TUBB1 PE=1 SV=1	69	50865	6	2	3	2	9.1	5.05	4219	1	1	1	1134.57	2267.12	2	2267.14	-0.021	0	3.19	4.8	R	GLSMAATFIGNNTAIQEIFNR	V			File23649 Spectrum2750 scans: 5423
60	sp|Q9H4B7|TBB1_HUMAN	Tubulin beta-1 chain OS=Homo sapiens OX=9606 GN=TUBB1 PE=1 SV=1	69	50865	6	2	3	2	9.1	5.05	4220	3	1	1	756.713	2267.12	3	2267.14	-0.02	0	0.79	8.7	R	GLSMAATFIGNNTAIQEIFNR	V			File23649 Spectrum2712 scans: 5382
60	sp|Q9H4B7|TBB1_HUMAN	Tubulin beta-1 chain OS=Homo sapiens OX=9606 GN=TUBB1 PE=1 SV=1	69	50865	6	2	3	2	9.1	5.05	4222	1	1	1	1134.57	2267.12	2	2267.14	-0.0161	0	1.04	8.3	R	GLSMAATFIGNNTAIQEIFNR	V			File23649 Spectrum2675 scans: 5343	emPAI	0.13
61	sp|P06702|S10A9_HUMAN	Protein S100-A9 OS=Homo sapiens OX=9606 GN=S100A9 PE=1 SV=1	60	13291	6	3	5	2	34.2	5.71	516	1	1	1	439.242	876.47	2	876.471	-0.0002	0	22.69	0.091	K	DLQNFLK	K			File23649 Spectrum2957 scans: 5643
61	sp|P06702|S10A9_HUMAN	Protein S100-A9 OS=Homo sapiens OX=9606 GN=S100A9 PE=1 SV=1	60	13291	6	3	5	2	34.2	5.71	966	1	1	1	503.291	1004.57	2	1004.57	0.001	1	21.07	0.083	R	KDLQNFLK	K			File23649 Spectrum1691 scans: 4295
61	sp|P06702|S10A9_HUMAN	Protein S100-A9 OS=Homo sapiens OX=9606 GN=S100A9 PE=1 SV=1	60	13291	6	3	5	2	34.2	5.71	2829	1	1	1	485.912	1454.72	3	1454.72	-0.0001	0	26.7	0.031	K	LGHPDTLNQGEFK	E			File23649 Spectrum1085 scans: 3571
61	sp|P06702|S10A9_HUMAN	Protein S100-A9 OS=Homo sapiens OX=9606 GN=S100A9 PE=1 SV=1	60	13291	6	3	5	2	34.2	5.71	2830	1	1	1	728.366	1454.72	2	1454.72	0.0024	0	43.49	0.00064	K	LGHPDTLNQGEFK	E			File23649 Spectrum1069 scans: 3554
61	sp|P06702|S10A9_HUMAN	Protein S100-A9 OS=Homo sapiens OX=9606 GN=S100A9 PE=1 SV=1	60	13291	6	3	5	2	34.2	5.71	3454	1	1	1	871.917	1741.82	2	1741.82	-0.0003	0	30.7	0.0087	K	VIEHIMEDLDTNADK	Q			File23649 Spectrum2226 scans: 4865
61	sp|P06702|S10A9_HUMAN	Protein S100-A9 OS=Homo sapiens OX=9606 GN=S100A9 PE=1 SV=1	60	13291	6	3	5	2	34.2	5.71	4078	1	0	1	1065.52	2129.02	2	2128.99	0.0282	1	5.01	3.2	K	NEKVIEHIMEDLDTNADK	Q	Oxidation (M)	0.000000001000000000.0	File23649 Spectrum814 scans: 3280	emPAI	0.98
62	sp|P05109|S10A8_HUMAN	Protein S100-A8 OS=Homo sapiens OX=9606 GN=S100A8 PE=1 SV=1	59	10885	3	2	2	1	19.4	6.51	222	1	1	1	411.711	821.408	2	821.407	0.0004	0	21.49	0.1	K	GADVWFK	E			File23649 Spectrum2632 scans: 5297
62	sp|P05109|S10A8_HUMAN	Protein S100-A8 OS=Homo sapiens OX=9606 GN=S100A8 PE=1 SV=1	59	10885	3	2	2	1	19.4	6.51	2157	1	1	1	636.851	1271.69	2	1271.69	0.0001	0	53.88	6.3e-05	K	ALNSIIDVYHK	Y			File23649 Spectrum2284 scans: 4928
62	sp|P05109|S10A8_HUMAN	Protein S100-A8 OS=Homo sapiens OX=9606 GN=S100A8 PE=1 SV=1	59	10885	3	2	2	1	19.4	6.51	2158	1	1	1	424.904	1271.69	3	1271.69	0.003	0	29.39	0.017	K	ALNSIIDVYHK	Y			File23649 Spectrum2300 scans: 4945	emPAI	1.29
63	sp|P35900|K1C20_HUMAN	Keratin, type I cytoskeletal 20 OS=Homo sapiens OX=9606 GN=KRT20 PE=1 SV=1	57	48514	2	1	2	1	5.4	5.52	2539	1	0	0	460.581	1378.72	3	1378.72	-0.0003	1	56.76	3.4e-05	K	TRLEQEIATYR	R			File23649 Spectrum1669 scans: 4272
63	sp|P35900|K1C20_HUMAN	Keratin, type I cytoskeletal 20 OS=Homo sapiens OX=9606 GN=KRT20 PE=1 SV=1	57	48514	2	1	2	1	5.4	5.52	2807	5	1	1	724.855	1447.69	2	1447.7	-0.0007	1	2.11	9	K	QWYETNAPRAGR	D			File23649 Spectrum257 scans: 2596	emPAI	0.07
64	sp|Q5T749|KPRP_HUMAN	Keratinocyte proline-rich protein OS=Homo sapiens OX=9606 GN=KPRP PE=1 SV=1	54	67172	6	3	5	2	8.3	8.72	127	1	1	1	387.237	772.459	2	772.46	-0.0008	0	33.87	0.011	R	LQLFPR	S			File23649 Spectrum2740 scans: 5412
64	sp|Q5T749|KPRP_HUMAN	Keratinocyte proline-rich protein OS=Homo sapiens OX=9606 GN=KPRP PE=1 SV=1	54	67172	6	3	5	2	8.3	8.72	128	1	1	1	387.237	772.459	2	772.46	-0.0003	0	37.15	0.0051	R	LQLFPR	S			File23649 Spectrum2666 scans: 5333
64	sp|Q5T749|KPRP_HUMAN	Keratinocyte proline-rich protein OS=Homo sapiens OX=9606 GN=KPRP PE=1 SV=1	54	67172	6	3	5	2	8.3	8.72	684	3	1	1	465.289	928.564	2	928.561	0.0035	1	4.5	2.8	R	RLQLFPR	S			File23649 Spectrum2057 scans: 4687
64	sp|Q5T749|KPRP_HUMAN	Keratinocyte proline-rich protein OS=Homo sapiens OX=9606 GN=KPRP PE=1 SV=1	54	67172	6	3	5	2	8.3	8.72	1347	1	1	1	540.797	1079.58	2	1079.58	0.0002	0	31.51	0.0089	R	CPVEIPPIR	R			File23649 Spectrum2120 scans: 4754
64	sp|Q5T749|KPRP_HUMAN	Keratinocyte proline-rich protein OS=Homo sapiens OX=9606 GN=KPRP PE=1 SV=1	54	67172	6	3	5	2	8.3	8.72	2932	1	1	1	749.872	1497.73	2	1497.74	-0.0067	1	17.84	0.18	R	RLDQCPESPLQR	C			File23649 Spectrum906 scans: 3380
64	sp|Q5T749|KPRP_HUMAN	Keratinocyte proline-rich protein OS=Homo sapiens OX=9606 GN=KPRP PE=1 SV=1	54	67172	6	3	5	2	8.3	8.72	3891	2	1	1	971.944	1941.87	2	1941.89	-0.0194	1	6.87	1.3	R	GQDGHGDQGNAFAGVKGEAK	S			File23649 Spectrum140 scans: 2428	emPAI	0.1
65	sp|Q8N1N4|K2C78_HUMAN	Keratin, type II cytoskeletal 78 OS=Homo sapiens OX=9606 GN=KRT78 PE=1 SV=2	54	57629	8	2	8	2	14	5.79	852	1	1	1	488.264	974.512	2	974.511	0.0011	0	8.69	2.8	R	EYLYFLK	H			File23649 Spectrum3522 scans: 6265
65	sp|Q8N1N4|K2C78_HUMAN	Keratin, type II cytoskeletal 78 OS=Homo sapiens OX=9606 GN=KRT78 PE=1 SV=2	54	57629	8	2	8	2	14	5.79	965	1	0	0	503.237	1004.46	2	1004.46	-0.0008	0	21.8	0.08	R	LLEGEECR	M			File23649 Spectrum497 scans: 2883
65	sp|Q8N1N4|K2C78_HUMAN	Keratin, type II cytoskeletal 78 OS=Homo sapiens OX=9606 GN=KRT78 PE=1 SV=2	54	57629	8	2	8	2	14	5.79	1000	1	1	1	508.275	1014.53	2	1014.53	0.0002	0	46.06	0.00045	K	VDELEAALR	M			File23649 Spectrum2238 scans: 4878
65	sp|Q8N1N4|K2C78_HUMAN	Keratin, type II cytoskeletal 78 OS=Homo sapiens OX=9606 GN=KRT78 PE=1 SV=2	54	57629	8	2	8	2	14	5.79	2056	1	1	1	624.846	1247.68	2	1247.68	0.0005	0	12.57	0.81	R	ATLENDFVVLK	K			File23649 Spectrum3165 scans: 5878
65	sp|Q8N1N4|K2C78_HUMAN	Keratin, type II cytoskeletal 78 OS=Homo sapiens OX=9606 GN=KRT78 PE=1 SV=2	54	57629	8	2	8	2	14	5.79	2412	1	1	1	672.37	1342.73	2	1342.72	0.0011	0	29.84	0.014	K	IEIDPQFQVVR	T			File23649 Spectrum2925 scans: 5609
65	sp|Q8N1N4|K2C78_HUMAN	Keratin, type II cytoskeletal 78 OS=Homo sapiens OX=9606 GN=KRT78 PE=1 SV=2	54	57629	8	2	8	2	14	5.79	2490	7	0	1	681.349	1360.68	2	1360.7	-0.0191	1	2.53	11	K	VDELEAALRMAK	Q	Oxidation (M)	0.000000000100.0	File23649 Spectrum704 scans: 3107
65	sp|Q8N1N4|K2C78_HUMAN	Keratin, type II cytoskeletal 78 OS=Homo sapiens OX=9606 GN=KRT78 PE=1 SV=2	54	57629	8	2	8	2	14	5.79	2624	1	1	1	699.357	1396.7	2	1396.7	0.001	0	15.57	0.41	R	TLNNQFASFIDK	V			File23649 Spectrum3270 scans: 5992
65	sp|Q8N1N4|K2C78_HUMAN	Keratin, type II cytoskeletal 78 OS=Homo sapiens OX=9606 GN=KRT78 PE=1 SV=2	54	57629	8	2	8	2	14	5.79	2880	1	1	1	493.607	1477.8	3	1477.8	-0.0011	0	11.97	0.57	K	VQISQLHQEIQR	L			File23649 Spectrum1267 scans: 3763	emPAI	0.18
66	sp|P14923|PLAK_HUMAN	Junction plakoglobin OS=Homo sapiens OX=9606 GN=JUP PE=1 SV=3	52	82434	13	3	10	3	15.3	5.75	67	1	1	1	372.241	742.468	2	742.47	-0.0022	0	29.39	0.014	K	ATIGLIR	N			File23649 Spectrum1833 scans: 4450
66	sp|P14923|PLAK_HUMAN	Junction plakoglobin OS=Homo sapiens OX=9606 GN=JUP PE=1 SV=3	52	82434	13	3	10	3	15.3	5.75	205	1	1	1	406.784	811.553	2	811.553	-0.0006	0	23.5	0.0067	R	LVQLLVK	A			File23649 Spectrum2424 scans: 5077
66	sp|P14923|PLAK_HUMAN	Junction plakoglobin OS=Homo sapiens OX=9606 GN=JUP PE=1 SV=3	52	82434	13	3	10	3	15.3	5.75	515	1	1	1	438.751	875.487	2	875.486	0.0009	0	2.96	8.1	K	LLWTTSR	V			File23649 Spectrum2388 scans: 5039
66	sp|P14923|PLAK_HUMAN	Junction plakoglobin OS=Homo sapiens OX=9606 GN=JUP PE=1 SV=3	52	82434	13	3	10	3	15.3	5.75	952	1	1	1	501.777	1001.54	2	1001.54	0.0003	0	17.73	0.37	K	QEGLESVLK	I			File23649 Spectrum2152 scans: 4787
66	sp|P14923|PLAK_HUMAN	Junction plakoglobin OS=Homo sapiens OX=9606 GN=JUP PE=1 SV=3	52	82434	13	3	10	3	15.3	5.75	1887	7	1	1	401.235	1200.68	3	1200.66	0.0174	1	3.06	5.1	K	MAVRLADGLQK	M			File23649 Spectrum87 scans: 2325
66	sp|P14923|PLAK_HUMAN	Junction plakoglobin OS=Homo sapiens OX=9606 GN=JUP PE=1 SV=3	52	82434	13	3	10	3	15.3	5.75	1888	8	1	1	601.348	1200.68	2	1200.66	0.0175	1	9.51	1.2	K	MAVRLADGLQK	M			File23649 Spectrum88 scans: 2327
66	sp|P14923|PLAK_HUMAN	Junction plakoglobin OS=Homo sapiens OX=9606 GN=JUP PE=1 SV=3	52	82434	13	3	10	3	15.3	5.75	2439	1	1	1	676.808	1351.6	2	1351.6	-0.0013	0	32.17	0.0046	R	TMQNTSDLDTAR	C			File23649 Spectrum582 scans: 2974
66	sp|P14923|PLAK_HUMAN	Junction plakoglobin OS=Homo sapiens OX=9606 GN=JUP PE=1 SV=3	52	82434	13	3	10	3	15.3	5.75	2668	1	1	1	706.408	1410.8	2	1410.8	-0.0004	0	20.97	0.06	R	ALMGSPQLVAAVVR	T			File23649 Spectrum3342 scans: 6070
66	sp|P14923|PLAK_HUMAN	Junction plakoglobin OS=Homo sapiens OX=9606 GN=JUP PE=1 SV=3	52	82434	13	3	10	3	15.3	5.75	3167	3	1	1	800.397	1598.78	2	1598.78	-0.0002	0	0.7	10	R	HVAAGTQQPYTDGVR	M			File23649 Spectrum376 scans: 2751
66	sp|P14923|PLAK_HUMAN	Junction plakoglobin OS=Homo sapiens OX=9606 GN=JUP PE=1 SV=3	52	82434	13	3	10	3	15.3	5.75	3426	1	1	1	865.923	1729.83	2	1729.83	0.0008	1	10.47	1	R	AGDKDDITEPAVCALR	H			File23649 Spectrum1633 scans: 4234
66	sp|P14923|PLAK_HUMAN	Junction plakoglobin OS=Homo sapiens OX=9606 GN=JUP PE=1 SV=3	52	82434	13	3	10	3	15.3	5.75	3818	2	1	1	633.953	1898.84	3	1898.85	-0.0138	1	0.96	4.1	K	GIMEEDEACGRQYTLK	K			File23649 Spectrum132 scans: 2414
66	sp|P14923|PLAK_HUMAN	Junction plakoglobin OS=Homo sapiens OX=9606 GN=JUP PE=1 SV=3	52	82434	13	3	10	3	15.3	5.75	3819	2	1	1	950.426	1898.84	2	1898.85	-0.0135	1	1.34	3.8	K	GIMEEDEACGRQYTLK	K			File23649 Spectrum124 scans: 2398
66	sp|P14923|PLAK_HUMAN	Junction plakoglobin OS=Homo sapiens OX=9606 GN=JUP PE=1 SV=3	52	82434	13	3	10	3	15.3	5.75	3821	5	1	1	950.426	1898.84	2	1898.85	-0.0121	1	1.48	3.9	K	GIMEEDEACGRQYTLK	K			File23649 Spectrum148 scans: 2440	emPAI	0.17
67	sp|Q92764|KRT35_HUMAN	Keratin, type I cuticular Ha5 OS=Homo sapiens OX=9606 GN=KRT35 PE=2 SV=5	52	51640	3	2	2	1	3.5	4.85	189	1	0	0	404.203	806.392	2	806.392	-0.0005	0	42.6	0.0011	K	LAADDFR	T			File23649 Spectrum1222 scans: 3716
67	sp|Q92764|KRT35_HUMAN	Keratin, type I cuticular Ha5 OS=Homo sapiens OX=9606 GN=KRT35 PE=2 SV=5	52	51640	3	2	2	1	3.5	4.85	190	1	0	0	404.203	806.392	2	806.392	0.0001	0	30.63	0.017	K	LAADDFR	T			File23649 Spectrum1295 scans: 3794
67	sp|Q92764|KRT35_HUMAN	Keratin, type I cuticular Ha5 OS=Homo sapiens OX=9606 GN=KRT35 PE=2 SV=5	52	51640	3	2	2	1	3.5	4.85	948	10	0	1	500.787	999.559	2	999.56	-0.0005	0	4.07	6.4	R	LVVEIDNAK	L			File23649 Spectrum1673 scans: 4276	emPAI	0.06
68	sp|P55795|HNRH2_HUMAN	Heterogeneous nuclear ribonucleoprotein H2 OS=Homo sapiens OX=9606 GN=HNRNPH2 PE=1 SV=1	51	49517	5	2	4	1	8	5.89	139	1	0	0	392.716	783.417	2	783.417	0.0002	0	8.96	0.95	R	YVEVFK	S			File23649 Spectrum1632 scans: 4233
68	sp|P55795|HNRH2_HUMAN	Heterogeneous nuclear ribonucleoprotein H2 OS=Homo sapiens OX=9606 GN=HNRNPH2 PE=1 SV=1	51	49517	5	2	4	1	8	5.89	200	1	0	0	406.731	811.447	2	811.448	-0.001	0	13.81	0.32	R	YIEIFK	S			File23649 Spectrum2766 scans: 5440
68	sp|P55795|HNRH2_HUMAN	Heterogeneous nuclear ribonucleoprotein H2 OS=Homo sapiens OX=9606 GN=HNRNPH2 PE=1 SV=1	51	49517	5	2	4	1	8	5.89	1405	1	0	0	364.864	1091.57	3	1091.57	-0.001	0	37.75	0.0027	R	VHIEIGPDGR	V			File23649 Spectrum1165 scans: 3655
68	sp|P55795|HNRH2_HUMAN	Heterogeneous nuclear ribonucleoprotein H2 OS=Homo sapiens OX=9606 GN=HNRNPH2 PE=1 SV=1	51	49517	5	2	4	1	8	5.89	1406	1	0	0	546.794	1091.57	2	1091.57	0.0006	0	32.7	0.0082	R	VHIEIGPDGR	V			File23649 Spectrum1158 scans: 3648
68	sp|P55795|HNRH2_HUMAN	Heterogeneous nuclear ribonucleoprotein H2 OS=Homo sapiens OX=9606 GN=HNRNPH2 PE=1 SV=1	51	49517	5	2	4	1	8	5.89	3133	2	1	1	792.389	1582.76	2	1582.78	-0.0216	1	1.44	8.5	-	MMLSTEGREGFVVK	V			File23649 Spectrum3161 scans: 5874	emPAI	0.14
69	sp|Q8TF72|SHRM3_HUMAN	Protein Shroom3 OS=Homo sapiens OX=9606 GN=SHROOM3 PE=1 SV=2	49	218321	2	2	1	1	0.5	7.87	694	1	1	1	466.743	931.472	2	931.472	-0.0002	1	38.73	0.0027	R	SSPATADKR	Q			File23649 Spectrum742 scans: 3180
69	sp|Q8TF72|SHRM3_HUMAN	Protein Shroom3 OS=Homo sapiens OX=9606 GN=SHROOM3 PE=1 SV=2	49	218321	2	2	1	1	0.5	7.87	695	1	1	1	466.744	931.473	2	931.472	0.0011	1	35.77	0.0059	R	SSPATADKR	Q			File23649 Spectrum717 scans: 3128	emPAI	0.01
70	sp|Q5T750|XP32_HUMAN	Skin-specific protein 32 OS=Homo sapiens OX=9606 GN=XP32 PE=1 SV=1	47	28557	2	1	2	1	7.2	8.41	514	1	1	1	438.75	875.486	2	875.486	-0.0008	0	47.22	0.00031	R	TFGVSPLR	R			File23649 Spectrum1963 scans: 4588
70	sp|Q5T750|XP32_HUMAN	Skin-specific protein 32 OS=Homo sapiens OX=9606 GN=XP32 PE=1 SV=1	47	28557	2	1	2	1	7.2	8.41	2095	1	1	1	628.802	1255.59	2	1255.59	-0.0011	0	1.65	7.7	K	YPTPCQTYVK	C			File23649 Spectrum1248 scans: 3743	emPAI	0.12
71	sp|P15924|DESP_HUMAN	Desmoplakin OS=Homo sapiens OX=9606 GN=DSP PE=1 SV=3	46	334021	8	1	8	1	3.3	6.44	222	2	0	1	411.711	821.408	2	821.395	0.0123	0	6.46	3.3	K	MSAAEAVK	E	Oxidation (M)	0.10000000.0	File23649 Spectrum2632 scans: 5297
71	sp|P15924|DESP_HUMAN	Desmoplakin OS=Homo sapiens OX=9606 GN=DSP PE=1 SV=3	46	334021	8	1	8	1	3.3	6.44	1884	1	1	1	601.33	1200.65	2	1200.63	0.0106	0	7.61	2.6	R	QLLQEQESVK	Q			File23649 Spectrum332 scans: 2699
71	sp|P15924|DESP_HUMAN	Desmoplakin OS=Homo sapiens OX=9606 GN=DSP PE=1 SV=3	46	334021	8	1	8	1	3.3	6.44	2151	1	1	1	636.359	1270.7	2	1270.7	0.003	0	46.48	0.00031	R	QLQNIIQATSR	E			File23649 Spectrum1932 scans: 4555
71	sp|P15924|DESP_HUMAN	Desmoplakin OS=Homo sapiens OX=9606 GN=DSP PE=1 SV=3	46	334021	8	1	8	1	3.3	6.44	2442	2	1	1	676.859	1351.7	2	1351.7	0.0054	1	6.93	2.7	R	NKYETEINITK	T			File23649 Spectrum1076 scans: 3561
71	sp|P15924|DESP_HUMAN	Desmoplakin OS=Homo sapiens OX=9606 GN=DSP PE=1 SV=3	46	334021	8	1	8	1	3.3	6.44	2677	1	1	1	707.857	1413.7	2	1413.7	-0.0015	0	16.21	0.35	K	QQIQNDLNQWK	T			File23649 Spectrum2010 scans: 4637
71	sp|P15924|DESP_HUMAN	Desmoplakin OS=Homo sapiens OX=9606 GN=DSP PE=1 SV=3	46	334021	8	1	8	1	3.3	6.44	2840	2	1	1	730.875	1459.74	2	1459.75	-0.0164	1	6.56	3.5	K	QSLEEAAKTIQDK	N			File23649 Spectrum2259 scans: 4900
71	sp|P15924|DESP_HUMAN	Desmoplakin OS=Homo sapiens OX=9606 GN=DSP PE=1 SV=3	46	334021	8	1	8	1	3.3	6.44	2975	10	1	1	759.361	1516.71	2	1516.71	-0.0046	1	0.06	10	R	QIEHCEGRMTLK	N	Oxidation (M)	0.000000001000.0	File23649 Spectrum3404 scans: 6136
71	sp|P15924|DESP_HUMAN	Desmoplakin OS=Homo sapiens OX=9606 GN=DSP PE=1 SV=3	46	334021	8	1	8	1	3.3	6.44	3858	2	1	1	641.974	1922.9	3	1922.89	0.0104	1	1.55	6.6	K	GLPSPYNMSSAPGSRSGSR	S	Oxidation (M)	0.0000000100000000000.0	File23649 Spectrum20 scans: 2182	emPAI	0.01
72	sp|Q8NHM4|TRY6_HUMAN	Putative trypsin-6 OS=Homo sapiens OX=9606 GN=PRSS3P2 PE=5 SV=2	45	27090	4	2	1	1	8.1	5.64	4162	1	1	1	742.367	2224.08	3	2224.11	-0.0336	0	13.63	0.4	R	LGEHNIEVLEGNEQFINAAK	I			File23649 Spectrum1977 scans: 4602
72	sp|Q8NHM4|TRY6_HUMAN	Putative trypsin-6 OS=Homo sapiens OX=9606 GN=PRSS3P2 PE=5 SV=2	45	27090	4	2	1	1	8.1	5.64	4163	1	1	1	742.377	2224.11	3	2224.11	-0.0035	0	41.32	0.00075	R	LGEHNIEVLEGNEQFINAAK	I			File23649 Spectrum2751 scans: 5424
72	sp|Q8NHM4|TRY6_HUMAN	Putative trypsin-6 OS=Homo sapiens OX=9606 GN=PRSS3P2 PE=5 SV=2	45	27090	4	2	1	1	8.1	5.64	4164	1	1	1	1113.06	2224.11	2	2224.11	-0.0024	0	23.44	0.047	R	LGEHNIEVLEGNEQFINAAK	I			File23649 Spectrum2760 scans: 5434
72	sp|Q8NHM4|TRY6_HUMAN	Putative trypsin-6 OS=Homo sapiens OX=9606 GN=PRSS3P2 PE=5 SV=2	45	27090	4	2	1	1	8.1	5.64	4166	1	1	1	1113.06	2224.11	2	2224.11	0.0003	0	2.55	5.8	R	LGEHNIEVLEGNEQFINAAK	I			File23649 Spectrum2853 scans: 5533	emPAI	0.26
73	sp|P0DOX5|IGG1_HUMAN	Immunoglobulin gamma-1 heavy chain OS=Homo sapiens OX=9606 PE=1 SV=2	45	49925	5	5	2	2	3.3	8.94	277	1	1	1	418.221	834.428	2	834.427	0.0015	0	29.12	0.024	K	DTLMISR	T			File23649 Spectrum1410 scans: 3969
73	sp|P0DOX5|IGG1_HUMAN	Immunoglobulin gamma-1 heavy chain OS=Homo sapiens OX=9606 PE=1 SV=2	45	49925	5	5	2	2	3.3	8.94	279	1	1	1	419.755	837.495	2	837.496	-0.0006	0	22.37	0.034	K	ALPAPIEK	T			File23649 Spectrum1064 scans: 3549
73	sp|P0DOX5|IGG1_HUMAN	Immunoglobulin gamma-1 heavy chain OS=Homo sapiens OX=9606 PE=1 SV=2	45	49925	5	5	2	2	3.3	8.94	280	1	1	1	419.755	837.496	2	837.496	-0.0002	0	22.69	0.032	K	ALPAPIEK	T			File23649 Spectrum1139 scans: 3628
73	sp|P0DOX5|IGG1_HUMAN	Immunoglobulin gamma-1 heavy chain OS=Homo sapiens OX=9606 PE=1 SV=2	45	49925	5	5	2	2	3.3	8.94	401	1	1	1	426.218	850.421	2	850.422	-0.001	0	28.18	0.023	K	DTLMISR	T	Oxidation (M)	0.0001000.0	File23649 Spectrum913 scans: 3389
73	sp|P0DOX5|IGG1_HUMAN	Immunoglobulin gamma-1 heavy chain OS=Homo sapiens OX=9606 PE=1 SV=2	45	49925	5	5	2	2	3.3	8.94	402	1	1	1	426.218	850.422	2	850.422	-0.0001	0	31.1	0.011	K	DTLMISR	T	Oxidation (M)	0.0001000.0	File23649 Spectrum985 scans: 3466	emPAI	0.21
74	sp|Q9NQI0|DDX4_HUMAN	Probable ATP-dependent RNA helicase DDX4 OS=Homo sapiens OX=9606 GN=DDX4 PE=1 SV=2	44	80113	2	1	2	1	3	5.62	1271	3	1	1	533.277	1064.54	2	1064.53	0.015	0	1.02	12	R	GNVFASVDTR	K			File23649 Spectrum1881 scans: 4500
74	sp|Q9NQI0|DDX4_HUMAN	Probable ATP-dependent RNA helicase DDX4 OS=Homo sapiens OX=9606 GN=DDX4 PE=1 SV=2	44	80113	2	1	2	1	3	5.62	2017	1	0	0	619.778	1237.54	2	1237.54	-0.0009	0	44.22	0.00027	R	DLMACAQTGSGK	T			File23649 Spectrum994 scans: 3475	emPAI	0.04
75	sp|P12236|ADT3_HUMAN	ADP/ATP translocase 3 OS=Homo sapiens OX=9606 GN=SLC25A6 PE=1 SV=4	44	33073	5	1	5	1	19.5	9.76	431	1	1	1	431.23	860.445	2	860.443	0.0023	0	16.25	0.54	R	GLGDCLVK	I			File23649 Spectrum1504 scans: 4094
75	sp|P12236|ADT3_HUMAN	ADP/ATP translocase 3 OS=Homo sapiens OX=9606 GN=SLC25A6 PE=1 SV=4	44	33073	5	1	5	1	19.5	9.76	588	1	1	1	451.746	901.478	2	901.477	0.0006	0	43.82	0.0011	K	GAWSNVLR	G			File23649 Spectrum2367 scans: 5017
75	sp|P12236|ADT3_HUMAN	ADP/ATP translocase 3 OS=Homo sapiens OX=9606 GN=SLC25A6 PE=1 SV=4	44	33073	5	1	5	1	19.5	9.76	1539	1	1	1	561.291	1120.57	2	1120.57	0.0015	0	21.16	0.14	K	EQGVLSFWR	G			File23649 Spectrum3774 scans: 6558
75	sp|P12236|ADT3_HUMAN	ADP/ATP translocase 3 OS=Homo sapiens OX=9606 GN=SLC25A6 PE=1 SV=4	44	33073	5	1	5	1	19.5	9.76	1611	1	1	1	568.843	1135.67	2	1135.67	-0.0007	0	7.71	0.57	K	LLLQVQHASK	Q			File23649 Spectrum1215 scans: 3708
75	sp|P12236|ADT3_HUMAN	ADP/ATP translocase 3 OS=Homo sapiens OX=9606 GN=SLC25A6 PE=1 SV=4	44	33073	5	1	5	1	19.5	9.76	4286	6	1	1	780.739	2339.19	3	2339.22	-0.0259	1	0.19	9.9	-	MTEQAISFAKDFLAGGIAAAISK	T			File23649 Spectrum3355 scans: 6084	emPAI	0.21
76	sp|P61978|HNRPK_HUMAN	Heterogeneous nuclear ribonucleoprotein K OS=Homo sapiens OX=9606 GN=HNRNPK PE=1 SV=1	44	51230	4	1	4	1	10.8	5.39	254	7	1	1	414.712	827.409	2	827.414	-0.0048	0	1.76	7.4	R	HESGASIK	I			File23649 Spectrum784 scans: 3239
76	sp|P61978|HNRPK_HUMAN	Heterogeneous nuclear ribonucleoprotein K OS=Homo sapiens OX=9606 GN=HNRNPK PE=1 SV=1	44	51230	4	1	4	1	10.8	5.39	2110	1	1	1	630.291	1258.57	2	1258.57	-0.0001	0	43.81	0.00028	K	IDEPLEGSEDR	I			File23649 Spectrum1054 scans: 3538
76	sp|P61978|HNRPK_HUMAN	Heterogeneous nuclear ribonucleoprotein K OS=Homo sapiens OX=9606 GN=HNRNPK PE=1 SV=1	44	51230	4	1	4	1	10.8	5.39	3470	3	1	1	876.404	1750.79	2	1750.79	-0.0002	1	2.71	4.9	K	RPAEDMEEEQAFKR	S	Oxidation (M)	0.00000100000000.0	File23649 Spectrum2386 scans: 5037
76	sp|P61978|HNRPK_HUMAN	Heterogeneous nuclear ribonucleoprotein K OS=Homo sapiens OX=9606 GN=HNRNPK PE=1 SV=1	44	51230	4	1	4	1	10.8	5.39	3540	4	1	1	594.271	1779.79	3	1779.79	0.0008	0	1.92	3.9	R	TDYNASVSVPDSSGPER	I			File23649 Spectrum3070 scans: 5765	emPAI	0.06
77	sp|P04003|C4BPA_HUMAN	C4b-binding protein alpha chain OS=Homo sapiens OX=9606 GN=C4BPA PE=1 SV=2	43	69042	8	1	8	1	14.2	7.15	149	6	1	1	394.219	786.423	2	786.424	-0.0008	0	2.3	13	R	NGQVEIK	T			File23649 Spectrum954 scans: 3432
77	sp|P04003|C4BPA_HUMAN	C4b-binding protein alpha chain OS=Homo sapiens OX=9606 GN=C4BPA PE=1 SV=2	43	69042	8	1	8	1	14.2	7.15	1013	3	1	1	510.261	1018.51	2	1018.51	-0.0046	0	9.16	2.1	R	TWYPEVPK	C			File23649 Spectrum2304 scans: 4949
77	sp|P04003|C4BPA_HUMAN	C4b-binding protein alpha chain OS=Homo sapiens OX=9606 GN=C4BPA PE=1 SV=2	43	69042	8	1	8	1	14.2	7.15	1489	2	0	1	555.282	1108.55	2	1108.55	0.0004	1	5.68	3.7	R	KMAAWPFSR	L	Oxidation (M)	0.010000000.0	File23649 Spectrum1818 scans: 4434
77	sp|P04003|C4BPA_HUMAN	C4b-binding protein alpha chain OS=Homo sapiens OX=9606 GN=C4BPA PE=1 SV=2	43	69042	8	1	8	1	14.2	7.15	1573	1	1	1	564.779	1127.54	2	1127.54	0.0001	0	19.64	0.13	K	YTCLPGYVR	S			File23649 Spectrum1774 scans: 4386
77	sp|P04003|C4BPA_HUMAN	C4b-binding protein alpha chain OS=Homo sapiens OX=9606 GN=C4BPA PE=1 SV=2	43	69042	8	1	8	1	14.2	7.15	2061	1	1	1	625.343	1248.67	2	1248.67	-0.0002	0	42.73	0.00063	K	EDVYVVGTVLR	Y			File23649 Spectrum2884 scans: 5566
77	sp|P04003|C4BPA_HUMAN	C4b-binding protein alpha chain OS=Homo sapiens OX=9606 GN=C4BPA PE=1 SV=2	43	69042	8	1	8	1	14.2	7.15	2793	1	1	1	722.353	1442.69	2	1442.69	0.0011	0	16.16	0.25	R	LMQCLPNPEDVK	M			File23649 Spectrum2243 scans: 4883
77	sp|P04003|C4BPA_HUMAN	C4b-binding protein alpha chain OS=Homo sapiens OX=9606 GN=C4BPA PE=1 SV=2	43	69042	8	1	8	1	14.2	7.15	3132	1	1	1	791.357	1580.7	2	1580.7	-0.0052	0	9.25	0.67	R	FSAICQGDGTWSPR	T			File23649 Spectrum2208 scans: 4846
77	sp|P04003|C4BPA_HUMAN	C4b-binding protein alpha chain OS=Homo sapiens OX=9606 GN=C4BPA PE=1 SV=2	43	69042	8	1	8	1	14.2	7.15	3375	1	1	1	569.628	1705.86	3	1705.86	-0.0004	0	13.83	0.66	R	GVGWSHPLPQCEIVK	C			File23649 Spectrum2075 scans: 4706	emPAI	0.05
78	sp|Q96P63|SPB12_HUMAN	Serpin B12 OS=Homo sapiens OX=9606 GN=SERPINB12 PE=1 SV=1	43	46646	4	1	3	1	9.1	5.36	712	1	1	1	467.767	933.519	2	933.517	0.0015	0	42.52	0.00067	R	IGFIEEVK	A			File23649 Spectrum2547 scans: 5208
78	sp|Q96P63|SPB12_HUMAN	Serpin B12 OS=Homo sapiens OX=9606 GN=SERPINB12 PE=1 SV=1	43	46646	4	1	3	1	9.1	5.36	841	4	0	1	487.269	972.524	2	972.524	0.0001	1	12.65	1.1	K	GLEELERK	I			File23649 Spectrum1594 scans: 4192
78	sp|Q96P63|SPB12_HUMAN	Serpin B12 OS=Homo sapiens OX=9606 GN=SERPINB12 PE=1 SV=1	43	46646	4	1	3	1	9.1	5.36	842	8	0	1	487.269	972.524	2	972.524	0.0003	1	4.48	7.4	K	GLEELERK	I			File23649 Spectrum1663 scans: 4266
78	sp|Q96P63|SPB12_HUMAN	Serpin B12 OS=Homo sapiens OX=9606 GN=SERPINB12 PE=1 SV=1	43	46646	4	1	3	1	9.1	5.36	4321	4	1	1	796.701	2387.08	3	2387.08	0.0036	0	1.24	4.8	K	MVAWSSSENMSEESVVLSFPR	F	Oxidation (M)	0.100000000000000000000.0	File23649 Spectrum2131 scans: 4765	emPAI	0.07
79	sp|P34931|HS71L_HUMAN	Heat shock 70 kDa protein 1-like OS=Homo sapiens OX=9606 GN=HSPA1L PE=1 SV=2	41	70730	3	1	3	1	5.8	5.76	1864	1	1	1	599.351	1196.69	2	1196.69	-0.001	0	14.57	0.21	K	DAGVIAGLNVLR	I			File23649 Spectrum3471 scans: 6208
79	sp|P34931|HS71L_HUMAN	Heat shock 70 kDa protein 1-like OS=Homo sapiens OX=9606 GN=HSPA1L PE=1 SV=2	41	70730	3	1	3	1	5.8	5.76	2894	1	1	1	744.354	1486.69	2	1486.69	-0.0004	0	41.07	0.00075	R	TTPSYVAFTDTER	L			File23649 Spectrum2185 scans: 4822
79	sp|P34931|HS71L_HUMAN	Heat shock 70 kDa protein 1-like OS=Homo sapiens OX=9606 GN=HSPA1L PE=1 SV=2	41	70730	3	1	3	1	5.8	5.76	2903	7	0	1	497.902	1490.69	3	1490.71	-0.0252	0	0.68	7.7	K	ELEQMCNPIITK	L	Oxidation (M)	0.000010000000.0	File23649 Spectrum312 scans: 2674	emPAI	0.05
80	sp|P0C869|PA24B_HUMAN	Cytosolic phospholipase A2 beta OS=Homo sapiens OX=9606 GN=PLA2G4B PE=1 SV=2	41	89006	1	1	1	1	1	5.64	830	2	0	1	486.759	971.504	2	971.515	-0.0112	1	40.81	0.0013	R	QELAERAR	L			File23649 Spectrum724 scans: 3139	emPAI	0.04
81	sp|Q00325|MPCP_HUMAN	Phosphate carrier protein, mitochondrial OS=Homo sapiens OX=9606 GN=SLC25A3 PE=1 SV=2	40	40525	8	1	4	1	9.4	9.45	223	6	1	1	412.231	822.448	2	822.449	-0.0004	0	2.34	6.6	R	TVEALYK	F			File23649 Spectrum1074 scans: 3559
81	sp|Q00325|MPCP_HUMAN	Phosphate carrier protein, mitochondrial OS=Homo sapiens OX=9606 GN=SLC25A3 PE=1 SV=2	40	40525	8	1	4	1	9.4	9.45	295	9	1	1	421.758	841.501	2	841.517	-0.016	0	2.75	5.4	K	FVVPKPR	S			File23649 Spectrum4074 scans: 6947
81	sp|Q00325|MPCP_HUMAN	Phosphate carrier protein, mitochondrial OS=Homo sapiens OX=9606 GN=SLC25A3 PE=1 SV=2	40	40525	8	1	4	1	9.4	9.45	321	9	1	1	421.758	841.502	2	841.517	-0.0157	0	1.8	6.7	K	FVVPKPR	S			File23649 Spectrum4458 scans: 7609
81	sp|Q00325|MPCP_HUMAN	Phosphate carrier protein, mitochondrial OS=Homo sapiens OX=9606 GN=SLC25A3 PE=1 SV=2	40	40525	8	1	4	1	9.4	9.45	369	10	1	1	421.759	841.503	2	841.517	-0.0149	0	3.01	5.1	K	FVVPKPR	S			File23649 Spectrum2676 scans: 5344
81	sp|Q00325|MPCP_HUMAN	Phosphate carrier protein, mitochondrial OS=Homo sapiens OX=9606 GN=SLC25A3 PE=1 SV=2	40	40525	8	1	4	1	9.4	9.45	372	3	1	1	421.759	841.503	2	841.517	-0.0143	0	3.99	4	K	FVVPKPR	S			File23649 Spectrum2862 scans: 5543
81	sp|Q00325|MPCP_HUMAN	Phosphate carrier protein, mitochondrial OS=Homo sapiens OX=9606 GN=SLC25A3 PE=1 SV=2	40	40525	8	1	4	1	9.4	9.45	375	7	1	1	421.759	841.504	2	841.517	-0.0138	0	2.81	5.3	K	FVVPKPR	S			File23649 Spectrum1418 scans: 3980
81	sp|Q00325|MPCP_HUMAN	Phosphate carrier protein, mitochondrial OS=Homo sapiens OX=9606 GN=SLC25A3 PE=1 SV=2	40	40525	8	1	4	1	9.4	9.45	679	2	1	1	465.256	928.497	2	928.495	0.0021	0	18.93	0.26	K	GVAPLWMR	Q			File23649 Spectrum3082 scans: 5781
81	sp|Q00325|MPCP_HUMAN	Phosphate carrier protein, mitochondrial OS=Homo sapiens OX=9606 GN=SLC25A3 PE=1 SV=2	40	40525	8	1	4	1	9.4	9.45	2491	1	1	1	681.362	1360.71	2	1360.71	-0.0007	0	39.51	0.0021	R	IQTQPGYANTLR	D			File23649 Spectrum1147 scans: 3636	emPAI	0.08
82	sp|P31151|S10A7_HUMAN	Protein S100-A7 OS=Homo sapiens OX=9606 GN=S100A7 PE=1 SV=4	39	11578	1	1	1	1	10.9	6.28	2096	1	1	1	628.812	1255.61	2	1255.61	0.0008	0	38.89	0.0017	K	GTNYLADVFEK	K			File23649 Spectrum3484 scans: 6223	emPAI	0.3
83	sp|P83731|RL24_HUMAN	60S ribosomal protein L24 OS=Homo sapiens OX=9606 GN=RPL24 PE=1 SV=1	38	17882	3	1	3	1	19.1	11.26	817	1	1	1	483.774	965.534	2	965.533	0.0008	0	8.07	1.4	K	VFQFLNAK	C			File23649 Spectrum2944 scans: 5629
83	sp|P83731|RL24_HUMAN	60S ribosomal protein L24 OS=Homo sapiens OX=9606 GN=RPL24 PE=1 SV=1	38	17882	3	1	3	1	19.1	11.26	1836	2	1	1	596.839	1191.66	2	1191.64	0.0233	0	0.2	9.7	R	QINWTVLYR	R			File23649 Spectrum433 scans: 2814
83	sp|P83731|RL24_HUMAN	60S ribosomal protein L24 OS=Homo sapiens OX=9606 GN=RPL24 PE=1 SV=1	38	17882	3	1	3	1	19.1	11.26	2117	1	1	1	631.345	1260.68	2	1260.67	0.001	0	38.48	0.0019	R	AITGASLADIMAK	R			File23649 Spectrum3190 scans: 5907	emPAI	0.19
84	sp|O75525|KHDR3_HUMAN	KH domain-containing, RNA-binding, signal transduction-associated protein 3 OS=Homo sapiens OX=9606 GN=KHDRBS3 PE=1 SV=1	38	38776	9	2	5	2	13.3	7.04	10	1	0	0	356.195	710.375	2	710.375	-0.0006	0	26.42	0.021	K	FNFVGK	L			File23649 Spectrum1737 scans: 4344
84	sp|O75525|KHDR3_HUMAN	KH domain-containing, RNA-binding, signal transduction-associated protein 3 OS=Homo sapiens OX=9606 GN=KHDRBS3 PE=1 SV=1	38	38776	9	2	5	2	13.3	7.04	525	3	1	1	441.263	880.512	2	880.513	-0.0007	0	0.93	4.2	R	GVPAPAITR	G			File23649 Spectrum1393 scans: 3947
84	sp|O75525|KHDR3_HUMAN	KH domain-containing, RNA-binding, signal transduction-associated protein 3 OS=Homo sapiens OX=9606 GN=KHDRBS3 PE=1 SV=1	38	38776	9	2	5	2	13.3	7.04	1415	1	0	0	547.284	1092.55	2	1092.55	0.0011	0	30.16	0.015	K	YLPELMAEK	D			File23649 Spectrum2599 scans: 5263
84	sp|O75525|KHDR3_HUMAN	KH domain-containing, RNA-binding, signal transduction-associated protein 3 OS=Homo sapiens OX=9606 GN=KHDRBS3 PE=1 SV=1	38	38776	9	2	5	2	13.3	7.04	1416	1	0	0	547.285	1092.56	2	1092.55	0.0028	0	17.77	0.26	K	YLPELMAEK	D			File23649 Spectrum2673 scans: 5341
84	sp|O75525|KHDR3_HUMAN	KH domain-containing, RNA-binding, signal transduction-associated protein 3 OS=Homo sapiens OX=9606 GN=KHDRBS3 PE=1 SV=1	38	38776	9	2	5	2	13.3	7.04	1488	1	0	0	555.281	1108.55	2	1108.55	0.0005	0	12.81	0.74	K	YLPELMAEK	D	Oxidation (M)	0.000001000.0	File23649 Spectrum1883 scans: 4503
84	sp|O75525|KHDR3_HUMAN	KH domain-containing, RNA-binding, signal transduction-associated protein 3 OS=Homo sapiens OX=9606 GN=KHDRBS3 PE=1 SV=1	38	38776	9	2	5	2	13.3	7.04	1489	1	0	0	555.282	1108.55	2	1108.55	0.0018	0	21.86	0.088	K	YLPELMAEK	D	Oxidation (M)	0.000001000.0	File23649 Spectrum1818 scans: 4434
84	sp|O75525|KHDR3_HUMAN	KH domain-containing, RNA-binding, signal transduction-associated protein 3 OS=Homo sapiens OX=9606 GN=KHDRBS3 PE=1 SV=1	38	38776	9	2	5	2	13.3	7.04	1503	1	1	1	556.29	1110.57	2	1110.55	0.0131	1	1.33	9.8	K	MSILGKGSMR	D	2 Oxidation (M)	0.1000000010.0	File23649 Spectrum1677 scans: 4280
84	sp|O75525|KHDR3_HUMAN	KH domain-containing, RNA-binding, signal transduction-associated protein 3 OS=Homo sapiens OX=9606 GN=KHDRBS3 PE=1 SV=1	38	38776	9	2	5	2	13.3	7.04	1504	4	0	1	556.291	1110.57	2	1110.55	0.0145	1	0.13	13	K	MSILGKGSMR	D	2 Oxidation (M)	0.1000000010.0	File23649 Spectrum1593 scans: 4191
84	sp|O75525|KHDR3_HUMAN	KH domain-containing, RNA-binding, signal transduction-associated protein 3 OS=Homo sapiens OX=9606 GN=KHDRBS3 PE=1 SV=1	38	38776	9	2	5	2	13.3	7.04	2851	7	1	1	732.892	1463.77	2	1463.75	0.019	1	2.07	8.1	K	DEEKYIDVVINK	N			File23649 Spectrum3402 scans: 6133	emPAI	0.28
85	sp|P61626|LYSC_HUMAN	Lysozyme C OS=Homo sapiens OX=9606 GN=LYZ PE=1 SV=1	37	16982	1	1	1	1	8.1	9.38	2630	1	1	1	700.842	1399.67	2	1399.67	-0.0032	0	37.21	0.0021	R	STDYGIFQINSR	Y			File23649 Spectrum3046 scans: 5736	emPAI	0.2
86	sp|Q6KB66|K2C80_HUMAN	Keratin, type II cytoskeletal 80 OS=Homo sapiens OX=9606 GN=KRT80 PE=1 SV=2	37	51007	7	1	5	1	12.4	5.58	1005	1	1	1	508.773	1015.53	2	1015.53	0.0013	0	25.16	0.061	R	SEIADLNVR	I			File23649 Spectrum1658 scans: 4260
86	sp|Q6KB66|K2C80_HUMAN	Keratin, type II cytoskeletal 80 OS=Homo sapiens OX=9606 GN=KRT80 PE=1 SV=2	37	51007	7	1	5	1	12.4	5.58	1006	3	0	1	508.773	1015.53	2	1015.53	0.002	1	11.09	1.6	R	KLVEGEEGR	M			File23649 Spectrum1405 scans: 3961
86	sp|Q6KB66|K2C80_HUMAN	Keratin, type II cytoskeletal 80 OS=Homo sapiens OX=9606 GN=KRT80 PE=1 SV=2	37	51007	7	1	5	1	12.4	5.58	1007	3	0	1	508.774	1015.53	2	1015.53	0.0036	1	9.52	2.1	R	KLVEGEEGR	M			File23649 Spectrum1453 scans: 4023
86	sp|Q6KB66|K2C80_HUMAN	Keratin, type II cytoskeletal 80 OS=Homo sapiens OX=9606 GN=KRT80 PE=1 SV=2	37	51007	7	1	5	1	12.4	5.58	2168	3	1	1	638.864	1275.71	2	1275.72	-0.0043	1	0.27	7.9	K	ALNDKFASLIGK	V			File23649 Spectrum3927 scans: 6753
86	sp|Q6KB66|K2C80_HUMAN	Keratin, type II cytoskeletal 80 OS=Homo sapiens OX=9606 GN=KRT80 PE=1 SV=2	37	51007	7	1	5	1	12.4	5.58	2193	6	1	1	642.357	1282.7	2	1282.72	-0.0253	0	0.63	8.8	K	LAQLEAALQQAK	Q			File23649 Spectrum2613 scans: 5277
86	sp|Q6KB66|K2C80_HUMAN	Keratin, type II cytoskeletal 80 OS=Homo sapiens OX=9606 GN=KRT80 PE=1 SV=2	37	51007	7	1	5	1	12.4	5.58	2194	2	1	1	642.373	1282.73	2	1282.72	0.0068	0	4.49	2.3	K	LAQLEAALQQAK	Q			File23649 Spectrum2384 scans: 5035
86	sp|Q6KB66|K2C80_HUMAN	Keratin, type II cytoskeletal 80 OS=Homo sapiens OX=9606 GN=KRT80 PE=1 SV=2	37	51007	7	1	5	1	12.4	5.58	3020	1	1	1	768.862	1535.71	2	1535.71	-0.0008	0	36.85	0.0021	K	TAEEQGELAFQDAK	T			File23649 Spectrum1631 scans: 4231	emPAI	0.06
87	sp|Q01844|EWS_HUMAN	RNA-binding protein EWS OS=Homo sapiens OX=9606 GN=EWSR1 PE=1 SV=1	36	68721	3	1	2	1	2.7	9.37	1032	2	0	1	511.751	1021.49	2	1021.49	0.0001	0	35.68	0.0036	K	AAVEWFDGK	D			File23649 Spectrum3259 scans: 5981
87	sp|Q01844|EWS_HUMAN	RNA-binding protein EWS OS=Homo sapiens OX=9606 GN=EWSR1 PE=1 SV=1	36	68721	3	1	2	1	2.7	9.37	1461	1	1	1	552.783	1103.55	2	1103.56	-0.0074	1	12.12	1.2	R	KKPPMNSMR	G	Oxidation (M)	0.000000010.0	File23649 Spectrum2811 scans: 5489
87	sp|Q01844|EWS_HUMAN	RNA-binding protein EWS OS=Homo sapiens OX=9606 GN=EWSR1 PE=1 SV=1	36	68721	3	1	2	1	2.7	9.37	1462	4	1	1	552.785	1103.56	2	1103.56	-0.0017	1	5.17	6.2	R	KKPPMNSMR	G	Oxidation (M)	0.000000010.0	File23649 Spectrum1834 scans: 4451	emPAI	0.05
88	sp|O00338|ST1C2_HUMAN	Sulfotransferase 1C2 OS=Homo sapiens OX=9606 GN=SULT1C2 PE=1 SV=1	35	35142	1	1	1	1	4.1	7.12	2552	2	0	1	692.348	1382.68	2	1382.69	-0.0039	0	34.91	0.005	K	SILDQSISSFMR	K			File23649 Spectrum3295 scans: 6019	emPAI	0.1
89	sp|Q06830|PRDX1_HUMAN	Peroxiredoxin-1 OS=Homo sapiens OX=9606 GN=PRDX1 PE=1 SV=1	35	22324	2	1	2	1	13.6	8.27	1926	1	1	1	606.34	1210.67	2	1210.67	-0.0009	0	34.54	0.0035	R	QITVNDLPVGR	S			File23649 Spectrum2165 scans: 4801
89	sp|Q06830|PRDX1_HUMAN	Peroxiredoxin-1 OS=Homo sapiens OX=9606 GN=PRDX1 PE=1 SV=1	35	22324	2	1	2	1	13.6	8.27	3246	5	1	1	819.933	1637.85	2	1637.84	0.006	0	0.71	9.8	K	QGGLGPMNIPLVSDPK	R	Oxidation (M)	0.0000001000000000.0	File23649 Spectrum3836 scans: 6632	emPAI	0.15
90	sp|Q86U44|MTA70_HUMAN	N6-adenosine-methyltransferase catalytic subunit OS=Homo sapiens OX=9606 GN=METTL3 PE=1 SV=2	34	65175	3	2	2	1	3.3	5.98	1006	2	0	1	508.773	1015.53	2	1015.54	-0.0092	1	32.34	0.012	K	QLDSLRER	L			File23649 Spectrum1405 scans: 3961
90	sp|Q86U44|MTA70_HUMAN	N6-adenosine-methyltransferase catalytic subunit OS=Homo sapiens OX=9606 GN=METTL3 PE=1 SV=2	34	65175	3	2	2	1	3.3	5.98	1007	2	0	1	508.774	1015.53	2	1015.54	-0.0077	1	27.57	0.033	K	QLDSLRER	L			File23649 Spectrum1453 scans: 4023
90	sp|Q86U44|MTA70_HUMAN	N6-adenosine-methyltransferase catalytic subunit OS=Homo sapiens OX=9606 GN=METTL3 PE=1 SV=2	34	65175	3	2	2	1	3.3	5.98	1626	5	1	1	570.283	1138.55	2	1138.54	0.0153	0	7.71	2.2	K	LSAMMGAVAEK	K	2 Oxidation (M)	0.00011000000.0	File23649 Spectrum2856 scans: 5536	emPAI	0.05
91	sp|P62979|RS27A_HUMAN	Ubiquitin-40S ribosomal protein S27a OS=Homo sapiens OX=9606 GN=RPS27A PE=1 SV=2	34	18296	4	3	3	3	17.9	9.68	105	1	1	1	383.219	764.424	2	764.426	-0.0013	0	26.63	0.027	-	MQIFVK	T			File23649 Spectrum2011 scans: 4638
91	sp|P62979|RS27A_HUMAN	Ubiquitin-40S ribosomal protein S27a OS=Homo sapiens OX=9606 GN=RPS27A PE=1 SV=2	34	18296	4	3	3	3	17.9	9.68	1350	1	1	1	541.28	1080.55	2	1080.55	0.0007	0	24.04	0.059	R	TLSDYNIQK	E			File23649 Spectrum1083 scans: 3569
91	sp|P62979|RS27A_HUMAN	Ubiquitin-40S ribosomal protein S27a OS=Homo sapiens OX=9606 GN=RPS27A PE=1 SV=2	34	18296	4	3	3	3	17.9	9.68	2985	2	1	1	762.394	1522.77	2	1522.77	-0.001	1	3.2	6.5	K	IQDKEGIPPDQQR	L			File23649 Spectrum141 scans: 2429
91	sp|P62979|RS27A_HUMAN	Ubiquitin-40S ribosomal protein S27a OS=Homo sapiens OX=9606 GN=RPS27A PE=1 SV=2	34	18296	4	3	3	3	17.9	9.68	2988	1	1	1	508.599	1522.77	3	1522.77	0.0009	1	27.37	0.025	K	IQDKEGIPPDQQR	L			File23649 Spectrum145 scans: 2436	emPAI	0.66
92	sp|Q9BYE4|SPR2G_HUMAN	Small proline-rich protein 2G OS=Homo sapiens OX=9606 GN=SPRR2G PE=3 SV=1	34	8779	1	1	1	1	17.8	8.3	2942	1	1	1	753.365	1504.72	2	1504.72	-0.0009	0	33.91	0.0058	K	QPCQPPPVCPTPK	C			File23649 Spectrum567 scans: 2958	emPAI	0.4
93	sp|Q5D862|FILA2_HUMAN	Filaggrin-2 OS=Homo sapiens OX=9606 GN=FLG2 PE=1 SV=1	33	249296	3	1	3	1	1.9	8.45	2144	1	1	1	635.358	1268.7	2	1268.7	-0.0004	0	33.48	0.0044	R	SVVTVIDVFYK	Y			File23649 Spectrum4085 scans: 6960
93	sp|Q5D862|FILA2_HUMAN	Filaggrin-2 OS=Homo sapiens OX=9606 GN=FLG2 PE=1 SV=1	33	249296	3	1	3	1	1.9	8.45	2334	1	1	1	660.788	1319.56	2	1319.56	-0.0018	0	13.86	0.14	R	FSNSSSSNEFSK	C			File23649 Spectrum543 scans: 2933
93	sp|Q5D862|FILA2_HUMAN	Filaggrin-2 OS=Homo sapiens OX=9606 GN=FLG2 PE=1 SV=1	33	249296	3	1	3	1	1.9	8.45	4307	1	1	1	784.667	2350.98	3	2350.98	-0.0002	0	8.82	0.21	R	QSSYGQHGSGSSQSSGYGQYGSR	E			File23649 Spectrum247 scans: 2584	emPAI	0.01
94	sp|Q7RTW8|OTOAN_HUMAN	Otoancorin OS=Homo sapiens OX=9606 GN=OTOA PE=1 SV=1	32	129534	3	1	3	1	3.3	5.53	96	1	0	1	379.724	757.433	2	757.433	-0.0006	0	31.73	0.02	K	LLEDLR	K			File23649 Spectrum1140 scans: 3629
94	sp|Q7RTW8|OTOAN_HUMAN	Otoancorin OS=Homo sapiens OX=9606 GN=OTOA PE=1 SV=1	32	129534	3	1	3	1	3.3	5.53	2785	4	1	1	720.41	1438.81	2	1438.81	-0.0091	0	3.79	3.1	R	RPEELLSAGQLVK	G			File23649 Spectrum2150 scans: 4785
94	sp|Q7RTW8|OTOAN_HUMAN	Otoancorin OS=Homo sapiens OX=9606 GN=OTOA PE=1 SV=1	32	129534	3	1	3	1	3.3	5.53	4270	7	1	1	770.388	2308.14	3	2308.17	-0.0333	1	0.39	8.5	R	CFQMLNSLECVEILGKVLR	G			File23649 Spectrum1183 scans: 3674	emPAI	0.03
95	sp|Q9H2F5|EPC1_HUMAN	Enhancer of polycomb homolog 1 OS=Homo sapiens OX=9606 GN=EPC1 PE=1 SV=1	31	93975	7	2	2	1	2	8.77	833	1	1	1	487.233	972.451	2	972.433	0.0171	0	15.78	0.22	K	HQEAMDVK	E	Oxidation (M)	0.00001000.0	File23649 Spectrum2518 scans: 5176
95	sp|Q9H2F5|EPC1_HUMAN	Enhancer of polycomb homolog 1 OS=Homo sapiens OX=9606 GN=EPC1 PE=1 SV=1	31	93975	7	2	2	1	2	8.77	834	1	0	1	487.233	972.451	2	972.433	0.0177	0	11.98	0.54	K	HQEAMDVK	E	Oxidation (M)	0.00001000.0	File23649 Spectrum2306 scans: 4952
95	sp|Q9H2F5|EPC1_HUMAN	Enhancer of polycomb homolog 1 OS=Homo sapiens OX=9606 GN=EPC1 PE=1 SV=1	31	93975	7	2	2	1	2	8.77	835	1	1	1	487.233	972.452	2	972.433	0.0189	0	25.21	0.026	K	HQEAMDVK	E	Oxidation (M)	0.00001000.0	File23649 Spectrum2710 scans: 5379
95	sp|Q9H2F5|EPC1_HUMAN	Enhancer of polycomb homolog 1 OS=Homo sapiens OX=9606 GN=EPC1 PE=1 SV=1	31	93975	7	2	2	1	2	8.77	836	3	0	1	487.233	972.452	2	972.433	0.019	0	10.47	0.77	K	HQEAMDVK	E	Oxidation (M)	0.00001000.0	File23649 Spectrum2233 scans: 4873
95	sp|Q9H2F5|EPC1_HUMAN	Enhancer of polycomb homolog 1 OS=Homo sapiens OX=9606 GN=EPC1 PE=1 SV=1	31	93975	7	2	2	1	2	8.77	837	3	0	1	487.234	972.453	2	972.433	0.0193	0	10.43	0.77	K	HQEAMDVK	E	Oxidation (M)	0.00001000.0	File23649 Spectrum2160 scans: 4796
95	sp|Q9H2F5|EPC1_HUMAN	Enhancer of polycomb homolog 1 OS=Homo sapiens OX=9606 GN=EPC1 PE=1 SV=1	31	93975	7	2	2	1	2	8.77	838	1	1	1	487.234	972.453	2	972.433	0.0194	0	27.97	0.014	K	HQEAMDVK	E	Oxidation (M)	0.00001000.0	File23649 Spectrum2409 scans: 5061
95	sp|Q9H2F5|EPC1_HUMAN	Enhancer of polycomb homolog 1 OS=Homo sapiens OX=9606 GN=EPC1 PE=1 SV=1	31	93975	7	2	2	1	2	8.77	1008	2	1	1	509.296	1016.58	2	1016.59	-0.0175	0	1.51	9.3	R	AVTILEMIK	R			File23649 Spectrum2209 scans: 4847	emPAI	0.03
96	sp|O00472|ELL2_HUMAN	RNA polymerase II elongation factor ELL2 OS=Homo sapiens OX=9606 GN=ELL2 PE=1 SV=2	30	72736	1	1	1	1	1.9	9.09	2461	1	1	1	679.362	1356.71	2	1356.69	0.0165	1	30.01	0.017	K	RSTPMNPANTIR	K			File23649 Spectrum1384 scans: 3936	emPAI	0.05
97	sp|O94868|FCSD2_HUMAN	F-BAR and double SH3 domains protein 2 OS=Homo sapiens OX=9606 GN=FCHSD2 PE=1 SV=3	29	84737	4	1	4	1	6.5	5.55	696	9	1	1	467.236	932.458	2	932.472	-0.0134	0	6.23	4.4	K	NFISEPAR	T			File23649 Spectrum923 scans: 3399
97	sp|O94868|FCSD2_HUMAN	F-BAR and double SH3 domains protein 2 OS=Homo sapiens OX=9606 GN=FCHSD2 PE=1 SV=3	29	84737	4	1	4	1	6.5	5.55	2264	2	0	1	651.335	1300.65	2	1300.66	-0.0072	1	28.76	0.021	R	AELEQKIDEAR	E			File23649 Spectrum1434 scans: 4000
97	sp|O94868|FCSD2_HUMAN	F-BAR and double SH3 domains protein 2 OS=Homo sapiens OX=9606 GN=FCHSD2 PE=1 SV=3	29	84737	4	1	4	1	6.5	5.55	3381	3	1	1	856.382	1710.75	2	1710.72	0.0308	0	0.87	5.1	K	SAMNQVMEELENER	W	2 Oxidation (M)	0.00100010000000.0	File23649 Spectrum4466 scans: 7733
97	sp|O94868|FCSD2_HUMAN	F-BAR and double SH3 domains protein 2 OS=Homo sapiens OX=9606 GN=FCHSD2 PE=1 SV=3	29	84737	4	1	4	1	6.5	5.55	3528	4	1	1	887.438	1772.86	2	1772.88	-0.015	1	0.34	10	R	EYAQGMQKLASQYLK	R	Oxidation (M)	0.000001000000000.0	File23649 Spectrum2039 scans: 4668	emPAI	0.04
98	sp|O95715|CXL14_HUMAN	C-X-C motif chemokine 14 OS=Homo sapiens OX=9606 GN=CXCL14 PE=1 SV=2	28	13297	2	1	1	1	7.2	10.1	628	2	1	1	457.264	912.514	2	912.496	0.0172	1	4.14	4.7	R	RAPPVSMR	L			File23649 Spectrum3819 scans: 6611
98	sp|O95715|CXL14_HUMAN	C-X-C motif chemokine 14 OS=Homo sapiens OX=9606 GN=CXCL14 PE=1 SV=2	28	13297	2	1	1	1	7.2	10.1	679	1	0	1	465.256	928.497	2	928.491	0.0062	1	28.07	0.032	R	RAPPVSMR	L	Oxidation (M)	0.00000010.0	File23649 Spectrum3082 scans: 5781	emPAI	0.26
99	sp|P47914|RL29_HUMAN	60S ribosomal protein L29 OS=Homo sapiens OX=9606 GN=RPL29 PE=1 SV=2	28	17798	3	1	2	1	13.8	11.66	202	9	1	1	406.752	811.49	2	811.503	-0.0125	1	0.63	4.4	R	NGIKKPR	S			File23649 Spectrum1329 scans: 3840
99	sp|P47914|RL29_HUMAN	60S ribosomal protein L29 OS=Homo sapiens OX=9606 GN=RPL29 PE=1 SV=2	28	17798	3	1	2	1	13.8	11.66	203	4	1	1	406.754	811.493	2	811.503	-0.0095	1	6.56	1.2	R	NGIKKPR	S			File23649 Spectrum1784 scans: 4397
99	sp|P47914|RL29_HUMAN	60S ribosomal protein L29 OS=Homo sapiens OX=9606 GN=RPL29 PE=1 SV=2	28	17798	3	1	2	1	13.8	11.66	2536	1	1	1	689.376	1376.74	2	1376.74	-0.0029	0	27.65	0.024	K	AQAAAPASVPAQAPK	R			File23649 Spectrum483 scans: 2868	emPAI	0.19
100	sp|O75191|XYLB_HUMAN	Xylulose kinase OS=Homo sapiens OX=9606 GN=XYLB PE=1 SV=3	27	59086	1	1	1	1	2.4	5.55	2358	2	0	1	663.381	1324.75	2	1324.72	0.0256	1	26.81	0.015	K	TKILATGGASHNR	E			File23649 Spectrum1136 scans: 3624	emPAI	0.06
101	sp|Q9P0W8|SPAT7_HUMAN	Spermatogenesis-associated protein 7 OS=Homo sapiens OX=9606 GN=SPATA7 PE=1 SV=3	27	68190	4	1	3	1	6.2	5.9	65	1	1	1	372.224	742.433	2	742.434	-0.0003	0	26.55	0.045	R	ATSVLPR	Y			File23649 Spectrum1044 scans: 3528
101	sp|Q9P0W8|SPAT7_HUMAN	Spermatogenesis-associated protein 7 OS=Homo sapiens OX=9606 GN=SPATA7 PE=1 SV=3	27	68190	4	1	3	1	6.2	5.9	66	1	1	1	372.224	742.433	2	742.434	-0.0003	0	11.46	1.4	R	ATSVLPR	Y			File23649 Spectrum2646 scans: 5312
101	sp|Q9P0W8|SPAT7_HUMAN	Spermatogenesis-associated protein 7 OS=Homo sapiens OX=9606 GN=SPATA7 PE=1 SV=3	27	68190	4	1	3	1	6.2	5.9	2449	4	1	1	677.846	1353.68	2	1353.7	-0.0249	1	1.55	10	R	RPRSTFPNSHR	F			File23649 Spectrum680 scans: 3080
101	sp|Q9P0W8|SPAT7_HUMAN	Spermatogenesis-associated protein 7 OS=Homo sapiens OX=9606 GN=SPATA7 PE=1 SV=3	27	68190	4	1	3	1	6.2	5.9	4077	10	1	1	1065.48	2128.94	2	2128.98	-0.041	1	0.26	4.6	K	EEMNGFSSFARSLVPSSER	L			File23649 Spectrum4467 scans: 7734	emPAI	0.05
102	sp|Q6DN72|FCRL6_HUMAN	Fc receptor-like protein 6 OS=Homo sapiens OX=9606 GN=FCRL6 PE=1 SV=2	27	48515	3	1	1	1	1.8	7.53	736	1	1	1	471.227	940.439	2	940.436	0.0026	0	13.94	0.35	K	DGHTLQDR	G			File23649 Spectrum2177 scans: 4814
102	sp|Q6DN72|FCRL6_HUMAN	Fc receptor-like protein 6 OS=Homo sapiens OX=9606 GN=FCRL6 PE=1 SV=2	27	48515	3	1	1	1	1.8	7.53	737	1	1	1	471.227	940.439	2	940.436	0.0032	0	9.29	1	K	DGHTLQDR	G			File23649 Spectrum1964 scans: 4589
102	sp|Q6DN72|FCRL6_HUMAN	Fc receptor-like protein 6 OS=Homo sapiens OX=9606 GN=FCRL6 PE=1 SV=2	27	48515	3	1	1	1	1.8	7.53	738	1	1	1	471.227	940.439	2	940.436	0.0033	0	26.54	0.019	K	DGHTLQDR	G			File23649 Spectrum2246 scans: 4887	emPAI	0.07
103	sp|P0C0S5|H2AZ_HUMAN	Histone H2A.Z OS=Homo sapiens OX=9606 GN=H2AFZ PE=1 SV=2	26	13545	2	1	1	1	7	10.58	745	1	1	1	472.769	943.524	2	943.524	0.0006	0	26.09	0.054	R	AGLQFPVGR	I			File23649 Spectrum2374 scans: 5025
103	sp|P0C0S5|H2AZ_HUMAN	Histone H2A.Z OS=Homo sapiens OX=9606 GN=H2AFZ PE=1 SV=2	26	13545	2	1	1	1	7	10.58	746	1	1	1	472.77	943.525	2	943.524	0.0011	0	14.92	0.7	R	AGLQFPVGR	I			File23649 Spectrum2464 scans: 5119	emPAI	0.25
104	sp|Q96Q27|ASB2_HUMAN	Ankyrin repeat and SOCS box protein 2 OS=Homo sapiens OX=9606 GN=ASB2 PE=1 SV=1	26	65898	3	1	1	1	2	7.55	2501	2	0	1	683.32	1364.63	2	1364.65	-0.0242	1	13.65	0.5	K	DGDEEALKTMIK	E	Oxidation (M)	0.000000000100.0	File23649 Spectrum788 scans: 3245
104	sp|Q96Q27|ASB2_HUMAN	Ankyrin repeat and SOCS box protein 2 OS=Homo sapiens OX=9606 GN=ASB2 PE=1 SV=1	26	65898	3	1	1	1	2	7.55	2502	2	0	1	683.323	1364.63	2	1364.65	-0.0184	1	25.75	0.031	K	DGDEEALKTMIK	E	Oxidation (M)	0.000000000100.0	File23649 Spectrum839 scans: 3310
104	sp|Q96Q27|ASB2_HUMAN	Ankyrin repeat and SOCS box protein 2 OS=Homo sapiens OX=9606 GN=ASB2 PE=1 SV=1	26	65898	3	1	1	1	2	7.55	2503	4	0	1	455.885	1364.63	3	1364.65	-0.0157	1	9.65	1.3	K	DGDEEALKTMIK	E	Oxidation (M)	0.000000000100.0	File23649 Spectrum834 scans: 3303	emPAI	0.05
105	sp|P12036|NFH_HUMAN	Neurofilament heavy polypeptide OS=Homo sapiens OX=9606 GN=NEFH PE=1 SV=4	26	112639	5	0	4	0	2.8	5.99	965	1	0	0	503.237	1004.46	2	1004.46	-0.0008	0	21.8	0.08	K	LLEGEECR	I			File23649 Spectrum497 scans: 2883
105	sp|P12036|NFH_HUMAN	Neurofilament heavy polypeptide OS=Homo sapiens OX=9606 GN=NEFH PE=1 SV=4	26	112639	5	0	4	0	2.8	5.99	1005	5	0	1	508.773	1015.53	2	1015.53	0.0013	0	4.22	7.6	R	SLEGEAAALR	Q			File23649 Spectrum1658 scans: 4260
105	sp|P12036|NFH_HUMAN	Neurofilament heavy polypeptide OS=Homo sapiens OX=9606 GN=NEFH PE=1 SV=4	26	112639	5	0	4	0	2.8	5.99	1516	4	1	1	557.827	1113.64	2	1113.64	0.0006	1	5.14	3.5	K	TLSKEPSKPK	A			File23649 Spectrum1815 scans: 4431
105	sp|P12036|NFH_HUMAN	Neurofilament heavy polypeptide OS=Homo sapiens OX=9606 GN=NEFH PE=1 SV=4	26	112639	5	0	4	0	2.8	5.99	1604	1	0	0	567.284	1132.55	2	1132.55	-0.0005	1	19.82	0.17	R	KLLEGEECR	I			File23649 Spectrum252 scans: 2590
105	sp|P12036|NFH_HUMAN	Neurofilament heavy polypeptide OS=Homo sapiens OX=9606 GN=NEFH PE=1 SV=4	26	112639	5	0	4	0	2.8	5.99	1605	1	0	0	378.525	1132.55	3	1132.55	-0.0004	1	17.55	0.29	R	KLLEGEECR	I			File23649 Spectrum261 scans: 2602	emPAI	0.06
106	sp|Q8TER0|SNED1_HUMAN	Sushi, nidogen and EGF-like domain-containing protein 1 OS=Homo sapiens OX=9606 GN=SNED1 PE=2 SV=2	25	158206	4	1	3	1	2.4	6.59	192	3	0	1	405.224	808.433	2	808.444	-0.0117	0	13.08	0.69	K	LASYTVR	D			File23649 Spectrum1098 scans: 3585
106	sp|Q8TER0|SNED1_HUMAN	Sushi, nidogen and EGF-like domain-containing protein 1 OS=Homo sapiens OX=9606 GN=SNED1 PE=2 SV=2	25	158206	4	1	3	1	2.4	6.59	193	2	0	1	405.224	808.433	2	808.444	-0.0114	0	25.25	0.042	K	LASYTVR	D			File23649 Spectrum1022 scans: 3505
106	sp|Q8TER0|SNED1_HUMAN	Sushi, nidogen and EGF-like domain-containing protein 1 OS=Homo sapiens OX=9606 GN=SNED1 PE=2 SV=2	25	158206	4	1	3	1	2.4	6.59	2193	10	0	1	642.357	1282.7	2	1282.7	-0.0042	1	0.1	10	R	AYNISVFSVKR	N			File23649 Spectrum2613 scans: 5277
106	sp|Q8TER0|SNED1_HUMAN	Sushi, nidogen and EGF-like domain-containing protein 1 OS=Homo sapiens OX=9606 GN=SNED1 PE=2 SV=2	25	158206	4	1	3	1	2.4	6.59	3700	1	1	1	922.425	1842.84	2	1842.86	-0.0214	1	10.86	0.84	R	AGDVYYREATDPAMLR	R	Oxidation (M)	0.0000000000000100.0	File23649 Spectrum57 scans: 2275	emPAI	0.02
107	sp|P22079|PERL_HUMAN	Lactoperoxidase OS=Homo sapiens OX=9606 GN=LPO PE=1 SV=2	25	81149	2	1	2	1	3.2	8.89	1937	4	1	1	405.533	1213.58	3	1213.58	-0.0004	1	0.36	9.6	K	DSLQKMSFSR	L	Oxidation (M)	0.0000010000.0	File23649 Spectrum104 scans: 2358
107	sp|P22079|PERL_HUMAN	Lactoperoxidase OS=Homo sapiens OX=9606 GN=LPO PE=1 SV=2	25	81149	2	1	2	1	3.2	8.89	2716	1	1	1	712.843	1423.67	2	1423.7	-0.0267	1	24.66	0.045	R	LKTAMSSETPTSR	Q	Oxidation (M)	0.0000100000000.0	File23649 Spectrum837 scans: 3307	emPAI	0.04
108	sp|Q03989|ARI5A_HUMAN	AT-rich interactive domain-containing protein 5A OS=Homo sapiens OX=9606 GN=ARID5A PE=1 SV=2	24	64718	4	2	3	1	6.7	9.34	1870	2	0	1	599.765	1197.52	2	1197.52	-0.0042	1	0.73	4.7	R	MDQMMPGKTK	A	2 Oxidation (M)	0.0001100000.0	File23649 Spectrum278 scans: 2628
108	sp|Q03989|ARI5A_HUMAN	AT-rich interactive domain-containing protein 5A OS=Homo sapiens OX=9606 GN=ARID5A PE=1 SV=2	24	64718	4	2	3	1	6.7	9.34	2007	2	0	1	617.843	1233.67	2	1233.68	-0.0113	1	23.64	0.046	K	LGAYELVTGRR	L			File23649 Spectrum1236 scans: 3731
108	sp|Q03989|ARI5A_HUMAN	AT-rich interactive domain-containing protein 5A OS=Homo sapiens OX=9606 GN=ARID5A PE=1 SV=2	24	64718	4	2	3	1	6.7	9.34	2008	2	0	1	617.843	1233.67	2	1233.68	-0.0113	1	23.66	0.046	K	LGAYELVTGRR	L			File23649 Spectrum1157 scans: 3647
108	sp|Q03989|ARI5A_HUMAN	AT-rich interactive domain-containing protein 5A OS=Homo sapiens OX=9606 GN=ARID5A PE=1 SV=2	24	64718	4	2	3	1	6.7	9.34	3737	1	1	1	622.634	1864.88	3	1864.92	-0.0369	0	16.97	0.25	K	QSTEGDALDPPASPKPAGK	Q			File23649 Spectrum168 scans: 2482	emPAI	0.05
109	sp|P23490|LORI_HUMAN	Loricrin OS=Homo sapiens OX=9606 GN=LOR PE=1 SV=2	24	26828	2	1	2	1	6.4	8.5	631	1	1	1	457.74	913.466	2	913.466	0.0001	0	23.92	0.046	K	QAPTWPSK	-			File23649 Spectrum1029 scans: 3512
109	sp|P23490|LORI_HUMAN	Loricrin OS=Homo sapiens OX=9606 GN=LOR PE=1 SV=2	24	26828	2	1	2	1	6.4	8.5	2505	10	1	1	455.897	1364.67	3	1364.68	-0.0077	0	2	11	K	QPTPQPPVDCVK	T			File23649 Spectrum260 scans: 2601	emPAI	0.12
110	sp|Q15517|CDSN_HUMAN	Corneodesmosin OS=Homo sapiens OX=9606 GN=CDSN PE=1 SV=3	24	52288	1	1	1	1	3.4	8.69	3271	1	1	1	827.923	1653.83	2	1653.84	-0.0041	0	23.85	0.051	K	GSPGVPSFAAGPPISEGK	Y			File23649 Spectrum2381 scans: 5032	emPAI	0.06
111	sp|Q08174|PCDH1_HUMAN	Protocadherin-1 OS=Homo sapiens OX=9606 GN=PCDH1 PE=1 SV=2	24	115015	2	0	2	0	2.4	4.91	2539	5	0	1	460.581	1378.72	3	1378.71	0.0109	1	1.62	11	R	ESYELKVVAADR	G			File23649 Spectrum1669 scans: 4272
111	sp|Q08174|PCDH1_HUMAN	Protocadherin-1 OS=Homo sapiens OX=9606 GN=PCDH1 PE=1 SV=2	24	115015	2	0	2	0	2.4	4.91	2757	1	1	1	717.392	1432.77	2	1432.76	0.0131	1	23.74	0.055	K	ETKDLYAPKPSGK	A			File23649 Spectrum2605 scans: 5269	emPAI	0.03
112	sp|Q9HCF6|TRPM3_HUMAN	Transient receptor potential cation channel subfamily M member 3 OS=Homo sapiens OX=9606 GN=TRPM3 PE=2 SV=4	22	199155	2	1	2	1	1.4	6.74	1592	2	0	1	566.259	1130.5	2	1130.52	-0.0217	0	22.15	0.039	R	TSAFQSFESK	H			File23649 Spectrum1239 scans: 3734
112	sp|Q9HCF6|TRPM3_HUMAN	Transient receptor potential cation channel subfamily M member 3 OS=Homo sapiens OX=9606 GN=TRPM3 PE=2 SV=4	22	199155	2	1	2	1	1.4	6.74	3673	3	1	1	914.407	1826.8	2	1826.81	-0.0121	0	0.5	4.4	K	MALFFWQHGEEAMAK	A	2 Oxidation (M)	0.100000000000100.0	File23649 Spectrum3770 scans: 6553	emPAI	0.02
113	sp|Q02880|TOP2B_HUMAN	DNA topoisomerase 2-beta OS=Homo sapiens OX=9606 GN=TOP2B PE=1 SV=3	22	184122	3	1	3	1	1.5	8.14	1	2	0	1	350.734	699.453	2	699.453	0.0001	0	22.05	0.041	K	LIEVVK	K			File23649 Spectrum1909 scans: 4530
113	sp|Q02880|TOP2B_HUMAN	DNA topoisomerase 2-beta OS=Homo sapiens OX=9606 GN=TOP2B PE=1 SV=3	22	184122	3	1	3	1	1.5	8.14	653	4	1	1	459.756	917.497	2	917.5	-0.0034	0	1.95	11	K	DIVALMTR	R			File23649 Spectrum323 scans: 2689
113	sp|Q02880|TOP2B_HUMAN	DNA topoisomerase 2-beta OS=Homo sapiens OX=9606 GN=TOP2B PE=1 SV=3	22	184122	3	1	3	1	1.5	8.14	1696	1	1	1	580.351	1158.69	2	1158.68	0.0104	0	0.17	2.8	K	AGVSVKPFQVK	N			File23649 Spectrum1847 scans: 4465	emPAI	0.02
114	sp|Q5VX52|SPAT1_HUMAN	Spermatogenesis-associated protein 1 OS=Homo sapiens OX=9606 GN=SPATA1 PE=2 SV=4	22	53141	1	1	1	1	1.3	8.93	1	2	0	1	350.734	699.453	2	699.453	0.0001	0	22.05	0.041	K	LIVEVK	M			File23649 Spectrum1909 scans: 4530	emPAI	0.06
115	sp|P20674|COX5A_HUMAN	Cytochrome c oxidase subunit 5A, mitochondrial OS=Homo sapiens OX=9606 GN=COX5A PE=1 SV=2	22	16923	1	1	1	1	4	6.3	1	2	0	1	350.734	699.453	2	699.453	0.0001	0	22.05	0.041	R	ILEVVK	D			File23649 Spectrum1909 scans: 4530	emPAI	0.2
116	sp|Q3KNS1|PTHD3_HUMAN	Patched domain-containing protein 3 OS=Homo sapiens OX=9606 GN=PTCHD3 PE=1 SV=3	22	87842	5	0	2	0	2.3	5.84	702	1	1	1	467.301	932.588	2	932.573	0.0149	1	6.63	0.61	R	VMVIVTKK	V	Oxidation (M)	0.01000000.0	File23649 Spectrum4197 scans: 7094
116	sp|Q3KNS1|PTHD3_HUMAN	Patched domain-containing protein 3 OS=Homo sapiens OX=9606 GN=PTCHD3 PE=1 SV=3	22	87842	5	0	2	0	2.3	5.84	1891	1	1	1	601.804	1201.59	2	1201.61	-0.0115	1	19.96	0.14	K	TNLADDIRER	M			File23649 Spectrum2193 scans: 4831
116	sp|Q3KNS1|PTHD3_HUMAN	Patched domain-containing protein 3 OS=Homo sapiens OX=9606 GN=PTCHD3 PE=1 SV=3	22	87842	5	0	2	0	2.3	5.84	1892	1	1	1	601.804	1201.59	2	1201.61	-0.0115	1	21.64	0.095	K	TNLADDIRER	M			File23649 Spectrum1403 scans: 3958
116	sp|Q3KNS1|PTHD3_HUMAN	Patched domain-containing protein 3 OS=Homo sapiens OX=9606 GN=PTCHD3 PE=1 SV=3	22	87842	5	0	2	0	2.3	5.84	1893	1	1	1	601.805	1201.6	2	1201.61	-0.0099	1	13.72	0.66	K	TNLADDIRER	M			File23649 Spectrum1679 scans: 4282
116	sp|Q3KNS1|PTHD3_HUMAN	Patched domain-containing protein 3 OS=Homo sapiens OX=9606 GN=PTCHD3 PE=1 SV=3	22	87842	5	0	2	0	2.3	5.84	1895	1	1	1	601.805	1201.6	2	1201.61	-0.0092	1	16.37	0.36	K	TNLADDIRER	M			File23649 Spectrum1452 scans: 4022	emPAI	0.04
117	sp|Q14192|FHL2_HUMAN	Four and a half LIM domains protein 2 OS=Homo sapiens OX=9606 GN=FHL2 PE=1 SV=3	21	34166	1	0	1	0	3.9	7.8	1836	1	0	1	596.839	1191.66	2	1191.66	0.0021	0	21.39	0.074	K	KPITTGGVTYR	E			File23649 Spectrum433 scans: 2814	emPAI	0.1
118	sp|Q8WXE9|STON2_HUMAN	Stonin-2 OS=Homo sapiens OX=9606 GN=STON2 PE=1 SV=1	21	101843	2	1	2	1	1.8	5.2	401	9	0	1	426.218	850.421	2	850.433	-0.0123	1	3.56	6.8	K	KNIMSSR	H	Oxidation (M)	0.0001000.0	File23649 Spectrum913 scans: 3389
118	sp|Q8WXE9|STON2_HUMAN	Stonin-2 OS=Homo sapiens OX=9606 GN=STON2 PE=1 SV=1	21	101843	2	1	2	1	1.8	5.2	884	1	1	1	492.808	983.601	2	983.601	-0.0004	0	21.22	0.057	R	LGLNDILVK	G			File23649 Spectrum3201 scans: 5919	emPAI	0.03
119	sp|P61313|RL15_HUMAN	60S ribosomal protein L15 OS=Homo sapiens OX=9606 GN=RPL15 PE=1 SV=2	21	24245	1	0	1	0	4.4	11.62	1010	1	1	1	509.762	1017.51	2	1017.51	-0.0001	0	21.18	0.16	R	SLQSVAEER	A			File23649 Spectrum851 scans: 3322	emPAI	0.14
120	sp|Q9BZF1|OSBL8_HUMAN	Oxysterol-binding protein-related protein 8 OS=Homo sapiens OX=9606 GN=OSBPL8 PE=1 SV=3	21	101759	4	0	2	0	3	6.52	2611	3	0	1	698.37	1394.72	2	1394.72	0.0021	1	6.59	2.8	R	KDGFCLSGSILAK	S			File23649 Spectrum637 scans: 3033
120	sp|Q9BZF1|OSBL8_HUMAN	Oxysterol-binding protein-related protein 8 OS=Homo sapiens OX=9606 GN=OSBPL8 PE=1 SV=3	21	101759	4	0	2	0	3	6.52	2612	5	0	1	465.916	1394.73	3	1394.72	0.0024	1	4.26	4.9	R	KDGFCLSGSILAK	S			File23649 Spectrum607 scans: 3000
120	sp|Q9BZF1|OSBL8_HUMAN	Oxysterol-binding protein-related protein 8 OS=Homo sapiens OX=9606 GN=OSBPL8 PE=1 SV=3	21	101759	4	0	2	0	3	6.52	2613	1	0	1	465.916	1394.73	3	1394.72	0.0037	1	20.7	0.098	R	KDGFCLSGSILAK	S			File23649 Spectrum672 scans: 3071
120	sp|Q9BZF1|OSBL8_HUMAN	Oxysterol-binding protein-related protein 8 OS=Homo sapiens OX=9606 GN=OSBPL8 PE=1 SV=3	21	101759	4	0	2	0	3	6.52	3430	2	1	1	434.188	1732.72	4	1732.69	0.0344	0	2.1	1.3	R	GEDYVMTMPYAHCK	G	2 Oxidation (M)	0.00000101000000.0	File23649 Spectrum114 scans: 2380	emPAI	0.03
121	sp|O95573|ACSL3_HUMAN	Long-chain-fatty-acid--CoA ligase 3 OS=Homo sapiens OX=9606 GN=ACSL3 PE=1 SV=3	21	81338	5	1	2	1	2.6	8.65	567	4	1	1	449.772	897.529	2	897.528	0.0009	0	1.45	5	K	DIVSLVPR	L			File23649 Spectrum2044 scans: 4673
121	sp|O95573|ACSL3_HUMAN	Long-chain-fatty-acid--CoA ligase 3 OS=Homo sapiens OX=9606 GN=ACSL3 PE=1 SV=3	21	81338	5	1	2	1	2.6	8.65	568	2	1	1	449.777	897.539	2	897.528	0.0109	0	12.4	0.35	K	DIVSLVPR	L			File23649 Spectrum1138 scans: 3627
121	sp|O95573|ACSL3_HUMAN	Long-chain-fatty-acid--CoA ligase 3 OS=Homo sapiens OX=9606 GN=ACSL3 PE=1 SV=3	21	81338	5	1	2	1	2.6	8.65	569	2	1	1	449.777	897.539	2	897.528	0.0111	0	10.51	0.53	K	DIVSLVPR	L			File23649 Spectrum1059 scans: 3544
121	sp|O95573|ACSL3_HUMAN	Long-chain-fatty-acid--CoA ligase 3 OS=Homo sapiens OX=9606 GN=ACSL3 PE=1 SV=3	21	81338	5	1	2	1	2.6	8.65	570	1	1	1	449.777	897.539	2	897.528	0.0112	0	20.57	0.053	K	DIVSLVPR	L			File23649 Spectrum989 scans: 3470
121	sp|O95573|ACSL3_HUMAN	Long-chain-fatty-acid--CoA ligase 3 OS=Homo sapiens OX=9606 GN=ACSL3 PE=1 SV=3	21	81338	5	1	2	1	2.6	8.65	1714	1	1	0	582.817	1163.62	2	1163.62	0.0016	0	4.22	4.8	K	LQAGEYVSLGK	V			File23649 Spectrum1294 scans: 3792	emPAI	0.04
122	sp|Q76FK4|NOL8_HUMAN	Nucleolar protein 8 OS=Homo sapiens OX=9606 GN=NOL8 PE=1 SV=1	20	132448	5	0	5	0	4.8	6.67	276	7	1	1	417.251	832.487	2	832.502	-0.0152	1	0.95	6	K	KSLSLSAK	T			File23649 Spectrum4337 scans: 7262
122	sp|Q76FK4|NOL8_HUMAN	Nucleolar protein 8 OS=Homo sapiens OX=9606 GN=NOL8 PE=1 SV=1	20	132448	5	0	5	0	4.8	6.67	926	9	0	1	498.26	994.505	2	994.494	0.0113	1	0.62	13	K	KCMSVLNK	T	Oxidation (M)	0.00100000.0	File23649 Spectrum1615 scans: 4214
122	sp|Q76FK4|NOL8_HUMAN	Nucleolar protein 8 OS=Homo sapiens OX=9606 GN=NOL8 PE=1 SV=1	20	132448	5	0	5	0	4.8	6.67	2103	3	1	1	629.824	1257.63	2	1257.65	-0.0125	1	2.97	8	R	EEAEKLPEVSK	E			File23649 Spectrum3825 scans: 6618
122	sp|Q76FK4|NOL8_HUMAN	Nucleolar protein 8 OS=Homo sapiens OX=9606 GN=NOL8 PE=1 SV=1	20	132448	5	0	5	0	4.8	6.67	3171	1	1	1	801.832	1601.65	2	1601.68	-0.0269	0	3.56	0.79	R	EYDSGDTDEIIAMK	K	Oxidation (M)	0.00000000000010.0	File23649 Spectrum3233 scans: 5953
122	sp|Q76FK4|NOL8_HUMAN	Nucleolar protein 8 OS=Homo sapiens OX=9606 GN=NOL8 PE=1 SV=1	20	132448	5	0	5	0	4.8	6.67	3185	1	1	1	805.878	1609.74	2	1609.74	0.0045	0	19.99	0.1	K	DESSTGSLAMSTRPR	R	Oxidation (M)	0.000000000100000.0	File23649 Spectrum2364 scans: 5014	emPAI	0.02
123	sp|O43291|SPIT2_HUMAN	Kunitz-type protease inhibitor 2 OS=Homo sapiens OX=9606 GN=SPINT2 PE=1 SV=2	20	28951	1	1	1	1	4.8	8.68	3002	1	1	1	766.32	1530.63	2	1530.66	-0.0292	1	19.81	0.017	K	NSYRSEEACMLR	C	Oxidation (M)	0.000000000100.0	File23649 Spectrum644 scans: 3040	emPAI	0.11
124	sp|Q9BYB0|SHAN3_HUMAN	SH3 and multiple ankyrin repeat domains protein 3 OS=Homo sapiens OX=9606 GN=SHANK3 PE=1 SV=3	20	185125	6	0	4	0	2.6	8.99	1056	2	1	1	514.28	1026.55	2	1026.55	-0.0001	0	1.37	8.4	M	DGPGASAVVVR	V			File23649 Spectrum1943 scans: 4567
124	sp|Q9BYB0|SHAN3_HUMAN	SH3 and multiple ankyrin repeat domains protein 3 OS=Homo sapiens OX=9606 GN=SHANK3 PE=1 SV=3	20	185125	6	0	4	0	2.6	8.99	1059	7	1	1	514.28	1026.55	2	1026.55	0.0007	0	1.3	8.6	M	DGPGASAVVVR	V			File23649 Spectrum1718 scans: 4324
124	sp|Q9BYB0|SHAN3_HUMAN	SH3 and multiple ankyrin repeat domains protein 3 OS=Homo sapiens OX=9606 GN=SHANK3 PE=1 SV=3	20	185125	6	0	4	0	2.6	8.99	1240	1	1	1	529.776	1057.54	2	1057.52	0.0173	0	17.62	0.4	K	LWGDPVESR	G			File23649 Spectrum1011 scans: 3493
124	sp|Q9BYB0|SHAN3_HUMAN	SH3 and multiple ankyrin repeat domains protein 3 OS=Homo sapiens OX=9606 GN=SHANK3 PE=1 SV=3	20	185125	6	0	4	0	2.6	8.99	1241	1	1	1	529.777	1057.54	2	1057.52	0.0204	0	19.73	0.26	K	LWGDPVESR	G			File23649 Spectrum1079 scans: 3565
124	sp|Q9BYB0|SHAN3_HUMAN	SH3 and multiple ankyrin repeat domains protein 3 OS=Homo sapiens OX=9606 GN=SHANK3 PE=1 SV=3	20	185125	6	0	4	0	2.6	8.99	1764	8	0	1	587.832	1173.65	2	1173.67	-0.0229	1	0.45	13	R	APSTTLTLRSK	S			File23649 Spectrum1430 scans: 3994
124	sp|Q9BYB0|SHAN3_HUMAN	SH3 and multiple ankyrin repeat domains protein 3 OS=Homo sapiens OX=9606 GN=SHANK3 PE=1 SV=3	20	185125	6	0	4	0	2.6	8.99	3204	1	1	1	541.273	1620.8	3	1620.81	-0.0176	1	4.13	5.1	K	SMTAELEELASIRR	R	Oxidation (M)	0.01000000000000.0	File23649 Spectrum1298 scans: 3798	emPAI	0.02
125	sp|Q96P71|NECA3_HUMAN	N-terminal EF-hand calcium-binding protein 3 OS=Homo sapiens OX=9606 GN=NECAB3 PE=1 SV=2	19	44778	2	0	1	0	2.5	5.83	902	1	1	1	495.766	989.517	2	989.521	-0.0043	0	11.53	1.5	R	AVLAAMDATK	L			File23649 Spectrum4051 scans: 6917
125	sp|Q96P71|NECA3_HUMAN	N-terminal EF-hand calcium-binding protein 3 OS=Homo sapiens OX=9606 GN=NECAB3 PE=1 SV=2	19	44778	2	0	1	0	2.5	5.83	903	1	1	1	495.766	989.518	2	989.521	-0.0034	0	19.41	0.25	R	AVLAAMDATK	L			File23649 Spectrum4012 scans: 6862	emPAI	0.07
126	sp|Q08554|DSC1_HUMAN	Desmocollin-1 OS=Homo sapiens OX=9606 GN=DSC1 PE=1 SV=2	19	101406	2	0	1	0	1.5	5.25	2877	1	1	1	739.864	1477.71	2	1477.72	-0.0018	0	12.97	0.7	K	VQDQDLPNTPHSK	A			File23649 Spectrum211 scans: 2539
126	sp|Q08554|DSC1_HUMAN	Desmocollin-1 OS=Homo sapiens OX=9606 GN=DSC1 PE=1 SV=2	19	101406	2	0	1	0	1.5	5.25	2878	1	1	1	493.58	1477.72	3	1477.72	0.0026	0	19.1	0.18	K	VQDQDLPNTPHSK	A			File23649 Spectrum216 scans: 2546	emPAI	0.03
127	sp|O94979|SC31A_HUMAN	Protein transport protein Sec31A OS=Homo sapiens OX=9606 GN=SEC31A PE=1 SV=3	19	133900	2	1	2	1	2.5	6.43	2324	1	1	1	659.889	1317.76	2	1317.75	0.016	1	19.01	0.052	R	LITAVVMKNWK	E	Oxidation (M)	0.00000010000.0	File23649 Spectrum3601 scans: 6362
127	sp|O94979|SC31A_HUMAN	Protein transport protein Sec31A OS=Homo sapiens OX=9606 GN=SEC31A PE=1 SV=3	19	133900	2	1	2	1	2.5	6.43	4095	7	1	1	721.042	2160.11	3	2160.1	0.0094	0	0.88	8.2	R	GILAIAWSMADPELLLSCGK	D	Oxidation (M)	0.00000000100000000000.0	File23649 Spectrum1241 scans: 3736	emPAI	0.02
128	sp|Q96QD5|DEPD7_HUMAN	DEP domain-containing protein 7 OS=Homo sapiens OX=9606 GN=DEPDC7 PE=2 SV=1	19	58615	3	0	1	0	1.8	7.62	1327	1	1	1	539.264	1076.51	2	1076.53	-0.015	1	1.17	13	K	ESDNRMVVK	R			File23649 Spectrum3924 scans: 6748
128	sp|Q96QD5|DEPD7_HUMAN	DEP domain-containing protein 7 OS=Homo sapiens OX=9606 GN=DEPDC7 PE=2 SV=1	19	58615	3	0	1	0	1.8	7.62	1328	1	1	1	539.264	1076.51	2	1076.53	-0.0147	1	18.52	0.22	K	ESDNRMVVK	R			File23649 Spectrum3886 scans: 6694
128	sp|Q96QD5|DEPD7_HUMAN	DEP domain-containing protein 7 OS=Homo sapiens OX=9606 GN=DEPDC7 PE=2 SV=1	19	58615	3	0	1	0	1.8	7.62	1329	1	1	1	539.282	1076.55	2	1076.53	0.0212	1	7.36	3.5	K	ESDNRMVVK	R			File23649 Spectrum2746 scans: 5418	emPAI	0.06
129	sp|Q9H5K3|SG196_HUMAN	Protein O-mannose kinase OS=Homo sapiens OX=9606 GN=POMK PE=1 SV=1	18	40480	2	0	1	0	3.4	5.68	2379	1	1	1	668.358	1334.7	2	1334.71	-0.0107	0	17.83	0.24	K	VALSQLTSLEMK	D	Oxidation (M)	0.000000000010.0	File23649 Spectrum182 scans: 2505
129	sp|Q9H5K3|SG196_HUMAN	Protein O-mannose kinase OS=Homo sapiens OX=9606 GN=POMK PE=1 SV=1	18	40480	2	0	1	0	3.4	5.68	2380	1	1	1	668.358	1334.7	2	1334.71	-0.0099	0	13.78	0.6	K	VALSQLTSLEMK	D	Oxidation (M)	0.000000000010.0	File23649 Spectrum234 scans: 2567	emPAI	0.08
130	sp|Q5H9J7|BEX5_HUMAN	Protein BEX5 OS=Homo sapiens OX=9606 GN=BEX5 PE=1 SV=1	18	12651	3	0	1	0	20.7	4.73	4233	1	1	1	761.386	2281.14	3	2281.1	0.0379	0	6.52	2.5	K	APVQNEAPALGGGEYQEPGGNVK	G			File23649 Spectrum2773 scans: 5448
130	sp|Q5H9J7|BEX5_HUMAN	Protein BEX5 OS=Homo sapiens OX=9606 GN=BEX5 PE=1 SV=1	18	12651	3	0	1	0	20.7	4.73	4234	1	1	1	761.387	2281.14	3	2281.1	0.0409	0	17.77	0.19	K	APVQNEAPALGGGEYQEPGGNVK	G			File23649 Spectrum2702 scans: 5371
130	sp|Q5H9J7|BEX5_HUMAN	Protein BEX5 OS=Homo sapiens OX=9606 GN=BEX5 PE=1 SV=1	18	12651	3	0	1	0	20.7	4.73	4235	5	0	1	761.387	2281.14	3	2281.1	0.0423	0	2.29	6.5	K	APVQNEAPALGGGEYQEPGGNVK	G			File23649 Spectrum2850 scans: 5530	emPAI	0.27
131	sp|P0C874|S31D3_HUMAN	Spermatogenesis-associated protein 31D3 OS=Homo sapiens OX=9606 GN=SPATA31D3 PE=2 SV=1	18	103380	8	0	1	0	1.9	8.32	3665	1	1	1	913.905	1825.8	2	1825.82	-0.0241	0	17.73	0.088	R	DLGTHMMHLSGNDSGVR	L			File23649 Spectrum2490 scans: 5147
131	sp|P0C874|S31D3_HUMAN	Spermatogenesis-associated protein 31D3 OS=Homo sapiens OX=9606 GN=SPATA31D3 PE=2 SV=1	18	103380	8	0	1	0	1.9	8.32	3666	1	1	1	913.906	1825.8	2	1825.82	-0.023	0	2.78	2.8	R	DLGTHMMHLSGNDSGVR	L			File23649 Spectrum2728 scans: 5399
131	sp|P0C874|S31D3_HUMAN	Spermatogenesis-associated protein 31D3 OS=Homo sapiens OX=9606 GN=SPATA31D3 PE=2 SV=1	18	103380	8	0	1	0	1.9	8.32	3667	1	1	1	913.906	1825.8	2	1825.82	-0.0224	0	8.99	0.69	R	DLGTHMMHLSGNDSGVR	L			File23649 Spectrum2561 scans: 5223
131	sp|P0C874|S31D3_HUMAN	Spermatogenesis-associated protein 31D3 OS=Homo sapiens OX=9606 GN=SPATA31D3 PE=2 SV=1	18	103380	8	0	1	0	1.9	8.32	3668	1	1	1	913.906	1825.8	2	1825.82	-0.022	0	6.16	1.4	R	DLGTHMMHLSGNDSGVR	L			File23649 Spectrum2074 scans: 4705
131	sp|P0C874|S31D3_HUMAN	Spermatogenesis-associated protein 31D3 OS=Homo sapiens OX=9606 GN=SPATA31D3 PE=2 SV=1	18	103380	8	0	1	0	1.9	8.32	3669	1	1	1	913.906	1825.8	2	1825.82	-0.0217	0	13.33	0.26	R	DLGTHMMHLSGNDSGVR	L			File23649 Spectrum2420 scans: 5073
131	sp|P0C874|S31D3_HUMAN	Spermatogenesis-associated protein 31D3 OS=Homo sapiens OX=9606 GN=SPATA31D3 PE=2 SV=1	18	103380	8	0	1	0	1.9	8.32	3672	1	1	1	913.908	1825.8	2	1825.82	-0.0195	0	17.29	0.11	R	DLGTHMMHLSGNDSGVR	L			File23649 Spectrum2283 scans: 4927
131	sp|P0C874|S31D3_HUMAN	Spermatogenesis-associated protein 31D3 OS=Homo sapiens OX=9606 GN=SPATA31D3 PE=2 SV=1	18	103380	8	0	1	0	1.9	8.32	3689	3	1	1	921.903	1841.79	2	1841.81	-0.0244	0	1.6	2.9	R	DLGTHMMHLSGNDSGVR	L	Oxidation (M)	0.00000010000000000.0	File23649 Spectrum2854 scans: 5534
131	sp|P0C874|S31D3_HUMAN	Spermatogenesis-associated protein 31D3 OS=Homo sapiens OX=9606 GN=SPATA31D3 PE=2 SV=1	18	103380	8	0	1	0	1.9	8.32	3692	1	1	1	921.904	1841.79	2	1841.81	-0.0221	0	12.24	0.26	R	DLGTHMMHLSGNDSGVR	L	Oxidation (M)	0.00000010000000000.0	File23649 Spectrum2406 scans: 5058	emPAI	0.03
132	sp|Q9UIF3|TEKT2_HUMAN	Tektin-2 OS=Homo sapiens OX=9606 GN=TEKT2 PE=1 SV=1	17	50155	2	0	1	0	1.9	5.39	629	1	1	1	457.277	912.539	2	912.539	0.0001	1	17.38	0.21	R	KLTVPAER	F			File23649 Spectrum1664 scans: 4267
132	sp|Q9UIF3|TEKT2_HUMAN	Tektin-2 OS=Homo sapiens OX=9606 GN=TEKT2 PE=1 SV=1	17	50155	2	0	1	0	1.9	5.39	630	1	1	1	457.277	912.539	2	912.539	0.0003	1	9.26	1.3	R	KLTVPAER	F			File23649 Spectrum1736 scans: 4343	emPAI	0.07
133	sp|P27708|PYR1_HUMAN	CAD protein OS=Homo sapiens OX=9606 GN=CAD PE=1 SV=3	17	245167	4	0	3	0	1.3	6.02	844	1	1	1	487.294	972.573	2	972.56	0.0124	1	4.57	3.6	K	ERSLDILK	G			File23649 Spectrum3513 scans: 6254
133	sp|P27708|PYR1_HUMAN	CAD protein OS=Homo sapiens OX=9606 GN=CAD PE=1 SV=3	17	245167	4	0	3	0	1.3	6.02	2379	2	0	1	668.358	1334.7	2	1334.7	-0.0008	0	16.9	0.29	K	NFELVINLSMR	G			File23649 Spectrum182 scans: 2505
133	sp|P27708|PYR1_HUMAN	CAD protein OS=Homo sapiens OX=9606 GN=CAD PE=1 SV=3	17	245167	4	0	3	0	1.3	6.02	2380	2	0	1	668.358	1334.7	2	1334.7	0	0	13.51	0.64	K	NFELVINLSMR	G			File23649 Spectrum234 scans: 2567
133	sp|P27708|PYR1_HUMAN	CAD protein OS=Homo sapiens OX=9606 GN=CAD PE=1 SV=3	17	245167	4	0	3	0	1.3	6.02	2656	4	0	1	704.359	1406.7	2	1406.72	-0.0156	1	1.87	9.6	K	GWKEIEYEVVR	D			File23649 Spectrum3756 scans: 6536	emPAI	0.01
134	sp|P35221|CTNA1_HUMAN	Catenin alpha-1 OS=Homo sapiens OX=9606 GN=CTNNA1 PE=1 SV=1	17	100693	3	1	3	1	3.5	5.95	61	1	1	1	370.755	739.495	2	739.507	-0.0117	1	16.87	0.021	K	KPLVKR	E			File23649 Spectrum3036 scans: 5726
134	sp|P35221|CTNA1_HUMAN	Catenin alpha-1 OS=Homo sapiens OX=9606 GN=CTNNA1 PE=1 SV=1	17	100693	3	1	3	1	3.5	5.95	2476	10	1	1	679.854	1357.69	2	1357.69	-0.0024	1	0.5	14	K	DVDGLDRTAGAIR	G			File23649 Spectrum1649 scans: 4251
134	sp|P35221|CTNA1_HUMAN	Catenin alpha-1 OS=Homo sapiens OX=9606 GN=CTNNA1 PE=1 SV=1	17	100693	3	1	3	1	3.5	5.95	3007	5	1	1	511.599	1531.77	3	1531.79	-0.0146	0	6.32	3.8	K	QIIVDPLSFSEER	F			File23649 Spectrum457 scans: 2841	emPAI	0.03
135	sp|E7EW31|PROB1_HUMAN	Proline-rich basic protein 1 OS=Homo sapiens OX=9606 GN=PROB1 PE=2 SV=2	17	107308	2	0	2	0	2.3	9.68	617	1	1	1	456.233	910.451	2	910.441	0.0095	0	16.8	0.26	R	HGPGSGFPR	G			File23649 Spectrum686 scans: 3088
135	sp|E7EW31|PROB1_HUMAN	Proline-rich basic protein 1 OS=Homo sapiens OX=9606 GN=PROB1 PE=2 SV=2	17	107308	2	0	2	0	2.3	9.68	3424	1	1	1	433.254	1728.99	4	1728.99	0.0023	1	8.94	0.38	K	RQIELRPRPQSPPR	A			File23649 Spectrum848 scans: 3319	emPAI	0.03
136	sp|Q9UPW6|SATB2_HUMAN	DNA-binding protein SATB2 OS=Homo sapiens OX=9606 GN=SATB2 PE=1 SV=2	17	83017	5	0	2	0	4.5	6.44	2782	4	0	1	720.359	1438.7	2	1438.72	-0.0121	1	0.67	13	R	QQSQPAKESSPPR	E			File23649 Spectrum1652 scans: 4254
136	sp|Q9UPW6|SATB2_HUMAN	DNA-binding protein SATB2 OS=Homo sapiens OX=9606 GN=SATB2 PE=1 SV=2	17	83017	5	0	2	0	4.5	6.44	3948	1	1	1	672.31	2013.91	3	2013.87	0.0363	0	11.56	0.52	R	SMNPNVSMVSSASSSPSSSR	T	Oxidation (M)	0.01000000000000000000.0	File23649 Spectrum12 scans: 2154
136	sp|Q9UPW6|SATB2_HUMAN	DNA-binding protein SATB2 OS=Homo sapiens OX=9606 GN=SATB2 PE=1 SV=2	17	83017	5	0	2	0	4.5	6.44	3949	1	1	1	504.485	2013.91	4	2013.87	0.0374	0	16.71	0.16	R	SMNPNVSMVSSASSSPSSSR	T	Oxidation (M)	0.00000001000000000000.0	File23649 Spectrum11 scans: 2153
136	sp|Q9UPW6|SATB2_HUMAN	DNA-binding protein SATB2 OS=Homo sapiens OX=9606 GN=SATB2 PE=1 SV=2	17	83017	5	0	2	0	4.5	6.44	3950	1	1	1	672.311	2013.91	3	2013.87	0.0376	0	9.17	0.91	R	SMNPNVSMVSSASSSPSSSR	T	Oxidation (M)	0.01000000000000000000.0	File23649 Spectrum25 scans: 2190
136	sp|Q9UPW6|SATB2_HUMAN	DNA-binding protein SATB2 OS=Homo sapiens OX=9606 GN=SATB2 PE=1 SV=2	17	83017	5	0	2	0	4.5	6.44	3951	1	1	1	504.485	2013.91	4	2013.87	0.0378	0	10.07	0.74	R	SMNPNVSMVSSASSSPSSSR	T	Oxidation (M)	0.01000000000000000000.0	File23649 Spectrum23 scans: 2187	emPAI	0.04
137	sp|Q6UY18|LIGO4_HUMAN	Leucine-rich repeat and immunoglobulin-like domain-containing nogo receptor-interacting protein 4 OS=Homo sapiens OX=9606 GN=LINGO4 PE=2 SV=1	16	64532	1	0	1	0	2.7	8.52	3729	1	1	1	929.448	1856.88	2	1856.86	0.0179	0	15.8	0.29	K	HHMTFDFVAPRPSGDK	N	Oxidation (M)	0.0010000000000000.0	File23649 Spectrum924 scans: 3401	emPAI	0.05
138	sp|Q96QI5|HS3S6_HUMAN	Heparan sulfate glucosamine 3-O-sulfotransferase 6 OS=Homo sapiens OX=9606 GN=HS3ST6 PE=1 SV=2	15	37505	5	0	3	0	14	10.8	786	10	1	1	478.78	955.545	2	955.531	0.0142	1	0.35	11	K	KAQGGSRPR	C			File23649 Spectrum2351 scans: 5001
138	sp|Q96QI5|HS3S6_HUMAN	Heparan sulfate glucosamine 3-O-sulfotransferase 6 OS=Homo sapiens OX=9606 GN=HS3ST6 PE=1 SV=2	15	37505	5	0	3	0	14	10.8	787	2	1	1	478.781	955.548	2	955.531	0.0169	1	10.46	1	K	KAQGGSRPR	C			File23649 Spectrum1429 scans: 3993
138	sp|Q96QI5|HS3S6_HUMAN	Heparan sulfate glucosamine 3-O-sulfotransferase 6 OS=Homo sapiens OX=9606 GN=HS3ST6 PE=1 SV=2	15	37505	5	0	3	0	14	10.8	1307	5	1	1	536.324	1070.63	2	1070.65	-0.0148	0	1.3	6.9	R	FPQALIVGVK	K			File23649 Spectrum1572 scans: 4169
138	sp|Q96QI5|HS3S6_HUMAN	Heparan sulfate glucosamine 3-O-sulfotransferase 6 OS=Homo sapiens OX=9606 GN=HS3ST6 PE=1 SV=2	15	37505	5	0	3	0	14	10.8	1308	1	1	1	536.324	1070.63	2	1070.65	-0.0143	0	15.28	0.27	R	FPQALIVGVK	K			File23649 Spectrum1645 scans: 4247
138	sp|Q96QI5|HS3S6_HUMAN	Heparan sulfate glucosamine 3-O-sulfotransferase 6 OS=Homo sapiens OX=9606 GN=HS3ST6 PE=1 SV=2	15	37505	5	0	3	0	14	10.8	4311	1	1	1	786.397	2356.17	3	2356.14	0.0273	1	2.36	5.7	-	MAGSGGLGGGAGGGQGAGAGQGAALRASR	A			File23649 Spectrum3268 scans: 5990	emPAI	0.09
139	sp|P20930|FILA_HUMAN	Filaggrin OS=Homo sapiens OX=9606 GN=FLG PE=1 SV=3	14	435036	7	0	6	0	2.1	9.24	1603	1	1	1	567.284	1132.55	2	1132.56	-0.0053	1	14.42	0.57	R	GQASSAVRDSR	H			File23649 Spectrum285 scans: 2639
139	sp|P20930|FILA_HUMAN	Filaggrin OS=Homo sapiens OX=9606 GN=FLG PE=1 SV=3	14	435036	7	0	6	0	2.1	9.24	1636	3	0	1	571.263	1140.51	2	1140.53	-0.0151	0	1.2	6.5	R	GQAASSHEQAR	S			File23649 Spectrum1716 scans: 4322
139	sp|P20930|FILA_HUMAN	Filaggrin OS=Homo sapiens OX=9606 GN=FLG PE=1 SV=3	14	435036	7	0	6	0	2.1	9.24	2409	1	1	1	671.784	1341.55	2	1341.58	-0.0264	1	8.47	0.29	K	TYDKEQSGDGSR	H			File23649 Spectrum832 scans: 3301
139	sp|P20930|FILA_HUMAN	Filaggrin OS=Homo sapiens OX=9606 GN=FLG PE=1 SV=3	14	435036	7	0	6	0	2.1	9.24	3185	3	0	1	805.878	1609.74	2	1609.73	0.0105	1	3.58	4.4	R	AGHGHSADSSRQSGTR	H			File23649 Spectrum2364 scans: 5014
139	sp|P20930|FILA_HUMAN	Filaggrin OS=Homo sapiens OX=9606 GN=FLG PE=1 SV=3	14	435036	7	0	6	0	2.1	9.24	3692	6	0	1	921.904	1841.79	2	1841.79	0.0027	1	1.1	3.4	R	SHHEDRAGHGHSADSSR	K			File23649 Spectrum2406 scans: 5058
139	sp|P20930|FILA_HUMAN	Filaggrin OS=Homo sapiens OX=9606 GN=FLG PE=1 SV=3	14	435036	7	0	6	0	2.1	9.24	3693	2	1	1	921.904	1841.79	2	1841.79	0.0029	1	1.8	2.9	R	SHHEDRAGHGHSADSSR	K			File23649 Spectrum2477 scans: 5133
139	sp|P20930|FILA_HUMAN	Filaggrin OS=Homo sapiens OX=9606 GN=FLG PE=1 SV=3	14	435036	7	0	6	0	2.1	9.24	3965	1	1	1	672.639	2014.9	3	2014.94	-0.0397	1	1.84	3.5	R	WSGSASRNHLGSAWEQSR	D			File23649 Spectrum38 scans: 2226	emPAI	0.01
140	sp|Q15054|DPOD3_HUMAN	DNA polymerase delta subunit 3 OS=Homo sapiens OX=9606 GN=POLD3 PE=1 SV=2	14	51653	2	0	2	0	4.1	9.38	835	8	0	1	487.233	972.452	2	972.441	0.0115	0	3.6	3.7	K	GIMGMFASK	A	2 Oxidation (M)	0.001010000.0	File23649 Spectrum2710 scans: 5379
140	sp|Q15054|DPOD3_HUMAN	DNA polymerase delta subunit 3 OS=Homo sapiens OX=9606 GN=POLD3 PE=1 SV=2	14	51653	2	0	2	0	4.1	9.38	1603	1	0	1	567.284	1132.55	2	1132.57	-0.0192	1	14.42	0.57	K	RVALSDDETK	E			File23649 Spectrum285 scans: 2639	emPAI	0.06
141	sp|Q14161|GIT2_HUMAN	ARF GTPase-activating protein GIT2 OS=Homo sapiens OX=9606 GN=GIT2 PE=1 SV=2	14	85117	1	0	1	0	1.3	6.78	1603	1	0	1	567.284	1132.55	2	1132.54	0.0158	0	14.42	0.57	R	QGGHHELAER	L			File23649 Spectrum285 scans: 2639	emPAI	0.04
142	sp|Q8N1G1|REXO1_HUMAN	RNA exonuclease 1 homolog OS=Homo sapiens OX=9606 GN=REXO1 PE=1 SV=3	14	132740	6	0	5	0	4.2	9.12	206	1	1	1	407.24	812.466	2	812.462	0.0039	1	14.31	0.39	K	AVSQPRR	H			File23649 Spectrum1425 scans: 3988
142	sp|Q8N1G1|REXO1_HUMAN	RNA exonuclease 1 homolog OS=Homo sapiens OX=9606 GN=REXO1 PE=1 SV=3	14	132740	6	0	5	0	4.2	9.12	207	1	1	1	407.24	812.466	2	812.462	0.0049	1	1.3	7.7	K	AVSQPRR	H			File23649 Spectrum1491 scans: 4078
142	sp|Q8N1G1|REXO1_HUMAN	RNA exonuclease 1 homolog OS=Homo sapiens OX=9606 GN=REXO1 PE=1 SV=3	14	132740	6	0	5	0	4.2	9.12	673	3	0	1	464.25	926.486	2	926.493	-0.0071	1	5.49	3.7	K	KGPQASSPR	R			File23649 Spectrum2001 scans: 4628
142	sp|Q8N1G1|REXO1_HUMAN	RNA exonuclease 1 homolog OS=Homo sapiens OX=9606 GN=REXO1 PE=1 SV=3	14	132740	6	0	5	0	4.2	9.12	782	5	1	1	478.288	954.561	2	954.561	0.0001	1	1.18	4.9	R	LAAAPTGAKR	T			File23649 Spectrum1172 scans: 3663
142	sp|Q8N1G1|REXO1_HUMAN	RNA exonuclease 1 homolog OS=Homo sapiens OX=9606 GN=REXO1 PE=1 SV=3	14	132740	6	0	5	0	4.2	9.12	2346	1	1	1	441.561	1321.66	3	1321.67	-0.0114	1	11.7	1	K	YSLASLDRGQGR	G			File23649 Spectrum254 scans: 2592
142	sp|Q8N1G1|REXO1_HUMAN	RNA exonuclease 1 homolog OS=Homo sapiens OX=9606 GN=REXO1 PE=1 SV=3	14	132740	6	0	5	0	4.2	9.12	2648	1	1	1	702.878	1403.74	2	1403.73	0.015	1	4.52	4.9	R	EHRSAEAPALAPR	G			File23649 Spectrum3416 scans: 6148	emPAI	0.02
143	sp|O14640|DVL1_HUMAN	Segment polarity protein dishevelled homolog DVL-1 OS=Homo sapiens OX=9606 GN=DVL1 PE=1 SV=2	14	75539	2	0	2	0	5	7.7	1556	4	0	1	563.275	1124.53	2	1124.52	0.0177	0	1.94	7.9	K	SMDQDFGVVK	E			File23649 Spectrum701 scans: 3104
143	sp|O14640|DVL1_HUMAN	Segment polarity protein dishevelled homolog DVL-1 OS=Homo sapiens OX=9606 GN=DVL1 PE=1 SV=2	14	75539	2	0	2	0	5	7.7	4429	1	1	1	680.826	2719.27	4	2719.3	-0.0308	0	14.08	0.32	R	ASSFSSITDSTMSLNIVTVTLNMER	H	Oxidation (M)	0.0000000000010000000000000.0	File23649 Spectrum2434 scans: 5088	emPAI	0.04
Peptide matches not assigned to protein hits	--------------------------------------------------------
											2	1	1	0	352.679	703.344	2	703.34	0.0036	0	2.71	9.1		HSAAYR				File23649 Spectrum2358 scans: 5008
											3	1	1	0	352.726	703.438	2	703.427	0.011	0	2.2	2.6		FVTPLK				File23649 Spectrum2553 scans: 5214
											4				352.799	703.583	2											File23649 Spectrum4147 scans: 7036
											5	1	1	0	353.697	705.38	2	705.384	-0.0042	0	13.01	0.92		TMLAVR		Oxidation (M)	0.010000.0	File23649 Spectrum1119 scans: 3607
											6	1	1	0	353.697	705.38	2	705.384	-0.0041	0	11.5	1.3		TMLAVR		Oxidation (M)	0.010000.0	File23649 Spectrum1209 scans: 3702
											7	1	1	0	353.698	705.381	2	705.384	-0.0037	0	14.27	0.68		TMLAVR		Oxidation (M)	0.010000.0	File23649 Spectrum1043 scans: 3527
											8				355.712	709.409	2											File23649 Spectrum3241 scans: 5962
											9				355.73	709.445	2											File23649 Spectrum3665 scans: 6435
											11	1	1	0	356.676	711.337	2	711.33	0.0075	0	1.27	8.1		HSEPSR				File23649 Spectrum1887 scans: 4507
											12	1	1	0	357.212	712.409	2	712.412	-0.003	0	7.09	1.9		GLDIPAK				File23649 Spectrum1067 scans: 3552
											13	1	1	0	357.235	712.456	2	712.46	-0.0038	1	5.27	1.9		KKPAAAK				File23649 Spectrum3540 scans: 6287
											14				357.235	712.456	2											File23649 Spectrum3071 scans: 5768
											15	1	1	0	357.235	712.456	2	712.448	0.008	0	3.34	3		TVAVPVK				File23649 Spectrum3127 scans: 5838
											16	1	1	0	357.236	712.456	2	712.448	0.0081	0	2.9	3.3		TVAVPVK				File23649 Spectrum3011 scans: 5700
											17	1	1	0	359.698	717.381	2	717.377	0.004	1	0.85	18		QATKDR				File23649 Spectrum191 scans: 2516
											19	1	1	0	360.185	718.355	2	718.361	-0.0059	1	8.82	3.5		KTAEDR				File23649 Spectrum1895 scans: 4515
											20	1	1	0	360.207	718.399	2	718.391	0.008	1	5	7.2		GRMALR		Oxidation (M)	0.001000.0	File23649 Spectrum3006 scans: 5694
											21				360.763	719.512	2											File23649 Spectrum4484 scans: 7996
											22				360.763	719.512	2											File23649 Spectrum4481 scans: 7966
											25	1	1	0	361.704	721.393	2	721.379	0.0137	0	5.12	4		TVMTVR		Oxidation (M)	0.001000.0	File23649 Spectrum3579 scans: 6336
											26				361.749	721.484	2											File23649 Spectrum3566 scans: 6320
											27	1	1	0	362.221	722.428	2	722.433	-0.0044	1	3.84	1.6		KLTYAK				File23649 Spectrum3746 scans: 6525
											28				362.222	722.429	2											File23649 Spectrum3557 scans: 6308
											29				362.222	722.429	2											File23649 Spectrum3205 scans: 5924
											30				362.222	722.429	2											File23649 Spectrum3285 scans: 6008
											31				362.222	722.429	2											File23649 Spectrum3140 scans: 5852
											32				362.222	722.43	2											File23649 Spectrum3445 scans: 6179
											33				362.738	723.461	2											File23649 Spectrum4073 scans: 6945
											34	1	1	0	362.757	723.5	2	723.501	-0.0009	0	0.3	0.93		IILPLR				File23649 Spectrum4242 scans: 7149
											35	1	1	0	363.21	724.406	2	724.398	0.0079	0	4.59	1.8		SHVVQR				File23649 Spectrum2341 scans: 4989
											36	1	1	0	363.218	724.422	2	724.434	-0.0126	1	6.61	1.5		SPRLPR				File23649 Spectrum1301 scans: 3801
											37	1	1	0	363.218	724.422	2	724.423	-0.0008	0	6.47	1.6		VPSGLPR				File23649 Spectrum1361 scans: 3905
											38	1	1	0	363.219	724.423	2	724.412	0.0107	1	0.92	5.7		TYVKSK				File23649 Spectrum1335 scans: 3855
											39	1	1	0	363.249	724.484	2	724.496	-0.0119	1	9.2	0.31		KIPIVR				File23649 Spectrum1563 scans: 4158
											40				363.671	725.326	2											File23649 Spectrum1839 scans: 4456
											41				363.671	725.327	2											File23649 Spectrum1913 scans: 4535
											42	1	1	0	363.68	725.345	2	725.334	0.0108	0	0.71	8.2		GSGGSFSK				File23649 Spectrum4482 scans: 7967
											43				363.765	725.515	2											File23649 Spectrum3391 scans: 6122
											44	1	1	0	364.151	726.287	2	726.275	0.0111	0	4.31	0.69		DNYCR				File23649 Spectrum1279 scans: 3776
											45				364.225	726.435	2											File23649 Spectrum3329 scans: 6056
											46				364.243	726.471	2											File23649 Spectrum3720 scans: 6497
											47				364.243	726.472	2											File23649 Spectrum3656 scans: 6425
											48	1	1	0	364.679	727.344	2	727.332	0.0117	1	5.22	1.8		YDKMR		Oxidation (M)	0.00010.0	File23649 Spectrum2809 scans: 5487
											50	1	1	0	365.217	728.419	2	728.418	0.0007	0	8.1	3.2		GISSLPR				File23649 Spectrum938 scans: 3415
											51	1	1	0	366.72	731.425	2	731.418	0.0073	0	17.99	0.27		INSSAIK				File23649 Spectrum2527 scans: 5187
											52	1	1	0	366.72	731.425	2	731.418	0.0074	0	15.5	0.48		SNIGTLK				File23649 Spectrum2607 scans: 5271
											53	1	1	0	367.197	732.38	2	732.388	-0.0077	1	22.9	0.11		SRLDSR				File23649 Spectrum1606 scans: 4204
											54	1	1	0	368.733	735.452	2	735.453	-0.0006	0	2.25	0.8		IYSILK				File23649 Spectrum1804 scans: 4419
											55	1	1	0	369.19	736.365	2	736.354	0.0113	1	17.41	0.33		TKMGER		Oxidation (M)	0.001000.0	File23649 Spectrum1831 scans: 4448
											56				370.735	739.456	2											File23649 Spectrum3455 scans: 6191
											57	1	1	0	370.735	739.456	2	739.459	-0.0032	0	0.89	4.2		GNLPLVK				File23649 Spectrum3256 scans: 5978
											58				370.735	739.456	2											File23649 Spectrum3129 scans: 5840
											59				370.735	739.456	2											File23649 Spectrum3192 scans: 5910
											60				370.735	739.456	2											File23649 Spectrum3347 scans: 6076
											62	1	1	0	371.233	740.452	2	740.466	-0.014	1	6.36	1.5		RLVTPR				File23649 Spectrum3938 scans: 6767
											63				371.251	740.488	2											File23649 Spectrum4072 scans: 6944
											64				371.657	741.299	2											File23649 Spectrum1919 scans: 4541
											68	1	1	0	373.214	744.413	2	744.424	-0.011	1	8.57	4.9		AVGGARSK				File23649 Spectrum3191 scans: 5908
											69	1	0	0	374.717	747.419	2	747.42	-0.0006	0	10.61	1.1		LDIMLK		Oxidation (M)	0.000100.0	File23649 Spectrum1896 scans: 4516
											70	1	1	0	377.187	752.36	2	752.345	0.0143	0	0.93	8.5		NSYDVR				File23649 Spectrum1908 scans: 4529
											71				377.233	752.452	2											File23649 Spectrum3000 scans: 5688
											72	1	1	0	377.247	752.48	2	752.48	0.0003	0	0.53	2.2		TPVIPVK				File23649 Spectrum1450 scans: 4019
											73				377.248	752.48	2											File23649 Spectrum1505 scans: 4095
											74				377.725	753.436	2											File23649 Spectrum3366 scans: 6096
											75				377.743	753.472	2											File23649 Spectrum3821 scans: 6614
											76				377.743	753.472	2											File23649 Spectrum3768 scans: 6551
											77	1	1	0	378.265	754.516	2	754.506	0.0098	0	10.88	0.14		ILAGLLR				File23649 Spectrum10 scans: 2138
											78	1	1	0	378.265	754.516	2	754.506	0.01	0	7.01	0.35		ILQILR				File23649 Spectrum17 scans: 2169
											79				378.359	754.703	2											File23649 Spectrum2984 scans: 5671
											80				378.359	754.703	2											File23649 Spectrum2151 scans: 4786
											81				378.359	754.703	2											File23649 Spectrum2779 scans: 5455
											82				378.359	754.703	2											File23649 Spectrum2865 scans: 5546
											83				378.359	754.704	2											File23649 Spectrum2708 scans: 5377
											84	1	1	0	379.248	756.482	2	756.497	-0.0148	1	3.29	5.5		TLRIVR				File23649 Spectrum3741 scans: 6520
											85				379.248	756.482	2											File23649 Spectrum3128 scans: 5839
											86				379.248	756.482	2											File23649 Spectrum3193 scans: 5911
											87				379.248	756.482	2											File23649 Spectrum3280 scans: 6003
											88				379.249	756.483	2											File23649 Spectrum3511 scans: 6252
											89				379.249	756.483	2											File23649 Spectrum3350 scans: 6079
											90				379.249	756.484	2											File23649 Spectrum3443 scans: 6177
											91	1	1	0	379.71	757.406	2	757.408	-0.0022	0	3.16	8.5		SLQAPSR				File23649 Spectrum749 scans: 3192
											92				379.71	757.406	2											File23649 Spectrum728 scans: 3147
											93				379.711	757.407	2											File23649 Spectrum687 scans: 3089
											94				379.711	757.407	2											File23649 Spectrum3019 scans: 5708
											95	1	1	0	379.711	757.408	2	757.408	-0.0003	1	4.08	6.8		APGKGGGSK				File23649 Spectrum1934 scans: 4557
											97	1	1	0	380.202	758.39	2	758.392	-0.0017	0	9.68	2.1		APSEISR				File23649 Spectrum898 scans: 3372
											98	1	1	0	380.203	758.391	2	758.392	-0.0013	0	7.79	3.3		APSEISR				File23649 Spectrum821 scans: 3289
											99	1	1	0	380.203	758.391	2	758.392	-0.0012	0	8.01	3.1		APSEISR				File23649 Spectrum772 scans: 3223
											100				381.726	761.438	2											File23649 Spectrum3188 scans: 5905
											101				381.759	761.504	2											File23649 Spectrum1251 scans: 3746
											102	1	1	0	382.208	762.402	2	762.406	-0.0037	1	13.68	1.1		LKMAER		Oxidation (M)	0.001000.0	File23649 Spectrum1035 scans: 3518
											103	1	1	0	382.221	762.427	2	762.428	-0.0002	0	0.99	13		APTYALK				File23649 Spectrum3135 scans: 5846
											104				382.262	762.51	2											File23649 Spectrum3675 scans: 6447
											106	1	1	0	383.228	764.442	2	764.429	0.013	1	3.88	4		AVTYRR				File23649 Spectrum935 scans: 3412
											107				384.235	766.455	2											File23649 Spectrum3545 scans: 6293
											108	1	1	0	384.235	766.455	2	766.445	0.0102	0	0.17	7.8		ASLAIHR				File23649 Spectrum3999 scans: 6845
											109				384.235	766.456	2											File23649 Spectrum3279 scans: 6002
											110				384.235	766.456	2											File23649 Spectrum3344 scans: 6073
											111	1	1	0	384.236	766.456	2	766.47	-0.0137	0	12.53	0.45		ALSHLVK				File23649 Spectrum3881 scans: 6687
											112				384.236	766.457	2											File23649 Spectrum3635 scans: 6401
											113	1	1	0	384.236	766.458	2	766.445	0.0127	1	3.09	4		APPARQK				File23649 Spectrum1132 scans: 3620
											115	1	1	0	384.732	767.45	2	767.44	0.01	1	11.13	0.51		HKSIQR				File23649 Spectrum3920 scans: 6742
											116				384.751	767.487	2											File23649 Spectrum4144 scans: 7033
											117				384.772	767.529	2											File23649 Spectrum659 scans: 3056
											118	1	1	0	385.255	768.496	2	768.486	0.0105	1	7.98	0.53		GLVQPKK				File23649 Spectrum1276 scans: 3773
											119				385.74	769.466	2											File23649 Spectrum2911 scans: 5594
											120				385.753	769.491	2											File23649 Spectrum1195 scans: 3687
											121	1	1	0	386.238	770.462	2	770.465	-0.0033	0	2.49	8.3		TLSVPVR				File23649 Spectrum3453 scans: 6189
											122				386.238	770.462	2											File23649 Spectrum3365 scans: 6095
											123	1	1	0	386.238	770.462	2	770.465	-0.0032	0	1.83	9.6		TLSVPVR				File23649 Spectrum3517 scans: 6260
											124				386.256	770.498	2											File23649 Spectrum3829 scans: 6623
											125				386.256	770.498	2											File23649 Spectrum3775 scans: 6559
											126	1	1	0	387.235	772.456	2	772.463	-0.0074	1	2.36	15		MPLKLR		Oxidation (M)	0.100000.0	File23649 Spectrum545 scans: 2935
											129	1	1	0	387.244	772.473	2	772.481	-0.0072	1	1.43	6.2		QKGITVK				File23649 Spectrum4490 scans: 8106
											130	1	1	0	387.244	772.474	2	772.481	-0.0069	1	8.99	1.1		LSLKNAK				File23649 Spectrum4500 scans: 8142
											131	1	1	0	387.709	773.403	2	773.403	-0.0004	0	3.64	10		AVSASSPR				File23649 Spectrum190 scans: 2515
											132	1	1	0	387.709	773.403	2	773.392	0.0111	0	0.96	20		AALQDEK				File23649 Spectrum243 scans: 2578
											133	1	1	0	388.181	774.348	2	774.362	-0.0139	1	6.52	1.5		DQDGGRK				File23649 Spectrum4452 scans: 7518
											134	1	0	0	388.209	774.402	2	774.406	-0.0033	0	19.37	0.38		LLQDMR				File23649 Spectrum797 scans: 3257
											135				388.669	775.323	2											File23649 Spectrum3004 scans: 5692
											136	1	1	0	390.733	779.451	2	779.465	-0.0148	0	8.97	0.67		ILAAQHK				File23649 Spectrum3158 scans: 5871
											137	1	1	0	391.23	780.446	2	780.439	0.0065	0	1.87	6.4		LWHAVR				File23649 Spectrum1352 scans: 3886
											138				391.241	780.467	2											File23649 Spectrum4265 scans: 7175
											140				392.748	783.482	2											File23649 Spectrum3277 scans: 6000
											141				392.748	783.482	2											File23649 Spectrum3421 scans: 6154
											142	1	1	0	392.748	783.482	2	783.497	-0.0144	0	1.04	4.2		LALAQLR				File23649 Spectrum3509 scans: 6250
											143				392.748	783.482	2											File23649 Spectrum3343 scans: 6072
											144				393.246	784.478	2											File23649 Spectrum3995 scans: 6841
											145	1	1	0	393.247	784.479	2	784.492	-0.0129	1	11.54	0.89		ILAAKGGR				File23649 Spectrum3908 scans: 6724
											146	1	1	0	393.248	784.481	2	784.492	-0.0113	1	2.69	7.1		AIRLGQK				File23649 Spectrum4033 scans: 6894
											147	1	1	0	393.26	784.505	2	784.506	-0.0013	0	7.17	1.7		LIAVLEK				File23649 Spectrum2427 scans: 5080
											148				393.264	784.513	2											File23649 Spectrum4156 scans: 7047
											149	1	0	0	394.219	786.423	2	786.414	0.009	0	7.69	3.9		LGTFHGR				File23649 Spectrum954 scans: 3432
											150	1	1	0	394.237	786.459	2	786.449	0.01	0	16.26	0.56		EAVDILK				File23649 Spectrum1662 scans: 4264
											151	1	1	0	394.243	786.471	2	786.471	-0.0004	1	8.05	3.1		VKSGAIGR				File23649 Spectrum583 scans: 2975
											152	1	1	0	394.25	786.486	2	786.471	0.0144	1	7.28	1.9		LGSVQRK				File23649 Spectrum1808 scans: 4423
											153				395.227	788.439	2											File23649 Spectrum3324 scans: 6050
											154				395.233	788.451	2											File23649 Spectrum4491 scans: 8109
											155				395.233	788.451	2											File23649 Spectrum4501 scans: 8145
											157	1	1	0	395.749	789.484	2	789.486	-0.0019	1	9.8	0.56		IFKLGGR				File23649 Spectrum653 scans: 3050
											158	1	1	0	396.219	790.423	2	790.437	-0.0146	1	9.73	2.3		MKVLER		Oxidation (M)	0.100000.0	File23649 Spectrum1066 scans: 3551
											160	1	1	0	396.734	791.454	2	791.457	-0.0035	1	11.69	0.75		IGSMKIK		Oxidation (M)	0.0001000.0	File23649 Spectrum1879 scans: 4498
											163				398.741	795.468	2											File23649 Spectrum2344 scans: 4992
											164	1	1	0	399.241	796.467	2	796.481	-0.0136	0	11.16	0.46		AAKPSVPK				File23649 Spectrum1330 scans: 3843
											165	1	1	0	399.241	796.468	2	796.481	-0.0127	0	14.53	0.21		AAKPSVPK				File23649 Spectrum1355 scans: 3892
											166	1	1	0	399.246	796.478	2	796.492	-0.0141	1	3.23	2.3		VPLKQGR				File23649 Spectrum3141 scans: 5853
											168	1	1	0	399.738	797.462	2	797.451	0.0112	1	2.07	5		KHSGTLR				File23649 Spectrum3494 scans: 6234
											169				399.756	797.498	2											File23649 Spectrum3909 scans: 6726
											170				399.756	797.498	2											File23649 Spectrum3868 scans: 6671
											171				401.261	800.508	2											File23649 Spectrum3597 scans: 6357
											172				401.261	800.508	2											File23649 Spectrum3543 scans: 6291
											173				401.262	800.509	2											File23649 Spectrum3333 scans: 6061
											174				401.262	800.509	2											File23649 Spectrum3831 scans: 6625
											175				401.262	800.509	2											File23649 Spectrum3263 scans: 5985
											176				401.262	800.509	2											File23649 Spectrum3403 scans: 6135
											177				401.262	800.51	2											File23649 Spectrum3773 scans: 6557
											178				401.262	800.51	2											File23649 Spectrum3654 scans: 6422
											179				401.262	800.51	2											File23649 Spectrum3473 scans: 6211
											180	1	1	0	401.262	800.51	2	800.501	0.0098	0	0.9	3.5		DIILTVK				File23649 Spectrum3967 scans: 6803
											181	1	1	0	401.719	801.423	2	801.434	-0.0117	1	2.1	18		EGIEKAR				File23649 Spectrum1216 scans: 3709
											182	1	1	0	401.719	801.424	2	801.434	-0.0107	0	6.21	7		GIISAADR				File23649 Spectrum1284 scans: 3782
											183	1	1	0	401.743	801.47	2	801.471	-0.0005	0	12.35	1.2		LGSAVVTR				File23649 Spectrum1200 scans: 3692
											184	1	1	0	401.743	801.471	2	801.471	-0.0002	0	22.72	0.11		LGSAVVTR				File23649 Spectrum1297 scans: 3797
											185	1	1	0	402.247	802.479	2	802.47	0.0093	0	9.92	0.87		VVPLYGR				File23649 Spectrum4368 scans: 7298
											186				403.235	804.456	2											File23649 Spectrum4251 scans: 7160
											187				403.739	805.464	2											File23649 Spectrum3316 scans: 6041
											188				404.155	806.295	2											File23649 Spectrum975 scans: 3455
											191	1	1	0	404.232	806.45	2	806.457	-0.0072	0	9.9	1.1		LMTSLVK		Oxidation (M)	0.0100000.0	File23649 Spectrum3288 scans: 6011
											194	1	1	0	405.706	809.397	2	809.397	0.0003	1	1.39	8.2		HTCKHK				File23649 Spectrum719 scans: 3132
											195	1	1	0	405.758	809.501	2	809.487	0.0138	1	5.75	0.69		HGRLLSK				File23649 Spectrum1568 scans: 4163
											196				406.248	810.482	2											File23649 Spectrum3684 scans: 6457
											197				406.248	810.482	2											File23649 Spectrum3483 scans: 6222
											198				406.248	810.482	2											File23649 Spectrum3423 scans: 6156
											199	1	1	0	406.718	811.422	2	811.437	-0.0155	0	9.69	1		LPGCLPR				File23649 Spectrum2521 scans: 5179
											201	1	1	0	406.735	811.454	2	811.444	0.0104	0	14.46	0.29		LPASAEPK				File23649 Spectrum643 scans: 3039
											202	1	0	0	406.752	811.49	2	811.48	0.0099	0	8.19	0.77		AVTPVPTK				File23649 Spectrum1329 scans: 3840
											203	1	0	0	406.754	811.493	2	811.48	0.0129	0	12.35	0.32		AVTPVPTK				File23649 Spectrum1784 scans: 4397
											204				406.764	811.514	2											File23649 Spectrum4214 scans: 7116
											208	1	1	0	407.754	813.493	2	813.507	-0.0138	1	6.51	3.6		VLRIEGK				File23649 Spectrum3022 scans: 5711
											209	1	1	0	408.234	814.453	2	814.455	-0.0016	0	14.1	0.96		ELIIGDR				File23649 Spectrum1547 scans: 4141
											210	1	1	0	408.251	814.487	2	814.477	0.0097	1	3.85	5.6		NVRIASR				File23649 Spectrum3558 scans: 6310
											211	1	1	0	408.251	814.487	2	814.477	0.0098	1	3.04	6.7		NVRIASR				File23649 Spectrum3616 scans: 6379
											212	1	1	0	408.251	814.487	2	814.491	-0.0038	1	8.35	2		EIANKIK				File23649 Spectrum2635 scans: 5300
											213	1	1	0	408.251	814.488	2	814.481	0.0065	1	0.52	12		GRVGLWK				File23649 Spectrum3678 scans: 6450
											214	1	1	0	408.251	814.488	2	814.503	-0.0142	1	4.96	4.3		GRLALTGK				File23649 Spectrum3506 scans: 6247
											215	1	1	0	408.269	814.524	2	814.516	0.0078	0	0.29	3		VLETILK				File23649 Spectrum3948 scans: 6779
											216				408.269	814.524	2											File23649 Spectrum3862 scans: 6663
											217	1	1	0	408.269	814.524	2	814.528	-0.0031	1	0.12	3.1		LSLIGKGK				File23649 Spectrum3903 scans: 6718
											218	1	1	0	410.24	818.466	2	818.465	0.0004	1	0.95	9.1		KGQVIQF				File23649 Spectrum2211 scans: 4849
											219				410.244	818.473	2											File23649 Spectrum4416 scans: 7360
											220	1	1	0	410.714	819.413	2	819.424	-0.0114	0	2.76	12		NAFNNLK				File23649 Spectrum2385 scans: 5036
											221	1	1	0	411.219	820.424	2	820.411	0.0123	0	9.69	1.8		AAGAGMISK		Oxidation (M)	0.000001000.0	File23649 Spectrum1134 scans: 3622
											223	1	0	0	412.231	822.448	2	822.446	0.0023	0	15.33	0.33		ATHNRPK				File23649 Spectrum1074 scans: 3559
											224				412.304	822.593	2											File23649 Spectrum3469 scans: 6206
											225				412.304	822.594	2											File23649 Spectrum3396 scans: 6127
											226				412.746	823.477	2											File23649 Spectrum3267 scans: 5989
											227	1	1	0	412.752	823.49	2	823.492	-0.0011	0	1.14	3.1		LSIHINK				File23649 Spectrum1975 scans: 4600
											228	1	1	0	412.753	823.491	2	823.492	-0.0006	0	2.93	2.1		AANVKPPK				File23649 Spectrum1741 scans: 4348
											229				412.753	823.491	2											File23649 Spectrum2889 scans: 5571
											230	1	1	0	412.753	823.491	2	823.492	-0.0005	1	0.34	3.7		ALLDHKK				File23649 Spectrum1612 scans: 4211
											231				412.753	823.491	2											File23649 Spectrum846 scans: 3317
											232				412.753	823.491	2											File23649 Spectrum588 scans: 2980
											233				412.753	823.491	2											File23649 Spectrum1257 scans: 3753
											234	1	1	0	412.753	823.491	2	823.492	-0.0001	0	1.37	3		AANVKPPK				File23649 Spectrum1813 scans: 4429
											235	1	1	0	412.753	823.491	2	823.503	-0.0113	1	7.04	0.8		RLHTAVK				File23649 Spectrum1888 scans: 4508
											236				412.753	823.492	2											File23649 Spectrum1320 scans: 3826
											237				412.753	823.492	2											File23649 Spectrum1345 scans: 3875
											238	1	1	0	412.753	823.492	2	823.492	0.0002	0	6.38	0.93		GLIPPTAR				File23649 Spectrum1539 scans: 4133
											239	1	1	0	412.753	823.492	2	823.492	0.0003	1	0.97	3.2		GILHKEK				File23649 Spectrum2051 scans: 4681
											240				412.753	823.492	2											File23649 Spectrum1381 scans: 3932
											241	1	1	0	412.754	823.493	2	823.48	0.0123	1	4.79	1.3		VKSSLYK				File23649 Spectrum1472 scans: 4053
											242				412.754	823.493	2											File23649 Spectrum1431 scans: 3996
											243	1	1	0	412.796	823.577	2	823.564	0.0131	0	1.63	0.69		VRPVLLK				File23649 Spectrum3823 scans: 6616
											244				412.796	823.578	2											File23649 Spectrum3872 scans: 6677
											245	1	1	0	413.255	824.495	2	824.487	0.0081	1	0.64	3.8		HSVKGLGK				File23649 Spectrum3965 scans: 6801
											246	1	1	0	413.288	824.562	2	824.548	0.0135	0	10.05	0.099		VKPQLLK				File23649 Spectrum4177 scans: 7070
											247	1	1	0	413.763	825.511	2	825.507	0.0039	1	1.54	3		KVTHTLK				File23649 Spectrum256 scans: 2595
											250	1	1	0	414.22	826.425	2	826.441	-0.0158	1	4.27	4.8		HSGAAKTR				File23649 Spectrum737 scans: 3164
											251	1	1	0	414.222	826.429	2	826.43	-0.0007	1	1.22	9.4		HTNAEKK				File23649 Spectrum709 scans: 3113
											252	1	1	0	414.23	826.445	2	826.434	0.0111	0	6.77	2		AYASLFR				File23649 Spectrum1002 scans: 3484
											253	1	1	0	414.23	826.445	2	826.434	0.0115	0	4.65	3.3		AYASLFR				File23649 Spectrum920 scans: 3396
											254	1	0	0	414.712	827.409	2	827.418	-0.0095	1	8.33	1.6		HTRQMR				File23649 Spectrum784 scans: 3239
											255				414.712	827.409	2											File23649 Spectrum838 scans: 3308
											256				414.76	827.506	2											File23649 Spectrum3461 scans: 6198
											257				414.761	827.508	2											File23649 Spectrum3571 scans: 6327
											258				414.761	827.508	2											File23649 Spectrum3922 scans: 6745
											259				414.761	827.508	2											File23649 Spectrum3627 scans: 6392
											260				414.762	827.508	2											File23649 Spectrum3394 scans: 6125
											261				414.762	827.509	2											File23649 Spectrum3685 scans: 6459
											262				414.762	827.509	2											File23649 Spectrum3883 scans: 6690
											263				414.762	827.509	2											File23649 Spectrum3523 scans: 6267
											264				414.762	827.509	2											File23649 Spectrum3816 scans: 6608
											265	1	1	0	415.259	828.504	2	828.507	-0.003	0	2.26	8		LAAGASVLK				File23649 Spectrum4093 scans: 6971
											266	1	1	0	415.259	828.504	2	828.507	-0.0029	1	3.12	6.5		TPKIVSGK				File23649 Spectrum4006 scans: 6855
											267				415.26	828.506	2											File23649 Spectrum4047 scans: 6912
											268				415.277	828.54	2											File23649 Spectrum4241 scans: 7148
											269	1	1	0	416.746	831.478	2	831.464	0.0145	0	12.28	0.92		VAIMVSGR				File23649 Spectrum807 scans: 3270
											272				416.76	831.505	2											File23649 Spectrum1532 scans: 4125
											273	1	1	0	417.202	832.39	2	832.375	0.015	0	1.38	11		EAPQTCK				File23649 Spectrum1061 scans: 3546
											274				417.212	832.41	2											File23649 Spectrum959 scans: 3437
											275	1	1	0	417.25	832.486	2	832.477	0.0099	1	4.51	2.6		GTRTISAK				File23649 Spectrum4393 scans: 7329
											276	1	0	0	417.251	832.487	2	832.492	-0.0053	1	7.77	1.2		LRFELR				File23649 Spectrum4337 scans: 7262
											278				418.753	835.491	2											File23649 Spectrum1681 scans: 4284
											281	1	1	0	420.694	839.374	2	839.377	-0.0032	0	4.34	2.2		ATDSFSGR				File23649 Spectrum974 scans: 3454
											282	1	1	0	421.242	840.47	2	840.482	-0.0117	0	8.7	1.4		AVQALPSR				File23649 Spectrum3717 scans: 6494
											283				421.259	840.504	2											File23649 Spectrum3297 scans: 6021
											284	1	1	0	421.266	840.518	2	840.518	-0.0004	1	5.72	1.6		AKAIPVSR				File23649 Spectrum1170 scans: 3661
											285	1	1	0	421.758	841.501	2	841.502	-0.0015	0	12.51	0.61		AVSVTPIR				File23649 Spectrum893 scans: 3367
											286	1	1	0	421.758	841.501	2	841.502	-0.0014	0	0.83	9		AVSVTPIR				File23649 Spectrum4511 scans: 8229
											287	1	1	0	421.758	841.501	2	841.502	-0.0013	1	4.81	3.6		LEKTVPR				File23649 Spectrum4325 scans: 7247
											288	1	1	0	421.758	841.501	2	841.502	-0.0009	1	7.18	2.1		VAGAATPKK				File23649 Spectrum4029 scans: 6889
											289	1	1	0	421.758	841.501	2	841.502	-0.0009	1	11.8	0.72		ELKSIPR				File23649 Spectrum1238 scans: 3733
											290	1	1	0	421.758	841.501	2	841.502	-0.0009	1	11.25	0.76		ELKSIPR				File23649 Spectrum3763 scans: 6544
											291	1	1	0	421.758	841.501	2	841.502	-0.0008	0	11.74	0.68		AVSVTPIR				File23649 Spectrum1981 scans: 4607
											292	1	1	0	421.758	841.501	2	841.502	-0.0008	1	11.14	0.78		ELKSIPR				File23649 Spectrum3693 scans: 6468
											293				421.758	841.501	2											File23649 Spectrum4505 scans: 8185
											294	1	1	0	421.758	841.501	2	841.513	-0.012	1	1.11	7.9		AKKPAATR				File23649 Spectrum603 scans: 2996
											295	1	0	0	421.758	841.501	2	841.502	-0.0007	1	9.43	1.2		ELKSIPR				File23649 Spectrum4074 scans: 6947
											296	1	1	0	421.758	841.501	2	841.502	-0.0008	0	11.67	0.69		AVSVTPIR				File23649 Spectrum2217 scans: 4856
											297	1	1	0	421.758	841.501	2	841.491	0.0105	0	3.81	4.2		GISLLPDK				File23649 Spectrum4547 scans: 8752
											298	1	1	0	421.758	841.501	2	841.491	0.0106	0	4.08	4		GISLLPDK				File23649 Spectrum4552 scans: 8806
											299	1	1	0	421.758	841.501	2	841.502	-0.0006	0	12.24	0.61		AVSVTPIR				File23649 Spectrum822 scans: 3291
											300	1	1	0	421.758	841.501	2	841.502	-0.0006	0	11.69	0.69		AVSVTPIR				File23649 Spectrum1845 scans: 4463
											301	1	1	0	421.758	841.501	2	841.502	-0.0006	1	4.41	3.7		ELKSIPR				File23649 Spectrum4550 scans: 8779
											302	1	1	0	421.758	841.501	2	841.502	-0.0006	1	3.93	4.1		VAGAATPKK				File23649 Spectrum4206 scans: 7106
											303	1	1	0	421.758	841.501	2	841.502	-0.0006	1	9.86	1.1		ELKSIPR				File23649 Spectrum3993 scans: 6838
											304	1	1	0	421.758	841.501	2	841.502	-0.0006	1	8.48	1.4		VAGAATPKK				File23649 Spectrum3949 scans: 6781
											305	1	1	0	421.758	841.501	2	841.491	0.0106	0	3.92	4.1		GISLLPDK				File23649 Spectrum4474 scans: 7839
											306	1	1	0	421.758	841.501	2	841.491	0.0106	0	3.15	4.9		GISLLPDK				File23649 Spectrum4544 scans: 8725
											307	1	1	0	421.758	841.502	2	841.502	-0.0006	1	8.69	1.4		VAGAATPKK				File23649 Spectrum3910 scans: 6727
											308	1	1	0	421.758	841.502	2	841.502	-0.0005	1	2.21	6.1		LEKTVPR				File23649 Spectrum4267 scans: 7177
											309	1	1	0	421.758	841.502	2	841.502	-0.0005	0	1.62	7		AVSVTPIR				File23649 Spectrum4539 scans: 8696
											310	1	1	0	421.758	841.502	2	841.513	-0.0117	1	4.03	4		AAANKLVR				File23649 Spectrum4475 scans: 7867
											311	1	1	0	421.758	841.502	2	841.513	-0.0117	1	3.61	4.4		AAANKLVR				File23649 Spectrum4472 scans: 7780
											312	1	1	0	421.758	841.502	2	841.502	-0.0004	1	9.05	1.3		VAGAATPKK				File23649 Spectrum2371 scans: 5022
											313	1	1	0	421.758	841.502	2	841.502	-0.0005	0	11.89	0.66		AVSVTPIR				File23649 Spectrum2139 scans: 4774
											314	1	1	0	421.758	841.502	2	841.502	-0.0004	1	11.22	0.77		ELKSIPR				File23649 Spectrum2451 scans: 5106
											315				421.758	841.502	2											File23649 Spectrum4512 scans: 8258
											316	1	1	0	421.758	841.502	2	841.513	-0.0117	1	1.04	8		AVDLIRR				File23649 Spectrum4456 scans: 7580
											317	1	1	0	421.758	841.502	2	841.491	0.0108	0	3.67	4.4		GISLLPDK				File23649 Spectrum4476 scans: 7893
											318	1	1	0	421.758	841.502	2	841.502	-0.0004	1	9.24	1.2		VAGAATPKK				File23649 Spectrum4441 scans: 7434
											319	1	1	0	421.758	841.502	2	841.502	-0.0004	0	11.98	0.65		AVSVTPIR				File23649 Spectrum1781 scans: 4394
											320	1	1	0	421.758	841.502	2	841.502	-0.0004	1	8.52	1.4		VAGAATPKK				File23649 Spectrum4437 scans: 7404
											321	1	0	0	421.758	841.502	2	841.496	0.0061	1	4.37	3.7		MRIPVAR				File23649 Spectrum4458 scans: 7609
											322	1	1	0	421.758	841.502	2	841.502	-0.0004	1	12.53	0.57		VAGAATPKK				File23649 Spectrum4376 scans: 7308
											323	1	1	0	421.758	841.502	2	841.491	0.0108	0	4.29	3.8		GISLLPDK				File23649 Spectrum4460 scans: 7636
											324	1	1	0	421.758	841.502	2	841.491	0.0108	0	2.18	6.2		GISLLPDK				File23649 Spectrum4485 scans: 8009
											325	1	1	0	421.758	841.502	2	841.502	-0.0004	0	5.96	2.6		AVSVTPIR				File23649 Spectrum3139 scans: 5851
											326	1	1	0	421.758	841.502	2	841.502	-0.0004	1	1.87	6.6		VAGAATPKK				File23649 Spectrum4486 scans: 8035
											327	1	1	0	421.758	841.502	2	841.502	-0.0004	0	2.51	5.7		AVSVTPIR				File23649 Spectrum4478 scans: 7921
											328				421.758	841.502	2											File23649 Spectrum4523 scans: 8545
											329	1	1	0	421.758	841.502	2	841.513	-0.0116	1	11.51	0.72		AVDLIRR				File23649 Spectrum4444 scans: 7462
											330	1	1	0	421.758	841.502	2	841.502	-0.0003	1	4.7	3.5		VAGAATPKK				File23649 Spectrum3867 scans: 6670
											331	1	1	0	421.758	841.502	2	841.491	0.0109	0	0.91	8.3		GISLLPDK				File23649 Spectrum4518 scans: 8403
											332				421.758	841.502	2											File23649 Spectrum4522 scans: 8517
											333	1	1	0	421.758	841.502	2	841.502	-0.0003	1	5.73	2.7		VAGAATPKK				File23649 Spectrum4530 scans: 8635
											334	1	1	0	421.758	841.502	2	841.513	-0.0115	1	3.25	4.8		AAANKLVR				File23649 Spectrum4473 scans: 7812
											335	1	1	0	421.758	841.502	2	841.502	-0.0003	0	0.87	8.3		AVSVTPIR				File23649 Spectrum4534 scans: 8666
											336	1	1	0	421.758	841.502	2	841.502	-0.0003	0	12.09	0.63		AVSVTPIR				File23649 Spectrum1911 scans: 4533
											337	1	1	0	421.758	841.502	2	841.488	0.0136	1	8.83	1.3		AGRTRPGK				File23649 Spectrum4446 scans: 7489
											338	1	1	0	421.758	841.502	2	841.502	-0.0003	0	11.58	0.71		AVSVTPIR				File23649 Spectrum3367 scans: 6097
											339	1	1	0	421.758	841.502	2	841.502	-0.0003	1	3.78	4.3		ELKSIPR				File23649 Spectrum4487 scans: 8062
											340	1	1	0	421.758	841.502	2	841.502	-0.0003	0	4.27	3.8		AVSVTPIR				File23649 Spectrum4483 scans: 7980
											341	1	1	0	421.758	841.502	2	841.513	-0.0115	1	2.53	5.7		AAANKLVR				File23649 Spectrum4517 scans: 8375
											342	1	1	0	421.758	841.502	2	841.491	0.011	0	0.07	10		GISLLPDK				File23649 Spectrum4516 scans: 8346
											343	1	1	0	421.758	841.502	2	841.491	0.011	0	0.15	9.9		GISLLPDK				File23649 Spectrum4519 scans: 8431
											344				421.758	841.502	2											File23649 Spectrum4524 scans: 8573
											345				421.758	841.502	2											File23649 Spectrum4520 scans: 8459
											346	1	1	0	421.758	841.502	2	841.502	-0.0002	1	11.31	0.75		VAGAATPKK				File23649 Spectrum1644 scans: 4246
											347	1	1	0	421.758	841.502	2	841.502	-0.0002	0	11.99	0.64		AVSVTPIR				File23649 Spectrum1571 scans: 4168
											348	1	1	0	421.758	841.502	2	841.502	-0.0002	1	9.76	1.1		VAGAATPKK				File23649 Spectrum1717 scans: 4323
											349	1	1	0	421.758	841.502	2	841.502	-0.0002	0	10.74	0.85		AVSVTPIR				File23649 Spectrum4453 scans: 7533
											350	1	1	0	421.758	841.502	2	841.491	0.011	0	0.6	8.8		GISLLPDK				File23649 Spectrum4513 scans: 8287
											351	1	1	0	421.758	841.502	2	841.491	0.011	0	0.19	9.7		GISLLPDK				File23649 Spectrum4514 scans: 8316
											352				421.758	841.502	2											File23649 Spectrum4521 scans: 8488
											353	1	1	0	421.758	841.502	2	841.502	-0.0001	1	6.33	2.4		VAGAATPKK				File23649 Spectrum4420 scans: 7365
											354	1	1	0	421.758	841.502	2	841.502	-0.0001	1	4.66	3.5		ATPKQGIK				File23649 Spectrum3247 scans: 5968
											355	1	1	0	421.758	841.502	2	841.491	0.0111	0	3.76	4.2		GISLLPDK				File23649 Spectrum4461 scans: 7676
											356	1	1	0	421.758	841.502	2	841.502	-0.0001	1	10.91	0.82		ELKSIPR				File23649 Spectrum2927 scans: 5612
											357	1	1	0	421.758	841.502	2	841.491	0.0111	0	1.51	7.1		GISLLPDK				File23649 Spectrum4488 scans: 8090
											358	1	1	0	421.758	841.502	2	841.502	-0.0002	0	0.13	9.8		AVSVTPIR				File23649 Spectrum4526 scans: 8603
											359	1	1	0	421.758	841.502	2	841.502	0	1	9.05	1.3		VAGAATPKK				File23649 Spectrum3013 scans: 5702
											360	1	1	0	421.758	841.502	2	841.502	0	1	10.95	0.81		VAGAATPKK				File23649 Spectrum2522 scans: 5181
											361	1	1	0	421.758	841.502	2	841.513	-0.0112	1	7.5	1.8		AAANKLVR				File23649 Spectrum4480 scans: 7950
											362	1	1	0	421.758	841.502	2	841.502	0	1	10.97	0.81		ELKSIPR				File23649 Spectrum1339 scans: 3864
											363	1	1	0	421.758	841.502	2	841.502	0	1	11.7	0.68		VAGAATPKK				File23649 Spectrum1311 scans: 3813
											364	1	1	0	421.758	841.502	2	841.502	0.0001	1	11.63	0.69		VAGAATPKK				File23649 Spectrum2292 scans: 4937
											365	1	1	0	421.758	841.502	2	841.502	0.0001	0	10.91	0.82		AVSVTPIR				File23649 Spectrum2755 scans: 5428
											366	1	1	0	421.758	841.502	2	841.502	0.0002	1	14.04	0.4		VAGAATPKK				File23649 Spectrum2063 scans: 4694
											367	1	1	0	421.759	841.502	2	841.502	0.0003	1	8.04	1.6		VAGAATPKK				File23649 Spectrum2600 scans: 5264
											368	1	1	0	421.759	841.503	2	841.502	0.0003	1	7.29	1.9		VAGAATPKK				File23649 Spectrum3081 scans: 5780
											369	1	1	0	421.759	841.503	2	841.502	0.0004	0	11.56	0.71		AVSVTPIR				File23649 Spectrum2676 scans: 5344
											370	1	1	0	421.759	841.503	2	841.502	0.0005	1	8.93	1.3		VAGAATPKK				File23649 Spectrum1369 scans: 3917
											371	1	1	0	421.759	841.503	2	841.502	0.0005	0	0.73	8.5		AGLQLNVK				File23649 Spectrum4465 scans: 7727
											372	1	0	0	421.759	841.503	2	841.513	-0.0103	1	9.5	1.1		RDILLGR				File23649 Spectrum2862 scans: 5543
											373	1	1	0	421.759	841.503	2	841.502	0.0011	1	11.28	0.75		VAGAATPKK				File23649 Spectrum1465 scans: 4041
											374	1	1	0	421.759	841.504	2	841.502	0.0014	1	10.96	0.81		VAGAATPKK				File23649 Spectrum1507 scans: 4098
											375	1	0	0	421.759	841.504	2	841.502	0.0015	1	11.21	0.76		VAGAATPKK				File23649 Spectrum1418 scans: 3980
											376				421.77	841.525	2											File23649 Spectrum3953 scans: 6786
											377				423.176	844.337	2											File23649 Spectrum1283 scans: 3780
											378	1	1	0	423.226	844.437	2	844.44	-0.0032	1	2.39	11		RVEQEGK				File23649 Spectrum744 scans: 3183
											379	1	1	0	423.226	844.438	2	844.452	-0.0137	1	6.87	4.3		AIRENSR				File23649 Spectrum723 scans: 3138
											380	1	1	0	423.227	844.439	2	844.452	-0.0119	1	3.98	9.2		AIRENSR				File23649 Spectrum678 scans: 3078
											381				423.274	844.534	2											File23649 Spectrum3556 scans: 6307
											382				423.274	844.534	2											File23649 Spectrum3609 scans: 6371
											383				423.274	844.534	2											File23649 Spectrum3669 scans: 6440
											384				423.275	844.535	2											File23649 Spectrum4127 scans: 7011
											385				423.275	844.535	2											File23649 Spectrum3808 scans: 6598
											386				423.275	844.535	2											File23649 Spectrum3732 scans: 6510
											387				423.275	844.535	2											File23649 Spectrum3860 scans: 6661
											388				423.275	844.535	2											File23649 Spectrum3438 scans: 6172
											389				423.275	844.535	2											File23649 Spectrum3504 scans: 6245
											390	1	1	0	423.718	845.421	2	845.424	-0.0035	0	8.99	2.3		SPAIDSTR				File23649 Spectrum779 scans: 3232
											391	1	1	0	423.719	845.423	2	845.413	0.0097	0	10.04	2		AIESSPDK				File23649 Spectrum897 scans: 3371
											392	1	1	0	423.719	845.423	2	845.436	-0.0121	1	7.4	3.7		QKNDVSR				File23649 Spectrum825 scans: 3294
											393	1	1	0	424.197	846.38	2	846.372	0.008	0	11.78	0.56		EASGGDSPK				File23649 Spectrum1063 scans: 3548
											396	1	1	0	424.24	846.466	2	846.481	-0.0148	0	12.15	1.1		SAVASSVVK				File23649 Spectrum4404 scans: 7343
											397				425.752	849.49	2											File23649 Spectrum3442 scans: 6176
											398				425.761	849.508	2											File23649 Spectrum1921 scans: 4543
											399	1	1	0	426.196	850.377	2	850.379	-0.0021	0	2.38	4.6		VGCSCIR				File23649 Spectrum4506 scans: 8196
											400	1	1	0	426.197	850.379	2	850.382	-0.0028	0	1.68	4.8		EGDDFLR				File23649 Spectrum2128 scans: 4762
											404	1	1	0	426.734	851.454	2	851.457	-0.0034	0	7.45	2.3		SIMFNLK				File23649 Spectrum2745 scans: 5417
											405	1	1	0	426.75	851.486	2	851.498	-0.0112	1	0.52	7.6		VAHIERK				File23649 Spectrum2568 scans: 5230
											406	1	1	0	426.751	851.487	2	851.486	0.0006	0	4.07	3.3		HLAELAAK				File23649 Spectrum2640 scans: 5306
											407	1	1	0	427.758	853.502	2	853.502	0.0002	0	2.48	3.4		ALSPLPTR				File23649 Spectrum1666 scans: 4269
											408	1	1	0	427.759	853.503	2	853.502	0.0009	0	1.87	3.9		GLHTVLSK				File23649 Spectrum2038 scans: 4667
											409	1	1	0	427.776	853.538	2	853.527	0.011	0	6.97	0.62		GLLDVLPK				File23649 Spectrum2144 scans: 4779
											410				428.261	854.507	2											File23649 Spectrum3574 scans: 6331
											411				428.262	854.509	2											File23649 Spectrum3526 scans: 6270
											412	1	1	0	428.274	854.534	2	854.534	-0.0001	1	6.91	0.84		LAAKSPIR				File23649 Spectrum1227 scans: 3721
											413	1	1	0	428.766	855.517	2	855.518	-0.0004	0	12.73	0.54		SPLSLIAR				File23649 Spectrum926 scans: 3403
											414	1	1	0	428.766	855.518	2	855.518	0.0001	0	6.82	2.1		SPLSLIAR				File23649 Spectrum1596 scans: 4194
											415	1	1	0	428.766	855.518	2	855.504	0.0141	1	9.13	1.2		LAGAVRNR				File23649 Spectrum1338 scans: 3861
											416	1	1	0	428.766	855.518	2	855.518	0.0002	0	5.51	2.9		LLSTLGPR				File23649 Spectrum1364 scans: 3911
											417	1	1	0	428.767	855.519	2	855.518	0.0008	0	10.34	0.94		SPLSLIAR				File23649 Spectrum1752 scans: 4360
											418	1	1	0	428.767	855.519	2	855.518	0.001	0	5.42	2.9		LLSTLGPR				File23649 Spectrum1413 scans: 3973
											419	1	1	0	428.767	855.519	2	855.518	0.0017	0	5.57	2.8		ALLSTPVR				File23649 Spectrum1308 scans: 3809
											420	1	1	0	428.767	855.52	2	855.518	0.0022	0	8.34	1.5		VTIASLPR				File23649 Spectrum1462 scans: 4035
											421	1	1	0	428.768	855.521	2	855.529	-0.0083	1	7	2		IAQKQIR				File23649 Spectrum1508 scans: 4099
											422	1	1	0	429.738	857.461	2	857.461	-0.0001	0	8.85	2.6		LGAEEALR				File23649 Spectrum557 scans: 2948
											423				430.264	858.514	2											File23649 Spectrum3593 scans: 6352
											424				430.264	858.514	2											File23649 Spectrum3650 scans: 6418
											425	1	1	0	430.265	858.515	2	858.517	-0.0029	1	1.3	6		KELTQIK				File23649 Spectrum3714 scans: 6491
											426				430.265	858.515	2											File23649 Spectrum3518 scans: 6261
											427	1	1	0	430.265	858.515	2	858.504	0.0116	1	2.45	4.6		SRSGIALR				File23649 Spectrum3772 scans: 6556
											428				430.265	858.516	2											File23649 Spectrum2816 scans: 5494
											429				430.283	858.551	2											File23649 Spectrum3989 scans: 6833
											430				430.283	858.551	2											File23649 Spectrum3945 scans: 6776
											432				432.258	862.502	2											File23649 Spectrum4430 scans: 7387
											433	1	1	0	432.715	863.415	2	863.406	0.0088	0	8.61	2.2		ALEMQEK		Oxidation (M)	0.0001000.0	File23649 Spectrum1127 scans: 3615
											434	1	1	0	432.748	863.482	2	863.475	0.0065	0	0.99	11		AVGVEYVK				File23649 Spectrum1560 scans: 4155
											435	1	1	0	432.75	863.485	2	863.498	-0.0128	1	6.3	3.2		AVSRYLR				File23649 Spectrum1274 scans: 3771
											436	1	1	0	432.75	863.486	2	863.475	0.0105	0	18.44	0.19		AVGVEYVK				File23649 Spectrum1378 scans: 3928
											437	1	1	0	433.734	865.454	2	865.466	-0.0118	0	11.75	1		GIYGTISR				File23649 Spectrum1211 scans: 3704
											438	1	1	0	433.738	865.461	2	865.455	0.006	0	9.72	1.7		AVFDLSSK				File23649 Spectrum1351 scans: 3885
											439	1	1	0	433.738	865.461	2	865.455	0.0063	0	8.57	2.2		AVFDLSSK				File23649 Spectrum1325 scans: 3835
											440				434.185	866.356	2											File23649 Spectrum4510 scans: 8208
											441	1	1	0	434.748	867.481	2	867.493	-0.0118	1	3.71	4.6		GGPGKLSPR				File23649 Spectrum3496 scans: 6236
											442	1	1	0	434.759	867.504	2	867.508	-0.0043	0	0.17	6.4		VPRPFPR				File23649 Spectrum3407 scans: 6139
											443	1	1	0	434.766	867.517	2	867.508	0.009	0	6.97	0.97		VPRPFPR				File23649 Spectrum1941 scans: 4565
											444	1	1	0	434.766	867.518	2	867.508	0.01	0	9.33	0.54		VPRPFPR				File23649 Spectrum2577 scans: 5240
											445	1	1	0	434.766	867.518	2	867.508	0.0101	0	13.92	0.19		VPRPFPR				File23649 Spectrum1866 scans: 4485
											446	1	1	0	434.766	867.518	2	867.508	0.0101	0	8.28	0.68		VPRPFPR				File23649 Spectrum2496 scans: 5153
											447	1	1	0	434.766	867.518	2	867.508	0.0102	0	7.82	0.76		VPRPFPR				File23649 Spectrum2019 scans: 4647
											448				434.802	867.59	2											File23649 Spectrum580 scans: 2972
											449				434.808	867.602	2											File23649 Spectrum491 scans: 2877
											450	1	1	0	435.282	868.55	2	868.561	-0.0103	1	5.66	0.96		VVIGRLGR				File23649 Spectrum1265 scans: 3761
											451	1	1	0	435.756	869.497	2	869.497	0.0001	0	13.68	0.33		VVDVSVPR				File23649 Spectrum2835 scans: 5514
											452	1	1	0	435.756	869.497	2	869.497	0.0003	0	12.98	0.39		SIVAVEPR				File23649 Spectrum2652 scans: 5319
											453	1	1	0	435.756	869.497	2	869.508	-0.0108	0	11.86	0.51		VVQANALR				File23649 Spectrum2736 scans: 5407
											454	1	1	0	435.773	869.532	2	869.545	-0.0125	1	5.04	2.4		VVVERLR				File23649 Spectrum3110 scans: 5817
											455	1	1	0	435.774	869.533	2	869.519	0.013	1	1.7	5.1		VVRNNLR				File23649 Spectrum1761 scans: 4370
											456	1	1	0	435.774	869.533	2	869.545	-0.012	1	10.63	0.65		AKAKPVTR				File23649 Spectrum1825 scans: 4442
											457	1	1	0	435.774	869.533	2	869.545	-0.0118	1	2.2	4.5		AQLAARLK				File23649 Spectrum3176 scans: 5891
											458	1	1	0	435.774	869.533	2	869.533	-0.0005	0	9.01	0.95		VLTAPTLR				File23649 Spectrum4445 scans: 7469
											459	1	1	0	435.774	869.533	2	869.545	-0.0117	1	7.47	1.4		VVVERLR				File23649 Spectrum2248 scans: 4889
											460	1	1	0	435.774	869.533	2	869.545	-0.0116	1	1.8	5		VVVERLR				File23649 Spectrum4457 scans: 7589
											461	1	1	0	435.774	869.533	2	869.545	-0.0116	1	5.8	2		RLALLER				File23649 Spectrum4515 scans: 8344
											462	1	1	0	435.774	869.533	2	869.545	-0.0116	1	3.06	3.5		VVVERLR				File23649 Spectrum4549 scans: 8768
											463	1	1	0	435.774	869.533	2	869.545	-0.0115	1	9.67	0.77		RLALLER				File23649 Spectrum4542 scans: 8712
											464	1	1	0	435.774	869.533	2	869.545	-0.0115	1	7.79	1.2		RLALLER				File23649 Spectrum4546 scans: 8741
											465	1	1	0	435.774	869.533	2	869.545	-0.0115	1	5.81	1.9		RLALLER				File23649 Spectrum4537 scans: 8682
											466				435.774	869.533	2											File23649 Spectrum1683 scans: 4287
											467	1	1	0	435.774	869.533	2	869.545	-0.0113	1	4.16	2.7		AQLAARLK				File23649 Spectrum1081 scans: 3567
											468	1	1	0	435.774	869.533	2	869.533	-0.0001	1	9.49	0.8		QALSPKVK				File23649 Spectrum2174 scans: 4811
											469	1	1	0	435.774	869.533	2	869.549	-0.0153	1	11.49	0.5		VVKFLHK				File23649 Spectrum1608 scans: 4207
											470	1	1	0	435.774	869.533	2	869.545	-0.0113	1	2	4.5		VVVERLR				File23649 Spectrum4459 scans: 7616
											471	1	1	0	435.774	869.533	2	869.545	-0.0113	1	16.83	0.15		VVVERLR				File23649 Spectrum2095 scans: 4728
											472	1	1	0	435.774	869.533	2	869.545	-0.0113	1	2.62	3.9		VVVERLR				File23649 Spectrum4438 scans: 7410
											473	1	1	0	435.774	869.533	2	869.519	0.0139	1	10.08	0.7		AVRQALGR				File23649 Spectrum4479 scans: 7933
											474	1	1	0	435.774	869.533	2	869.545	-0.0112	1	3.01	3.6		AQLAARLK				File23649 Spectrum3249 scans: 5970
											475				435.774	869.533	2											File23649 Spectrum4504 scans: 8179
											476	1	1	0	435.774	869.534	2	869.545	-0.0112	1	6.55	1.6		VVVERLR				File23649 Spectrum2958 scans: 5644
											477	1	1	0	435.774	869.534	2	869.545	-0.0112	1	5.8	1.9		VVVERLR				File23649 Spectrum2476 scans: 5132
											478	1	1	0	435.774	869.534	2	869.545	-0.0112	1	1.26	5.3		VVVERLR				File23649 Spectrum4423 scans: 7371
											479	1	1	0	435.774	869.534	2	869.545	-0.0112	1	5.64	1.9		VVVERLR				File23649 Spectrum2875 scans: 5556
											480	1	1	0	435.774	869.534	2	869.545	-0.0111	1	1.11	5.5		VVVERLR				File23649 Spectrum4455 scans: 7562
											481	1	1	0	435.774	869.534	2	869.545	-0.0111	1	8.45	1		VVVERLR				File23649 Spectrum2395 scans: 5047
											482	1	1	0	435.774	869.534	2	869.533	0.0001	1	9.27	0.84		TVVPKAQK				File23649 Spectrum2777 scans: 5452
											483	1	1	0	435.774	869.534	2	869.545	-0.011	1	3.64	3.1		VVVERLR				File23649 Spectrum1389 scans: 3942
											484	1	1	0	435.774	869.534	2	869.533	0.0003	0	6.4	1.6		AQLVQALK				File23649 Spectrum4454 scans: 7534
											485	1	1	0	435.774	869.534	2	869.545	-0.0109	1	5.71	1.9		VVVERLR				File23649 Spectrum2323 scans: 4970
											486				435.774	869.534	2											File23649 Spectrum4447 scans: 7496
											487	1	1	0	435.774	869.534	2	869.519	0.0144	1	4.63	2.4		QALNRLR				File23649 Spectrum1533 scans: 4127
											488	1	1	0	435.774	869.534	2	869.533	0.0005	1	4.64	2.4		QALSPKVK				File23649 Spectrum4463 scans: 7684
											489	1	1	0	435.774	869.534	2	869.545	-0.0107	1	1.42	5.1		AQLAARLK				File23649 Spectrum3479 scans: 6217
											490	1	1	0	435.775	869.535	2	869.545	-0.0098	1	7.49	1.3		AKAKPVTR				File23649 Spectrum1350 scans: 3883
											491				435.775	869.535	2											File23649 Spectrum1477 scans: 4061
											492	1	1	0	435.775	869.535	2	869.549	-0.0132	1	11.36	0.52		VVKFLHK				File23649 Spectrum1438 scans: 4005
											493	1	1	0	435.776	869.537	2	869.545	-0.0081	1	3.26	3.4		AQLAARLK				File23649 Spectrum3326 scans: 6052
											494	1	1	0	436.28	870.546	2	870.529	0.0174	0	2.31	6.9		AKPSLLSR				File23649 Spectrum4372 scans: 7302
											495				436.774	871.533	2											File23649 Spectrum3608 scans: 6370
											496				436.774	871.534	2											File23649 Spectrum3552 scans: 6302
											497	1	1	0	436.775	871.535	2	871.524	0.0108	1	1.04	7.7		ESRVLLR				File23649 Spectrum3839 scans: 6636
											498	1	1	0	436.775	871.535	2	871.549	-0.0141	1	1.71	6.6		KAAITLQK				File23649 Spectrum3976 scans: 6815
											499				436.775	871.535	2											File23649 Spectrum3885 scans: 6693
											500	1	1	0	436.775	871.535	2	871.549	-0.0141	1	1.92	6.3		ELTIIKR				File23649 Spectrum3729 scans: 6507
											501	1	1	0	436.775	871.535	2	871.549	-0.014	0	1.58	6.8		LSSIILAR				File23649 Spectrum3662 scans: 6432
											502	1	1	0	436.775	871.535	2	871.524	0.0115	1	0.41	8.9		KNGIVVSR				File23649 Spectrum3926 scans: 6752
											503	1	1	0	436.775	871.536	2	871.524	0.0117	1	12.45	0.56		QLIKSQR				File23649 Spectrum3789 scans: 6576
											504	1	1	0	436.776	871.537	2	871.549	-0.0121	0	1.51	7		VVVTVISR				File23649 Spectrum4032 scans: 6892
											505				437.272	872.53	2											File23649 Spectrum4152 scans: 7043
											506				437.273	872.531	2											File23649 Spectrum4077 scans: 6951
											507				437.29	872.566	2											File23649 Spectrum3444 scans: 6178
											508				437.29	872.566	2											File23649 Spectrum4260 scans: 7169
											509	1	1	0	438.245	874.475	2	874.491	-0.0161	0	3.67	8.8		LSIFGNPK				File23649 Spectrum1607 scans: 4205
											510	1	1	0	438.256	874.498	2	874.498	-0.0009	1	5.32	4.5		LSVARSSR				File23649 Spectrum4391 scans: 7326
											511	1	1	0	438.256	874.498	2	874.487	0.0108	1	3.8	6.3		KSQGLQSK				File23649 Spectrum4436 scans: 7402
											512				438.28	874.546	2											File23649 Spectrum3198 scans: 5916
											513				438.28	874.546	2											File23649 Spectrum3131 scans: 5842
											517	1	1	0	439.251	876.487	2	876.471	0.0168	0	1.57	9		ATVSAPFGK				File23649 Spectrum3567 scans: 6321
											518	1	1	0	439.771	877.527	2	877.513	0.014	0	13.91	0.14		HVSPLIGR				File23649 Spectrum1877 scans: 4496
											521	1	1	0	440.733	879.452	2	879.445	0.0066	0	0.97	12		FLSSSSPR				File23649 Spectrum1290 scans: 3788
											522	1	1	0	440.734	879.453	2	879.47	-0.0167	0	2.18	11		LVEQYTK				File23649 Spectrum1332 scans: 3847
											524	1	1	0	441.262	880.51	2	880.513	-0.0034	0	2.49	2.8		QTLPVAPR				File23649 Spectrum1445 scans: 4013
											525	1	0	0	441.263	880.512	2	880.524	-0.012	1	14.21	0.2		GVPRTPVR				File23649 Spectrum1393 scans: 3947
											526				441.269	880.523	2											File23649 Spectrum2013 scans: 4640
											527	1	1	0	441.27	880.525	2	880.513	0.0118	0	3	2.2		HLETLIR				File23649 Spectrum1199 scans: 3691
											528	1	1	0	441.721	881.428	2	881.424	0.0037	0	4.64	4.4		AAESVYSR				File23649 Spectrum1084 scans: 3570
											529	1	1	0	441.755	881.496	2	881.497	-0.0012	0	2.15	4.7		EIPAIPSR				File23649 Spectrum1830 scans: 4447
											530	1	1	0	441.773	881.532	2	881.545	-0.0128	1	5.83	0.98		LPKQQLR				File23649 Spectrum2282 scans: 4926
											531				441.774	881.534	2											File23649 Spectrum2088 scans: 4720
											532	1	1	0	441.783	881.551	2	881.559	-0.0081	0	4.33	1.2		VLVVEPVK				File23649 Spectrum2422 scans: 5075
											534	1	1	0	442.271	882.527	2	882.518	0.01	0	3.7	2.2		GLLGIPGEK				File23649 Spectrum1585 scans: 4182
											535	1	1	0	442.729	883.444	2	883.451	-0.0071	1	5.86	2.8		THNKQEK				File23649 Spectrum2360 scans: 5010
											536	1	1	0	442.763	883.512	2	883.513	-0.0008	0	10.55	0.7		LSLPADIR				File23649 Spectrum2764 scans: 5438
											537	1	1	0	442.764	883.513	2	883.513	-0.0002	0	3.33	3.7		LADILSPR				File23649 Spectrum1995 scans: 4621
											538	1	1	0	442.764	883.513	2	883.513	-0.0001	0	7.22	1.5		NLNTPVVK				File23649 Spectrum3045 scans: 5735
											539	1	1	0	442.764	883.513	2	883.513	0.0001	0	9.55	0.84		ATVVEIPR				File23649 Spectrum2843 scans: 5523
											540	1	1	0	443.261	884.508	2	884.508	0.0001	0	5.72	2.9		AALSATVPR				File23649 Spectrum2659 scans: 5326
											541	1	1	0	443.262	884.508	2	884.508	0.0004	0	11.84	0.72		AALSATVPR				File23649 Spectrum2729 scans: 5400
											542				443.272	884.53	2											File23649 Spectrum3405 scans: 6137
											543	1	1	0	443.771	885.528	2	885.528	-0.0003	0	7.41	2.7		LSEIVGLR				File23649 Spectrum1785 scans: 4399
											544	1	1	0	443.772	885.528	2	885.528	0	1	1.62	9.7		VERIEIK				File23649 Spectrum1720 scans: 4326
											545				445.287	888.56	2											File23649 Spectrum3573 scans: 6330
											546				445.288	888.561	2											File23649 Spectrum3630 scans: 6396
											547				445.288	888.561	2											File23649 Spectrum3525 scans: 6269
											548	1	1	0	446.747	891.48	2	891.485	-0.0053	0	6.55	3.8		GMVSTLLR		Oxidation (M)	0.01000000.0	File23649 Spectrum2655 scans: 5322
											549	1	1	0	446.765	891.515	2	891.529	-0.0136	0	2.95	4.7		VLALPSHR				File23649 Spectrum1492 scans: 4080
											550	1	1	0	446.765	891.516	2	891.518	-0.0015	0	7.41	1.7		VTAVIYAR				File23649 Spectrum1454 scans: 4024
											551	1	1	0	446.766	891.517	2	891.529	-0.0118	0	1.71	6.3		HSLAPLVR				File23649 Spectrum4318 scans: 7240
											552	1	1	0	447.264	892.513	2	892.499	0.0135	1	5.68	2.3		RHTLGGPR				File23649 Spectrum1749 scans: 4357
											553				447.264	892.513	2											File23649 Spectrum1672 scans: 4275
											554	1	1	0	447.74	893.466	2	893.464	0.0019	0	7.98	2.5		LSLATMSR		Oxidation (M)	0.00000100.0	File23649 Spectrum1414 scans: 3974
											555				447.765	893.515	2											File23649 Spectrum3544 scans: 6292
											556				447.765	893.515	2											File23649 Spectrum3598 scans: 6358
											557				447.927	893.84	2											File23649 Spectrum2804 scans: 5482
											558				447.927	893.84	2											File23649 Spectrum2725 scans: 5395
											559	1	1	0	448.235	894.456	2	894.438	0.0174	0	9	1.7		ATFCALGR				File23649 Spectrum853 scans: 3324
											560	1	1	0	448.764	895.513	2	895.513	0.0001	0	1.76	4.7		VPLDLSPR				File23649 Spectrum2852 scans: 5532
											563				449.285	896.555	2											File23649 Spectrum154 scans: 2451
											564	1	1	0	449.753	897.492	2	897.492	0.0002	0	3.48	4.6		SPLELSPR				File23649 Spectrum2701 scans: 5370
											565	1	1	0	449.759	897.503	2	897.485	0.0179	0	15.44	0.28		VMNILHR		Oxidation (M)	0.0100000.0	File23649 Spectrum602 scans: 2995
											566	1	1	0	449.772	897.529	2	897.528	0.0007	0	7.5	1.2		LLAESLPR				File23649 Spectrum3203 scans: 5921
											567	1	0	0	449.772	897.529	2	897.528	0.0009	0	10.1	0.68		LLAESLPR				File23649 Spectrum2044 scans: 4673
											568	1	0	0	449.777	897.539	2	897.54	-0.0003	1	13.99	0.24		AKITNVPR				File23649 Spectrum1138 scans: 3627
											569	1	0	0	449.777	897.539	2	897.54	-0.0001	1	11.81	0.4		AKITNVPR				File23649 Spectrum1059 scans: 3544
											571	1	1	0	449.782	897.55	2	897.54	0.0107	1	10.52	0.45		AKITNVPR				File23649 Spectrum1220 scans: 3714
											572	1	1	0	450.268	898.521	2	898.535	-0.0138	1	7.76	1.9		VATISPRR				File23649 Spectrum1321 scans: 3827
											573	1	1	0	450.269	898.523	2	898.51	0.0134	1	12.14	0.68		AQGAQRLR				File23649 Spectrum1346 scans: 3877
											574	1	1	0	450.269	898.523	2	898.535	-0.0114	1	11.9	0.72		RDVQLIR				File23649 Spectrum916 scans: 3392
											575	1	1	0	450.269	898.524	2	898.51	0.0138	1	14.37	0.41		AQGAQRLR				File23649 Spectrum1597 scans: 4195
											576	1	1	0	450.269	898.524	2	898.51	0.0141	1	15.36	0.32		AQGAQRLR				File23649 Spectrum1380 scans: 3931
											577	1	1	0	450.269	898.524	2	898.51	0.0148	1	15.58	0.29		AQGAQRLR				File23649 Spectrum1427 scans: 3991
											578	1	1	0	450.271	898.527	2	898.51	0.0168	1	9.33	1.2		AQGAQRLR				File23649 Spectrum1511 scans: 4103
											579				450.274	898.533	2											File23649 Spectrum3619 scans: 6382
											580				450.274	898.534	2											File23649 Spectrum3672 scans: 6444
											581	1	1	0	450.76	899.505	2	899.508	-0.0025	0	11.66	1.1		EVDAVVLR				File23649 Spectrum1702 scans: 4307
											582	1	1	0	450.761	899.507	2	899.508	-0.0005	0	9.33	1.8		IDVTLSPR				File23649 Spectrum1844 scans: 4462
											583	1	1	0	450.761	899.507	2	899.508	-0.0005	0	9.52	1.7		DISLVPTR				File23649 Spectrum1770 scans: 4382
											584				450.772	899.53	2											File23649 Spectrum4173 scans: 7065
											585				451.288	900.562	2											File23649 Spectrum3974 scans: 6812
											586				451.305	900.596	2											File23649 Spectrum4422 scans: 7370
											587	1	1	0	451.731	901.447	2	901.462	-0.015	0	9.82	1.8		GLTGQAEAR				File23649 Spectrum1068 scans: 3553
											589				451.78	901.545	2											File23649 Spectrum3264 scans: 5986
											590	1	1	0	452.22	902.425	2	902.428	-0.0034	0	4.29	4.2		AANDPLMR		Oxidation (M)	0.00000010.0	File23649 Spectrum2032 scans: 4660
											591				452.276	902.538	2											File23649 Spectrum3613 scans: 6375
											592				452.277	902.54	2											File23649 Spectrum3021 scans: 5710
											593				452.278	902.541	2											File23649 Spectrum3791 scans: 6579
											594				452.278	902.541	2											File23649 Spectrum2933 scans: 5618
											595	1	1	0	452.278	902.541	2	902.534	0.0069	1	0.42	5.1		FPRATAIK				File23649 Spectrum3887 scans: 6696
											596				452.278	902.541	2											File23649 Spectrum3735 scans: 6514
											597				452.278	902.541	2											File23649 Spectrum2866 scans: 5547
											598				452.278	902.541	2											File23649 Spectrum3841 scans: 6639
											599				452.295	902.576	2											File23649 Spectrum4050 scans: 6916
											600				452.296	902.577	2											File23649 Spectrum4007 scans: 6856
											601				452.296	902.578	2											File23649 Spectrum4100 scans: 6979
											602	1	1	0	452.74	903.466	2	903.46	0.0069	1	5.27	5.8		ARMEELR				File23649 Spectrum1230 scans: 3724
											603	1	1	0	453.718	905.422	2	905.439	-0.0167	0	13.96	0.53		GAGTAVQMR		Oxidation (M)	0.000000010.0	File23649 Spectrum1164 scans: 3654
											604	1	1	0	453.732	905.449	2	905.439	0.01	1	2.9	12		EIMARDR		Oxidation (M)	0.0010000.0	File23649 Spectrum692 scans: 3094
											605	1	1	0	453.75	905.485	2	905.497	-0.0117	1	13.65	0.66		TAFPASGKK				File23649 Spectrum3349 scans: 6078
											606	1	1	0	453.75	905.486	2	905.497	-0.0112	1	1.84	10		TAFPASGKK				File23649 Spectrum3425 scans: 6158
											607	1	1	0	453.756	905.497	2	905.479	0.0175	0	12.02	0.92		KPMLFDR				File23649 Spectrum6 scans: 2009
											608	1	1	0	453.774	905.534	2	905.518	0.0154	1	1.25	4.3		ATTKTAVSK				File23649 Spectrum4386 scans: 7321
											609	1	1	0	454.231	906.448	2	906.463	-0.0155	0	11.01	1.5		MNISLWK		Oxidation (M)	0.1000000.0	File23649 Spectrum2218 scans: 4857
											610	1	1	0	454.232	906.449	2	906.456	-0.0073	1	11.26	1.4		RDSSAFPK				File23649 Spectrum2407 scans: 5059
											611	1	1	0	454.232	906.449	2	906.448	0.0011	0	7.9	3.2		IINGDTMK		Oxidation (M)	0.00000010.0	File23649 Spectrum2288 scans: 4933
											612	1	1	0	454.729	907.443	2	907.44	0.0034	0	12.57	0.81		AEADAYIR				File23649 Spectrum1077 scans: 3562
											613	1	1	0	454.729	907.444	2	907.443	0.0011	0	7.92	2.3		SMSTLTPR		Oxidation (M)	0.01000000.0	File23649 Spectrum2679 scans: 5347
											614	1	1	0	454.749	907.483	2	907.495	-0.0118	0	0.87	12		AVYVGMLR				File23649 Spectrum1456 scans: 4026
											615	1	1	0	455.227	908.44	2	908.45	-0.0102	0	0.23	13		ASLNYWR				File23649 Spectrum3701 scans: 6476
											616	1	1	0	455.752	909.49	2	909.481	0.0093	0	1.09	11		YTSLLADK				File23649 Spectrum3561 scans: 6314
											618	1	1	0	456.269	910.523	2	910.535	-0.0115	1	8.57	0.96		RGAEILPR				File23649 Spectrum3181 scans: 5897
											619				456.707	911.399	2											File23649 Spectrum753 scans: 3197
											620				456.772	911.53	2											File23649 Spectrum3520 scans: 6263
											621	1	1	0	456.779	911.543	2	911.53	0.0133	1	8.68	0.66		GRQVTVPR				File23649 Spectrum1766 scans: 4377
											622	1	1	0	456.779	911.544	2	911.53	0.0137	1	3.85	2		GRQVTVPR				File23649 Spectrum1592 scans: 4190
											623	1	1	0	456.78	911.545	2	911.53	0.0153	1	7.24	0.94		GRQVTVPR				File23649 Spectrum1517 scans: 4109
											624	1	1	0	456.785	911.555	2	911.567	-0.0116	1	2.66	2.5		IGLRNALR				File23649 Spectrum1156 scans: 3646
											627	1	1	0	457.253	912.491	2	912.482	0.0091	0	2.64	7.4		GGPLPGPYR				File23649 Spectrum1997 scans: 4623
											628	1	0	0	457.264	912.514	2	912.518	-0.0046	0	4.5	4.3		VLIHEFR				File23649 Spectrum3819 scans: 6611
											632	1	1	0	457.768	913.522	2	913.534	-0.0125	0	9.62	1.5		VAAISVAQR				File23649 Spectrum1857 scans: 4475
											633	1	1	0	457.769	913.523	2	913.517	0.006	1	9.56	1.6		MPEIRLR				File23649 Spectrum1926 scans: 4549
											634	1	1	0	457.769	913.523	2	913.509	0.0141	1	1.71	9.5		NDRGALLR				File23649 Spectrum1411 scans: 3970
											635	1	1	0	458.248	914.48	2	914.482	-0.0017	0	5.61	4.9		VNDVEAIR				File23649 Spectrum586 scans: 2978
											636	1	1	0	458.73	915.445	2	915.448	-0.0031	0	8.65	1.6		IVMGDTHK		Oxidation (M)	0.00100000.0	File23649 Spectrum3964 scans: 6800
											637	1	0	0	458.759	915.503	2	915.485	0.0178	0	6.72	4.5		SLMPSIPR		Oxidation (M)	0.00100000.0	File23649 Spectrum2401 scans: 5053
											638	1	1	0	458.764	915.514	2	915.503	0.0109	0	12.6	1.1		LVLTEGER				File23649 Spectrum593 scans: 2986
											639	1	1	0	458.787	915.56	2	915.558	0.0025	0	10.85	0.29		VLLTMIAR				File23649 Spectrum3617 scans: 6380
											640				458.787	915.56	2											File23649 Spectrum3671 scans: 6443
											641	1	1	0	458.788	915.561	2	915.558	0.0031	0	14.93	0.11		VLLTMIAR				File23649 Spectrum4082 scans: 6956
											642	1	1	0	458.788	915.561	2	915.558	0.0033	0	10.96	0.28		VLLTMIAR				File23649 Spectrum3931 scans: 6758
											643	1	1	0	458.788	915.561	2	915.558	0.0034	0	9.72	0.38		VLLTMIAR				File23649 Spectrum3892 scans: 6703
											644	1	1	0	458.788	915.561	2	915.558	0.0034	0	11.52	0.25		VLLTMIAR				File23649 Spectrum3737 scans: 6516
											645	1	1	0	458.788	915.561	2	915.558	0.0036	0	8.07	0.56		VLLTMIAR				File23649 Spectrum3846 scans: 6645
											646	1	1	0	458.788	915.561	2	915.558	0.0037	0	9.14	0.44		VLLTMIAR				File23649 Spectrum3794 scans: 6582
											647	1	1	0	458.788	915.562	2	915.558	0.0044	0	10.8	0.3		VLLTMIAR				File23649 Spectrum3983 scans: 6825
											648	1	1	0	459.286	916.557	2	916.553	0.0041	1	0.56	3.4		KMLLQLR		Oxidation (M)	0.0100000.0	File23649 Spectrum4189 scans: 7084
											649	1	1	0	459.286	916.557	2	916.553	0.0044	1	2.16	2.4		KMLLQLR		Oxidation (M)	0.0100000.0	File23649 Spectrum4136 scans: 7022
											650				459.303	916.591	2											File23649 Spectrum3565 scans: 6319
											651				459.304	916.593	2											File23649 Spectrum4304 scans: 7222
											652	1	1	0	459.755	917.496	2	917.512	-0.0154	1	0.48	15		KAAITMQR				File23649 Spectrum375 scans: 2750
											653	1	0	0	459.756	917.497	2	917.5	-0.0034	0	3.87	7.1		LVLMATDR				File23649 Spectrum323 scans: 2689
											655	1	1	0	460.736	919.458	2	919.476	-0.0184	0	1.31	14		VGDVVEFR				File23649 Spectrum984 scans: 3465
											656	1	1	0	460.736	919.458	2	919.476	-0.018	0	2.01	11		VGDVVEFR				File23649 Spectrum1058 scans: 3543
											657	1	1	0	460.745	919.475	2	919.48	-0.0044	0	10.98	1.3		AVSSQMIGK				File23649 Spectrum877 scans: 3350
											658	1	1	0	460.746	919.478	2	919.48	-0.0017	0	8.81	2.2		AVSSQMIGK				File23649 Spectrum945 scans: 3423
											659	1	1	0	460.768	919.521	2	919.535	-0.0138	1	4.49	3.8		ARVPGPPAR				File23649 Spectrum1128 scans: 3616
											660	1	1	0	461.259	920.503	2	920.519	-0.0167	1	3.22	6		RTPTPPPR				File23649 Spectrum1397 scans: 3951
											661	1	1	0	461.279	920.543	2	920.527	0.0169	1	2.46	4.4		GFRLVAMK				File23649 Spectrum2122 scans: 4756
											662	1	1	0	461.766	921.517	2	921.503	0.0137	0	1.71	5.5		IGQHKPDK				File23649 Spectrum2005 scans: 4632
											663				462.183	922.352	2											File23649 Spectrum1725 scans: 4331
											664	1	1	0	462.245	922.476	2	922.462	0.0143	0	11.39	1		MSVACVLK		Oxidation (M)	0.10000000.0	File23649 Spectrum1551 scans: 4146
											665	1	1	0	462.74	923.465	2	923.482	-0.0178	0	5.5	3.5		ADEHIALR				File23649 Spectrum1792 scans: 4406
											666	1	1	0	462.761	923.507	2	923.494	0.0134	0	5.23	3.7		RPQSPSPR				File23649 Spectrum3243 scans: 5964
											667				462.78	923.545	2											File23649 Spectrum1779 scans: 4391
											668				462.781	923.547	2											File23649 Spectrum1705 scans: 4310
											669				463.199	924.383	2											File23649 Spectrum902 scans: 3376
											670				463.277	924.54	2											File23649 Spectrum3371 scans: 6101
											671				463.787	925.559	2											File23649 Spectrum2184 scans: 4821
											672	1	1	0	463.793	925.571	2	925.56	0.0116	1	5.55	1.1		VNPDLLKK				File23649 Spectrum1255 scans: 3751
											674	1	1	0	464.285	926.556	2	926.566	-0.0099	1	6.39	1.6		TPRIVVSR				File23649 Spectrum1522 scans: 4115
											675	1	1	0	464.286	926.557	2	926.555	0.0025	1	5.27	2.1		VRESLPVK				File23649 Spectrum1471 scans: 4052
											676				464.286	926.558	2											File23649 Spectrum1432 scans: 3997
											677	1	1	0	464.72	927.425	2	927.434	-0.0092	0	3.57	3.1		AHGNSGMVR				File23649 Spectrum830 scans: 3299
											678				465.247	928.479	2											File23649 Spectrum3594 scans: 6353
											680	1	1	0	465.274	928.534	2	928.534	-0.0005	1	5.52	4		AALLDKNGK				File23649 Spectrum2418 scans: 5071
											681	1	1	0	465.274	928.534	2	928.52	0.0137	1	6.4	3.2		AGAGLAASRR				File23649 Spectrum2491 scans: 5148
											682				465.284	928.554	2											File23649 Spectrum3563 scans: 6317
											683				465.286	928.557	2											File23649 Spectrum3510 scans: 6251
											684	1	0	0	465.289	928.564	2	928.582	-0.0176	1	6.42	1.8		IRVTVVSR				File23649 Spectrum2057 scans: 4687
											685	1	1	0	465.732	929.449	2	929.443	0.0064	1	6.2	2.7		GREFYMK				File23649 Spectrum1105 scans: 3592
											686	1	1	0	465.777	929.54	2	929.529	0.0103	0	3.02	7		ATKPSALSR				File23649 Spectrum3896 scans: 6708
											687				465.777	929.54	2											File23649 Spectrum3807 scans: 6597
											688				465.778	929.541	2											File23649 Spectrum2963 scans: 5649
											689				465.778	929.541	2											File23649 Spectrum3042 scans: 5732
											690	1	1	0	465.779	929.543	2	929.529	0.0131	0	13.25	0.64		LVSSVAAQR				File23649 Spectrum3137 scans: 5848
											691				465.796	929.577	2											File23649 Spectrum4094 scans: 6972
											692	1	1	0	466.264	930.513	2	930.513	-0.0003	1	4.56	7.1		EQLSKAQK				File23649 Spectrum1481 scans: 4066
											693	1	1	0	466.277	930.54	2	930.539	0.0017	0	4.29	4.4		LGLTETLGK				File23649 Spectrum1721 scans: 4327
											696	1	0	0	467.236	932.458	2	932.472	-0.0134	0	14.47	0.66		SSGFPVSPR				File23649 Spectrum923 scans: 3399
											697	1	1	0	467.236	932.458	2	932.45	0.0084	1	11.63	1.3		MADRTAPR		Oxidation (M)	0.10000000.0	File23649 Spectrum782 scans: 3237
											698				467.3	932.586	2											File23649 Spectrum3582 scans: 6339
											699				467.3	932.586	2											File23649 Spectrum4063 scans: 6933
											700				467.301	932.588	2											File23649 Spectrum4016 scans: 6868
											701				467.301	932.588	2											File23649 Spectrum3641 scans: 6408
											703				467.301	932.588	2											File23649 Spectrum4143 scans: 7032
											704				467.301	932.588	2											File23649 Spectrum3703 scans: 6479
											705				467.301	932.588	2											File23649 Spectrum3845 scans: 6644
											706				467.301	932.588	2											File23649 Spectrum3793 scans: 6581
											707				467.301	932.588	2											File23649 Spectrum3930 scans: 6757
											708				467.301	932.588	2											File23649 Spectrum3975 scans: 6814
											709				467.301	932.588	2											File23649 Spectrum3891 scans: 6702
											710	1	1	0	467.728	933.441	2	933.434	0.0065	0	6.38	4.3		DAFWPNGK				File23649 Spectrum2072 scans: 4703
											711	1	1	0	467.754	933.493	2	933.481	0.0112	1	9.18	2.4		TRIQNMR		Oxidation (M)	0.0000010.0	File23649 Spectrum1015 scans: 3497
											713				468.172	934.33	2											File23649 Spectrum2166 scans: 4802
											714	1	1	0	468.184	934.353	2	934.357	-0.0044	0	2.16	0.61		MTCAHCR				File23649 Spectrum2482 scans: 5138
											715	1	1	0	468.251	934.487	2	934.487	-0.0004	0	3.22	9		IGDSLFGAR				File23649 Spectrum2534 scans: 5194
											716	1	1	0	468.269	934.524	2	934.516	0.0086	1	4.41	4.8		ATKVLMEK		Oxidation (M)	0.00000100.0	File23649 Spectrum3200 scans: 5918
											717	1	1	0	468.27	934.525	2	934.535	-0.0097	1	4.17	4.6		VTGFLSRR				File23649 Spectrum3286 scans: 6009
											718	1	1	0	468.282	934.55	2	934.56	-0.0099	0	0.6	5.1		LIPLQHSK				File23649 Spectrum1789 scans: 4403
											719	1	1	0	468.724	935.434	2	935.438	-0.004	1	7.66	2.1		AEQDMKAK		Oxidation (M)	0.00001000.0	File23649 Spectrum1194 scans: 3686
											720	1	1	0	468.725	935.435	2	935.438	-0.0032	0	6.25	3.2		LGTGANMEK		Oxidation (M)	0.000000100.0	File23649 Spectrum1281 scans: 3778
											721	1	1	0	468.735	935.455	2	935.449	0.0052	1	12.24	0.89		LRMDTER		Oxidation (M)	0.0010000.0	File23649 Spectrum205 scans: 2533
											722	1	1	0	468.75	935.486	2	935.494	-0.0074	1	7.46	2.6		AAQPHREK				File23649 Spectrum1096 scans: 3582
											723	1	1	0	468.767	935.519	2	935.533	-0.0133	0	0.44	10		YTTILTPK				File23649 Spectrum3163 scans: 5876
											724	1	1	0	468.774	935.533	2	935.53	0.0033	0	2.92	4.2		GNLIVHQR				File23649 Spectrum1901 scans: 4522
											725	1	1	0	469.243	936.471	2	936.481	-0.01	1	15.33	0.42		MSSSVVRR		Oxidation (M)	0.10000000.0	File23649 Spectrum1371 scans: 3919
											726	1	1	0	469.243	936.472	2	936.478	-0.0055	0	0.14	13		HTLTGHSGK				File23649 Spectrum1419 scans: 3981
[truncated: 3,190 more rows]

## Sheet: 不过滤-鉴定及定量蛋白列表
prot_hit_num	prot_acc	prot_desc	prot_score	prot_mass	prot_matches	prot_matches_sig	prot_sequences	prot_sequences_sig	prot_cover	prot_pi	emPAI
1	sp|P04264|K2C1_HUMAN	Keratin, type II cytoskeletal 1 OS=Homo sapiens OX=9606 GN=KRT1 PE=1 SV=6	2162	66170	70	62	29	27	41.8	8.15	5.01
2	sp|P13645|K1C10_HUMAN	Keratin, type I cytoskeletal 10 OS=Homo sapiens OX=9606 GN=KRT10 PE=1 SV=6	1447	59020	62	54	26	25	35.1	5.13	5.67
3	sp|P35908|K22E_HUMAN	Keratin, type II cytoskeletal 2 epidermal OS=Homo sapiens OX=9606 GN=KRT2 PE=1 SV=2	1296	65678	59	44	31	23	41.3	8.07	4.52
4	sp|P35527|K1C9_HUMAN	Keratin, type I cytoskeletal 9 OS=Homo sapiens OX=9606 GN=KRT9 PE=1 SV=3	819	62255	38	33	17	16	30.2	5.14	2.44
5	sp|P67809|YBOX1_HUMAN	Nuclease-sensitive element-binding protein 1 OS=Homo sapiens OX=9606 GN=YBX1 PE=1 SV=3	767	35903	36	22	12	10	53.7	9.87	3.5
6	sp|P02533|K1C14_HUMAN	Keratin, type I cytoskeletal 14 OS=Homo sapiens OX=9606 GN=KRT14 PE=1 SV=4	688	51872	37	25	25	18	43	5.09	2.43
7	sp|P13647|K2C5_HUMAN	Keratin, type II cytoskeletal 5 OS=Homo sapiens OX=9606 GN=KRT5 PE=1 SV=3	679	62568	42	30	30	23	43.9	7.59	3.64
8	sp|P02538|K2C6A_HUMAN	Keratin, type II cytoskeletal 6A OS=Homo sapiens OX=9606 GN=KRT6A PE=1 SV=3	632	60293	36	28	26	22	41.5	8.09	3.43
9	sp|P08779|K1C16_HUMAN	Keratin, type I cytoskeletal 16 OS=Homo sapiens OX=9606 GN=KRT16 PE=1 SV=4	605	51578	31	22	23	18	45	4.99	2.24
10	sp|P04259|K2C6B_HUMAN	Keratin, type II cytoskeletal 6B OS=Homo sapiens OX=9606 GN=KRT6B PE=1 SV=5	602	60315	33	25	23	19	37.9	8.09	2.77
11	sp|P05787|K2C8_HUMAN	Keratin, type II cytoskeletal 8 OS=Homo sapiens OX=9606 GN=KRT8 PE=1 SV=7	496	53671	29	19	17	14	33.7	5.52	1.75
12	sp|P08670|VIME_HUMAN	Vimentin OS=Homo sapiens OX=9606 GN=VIM PE=1 SV=4	471	53676	17	14	16	14	37.3	5.06	1.3
13	sp|P05783|K1C18_HUMAN	Keratin, type I cytoskeletal 18 OS=Homo sapiens OX=9606 GN=KRT18 PE=1 SV=2	450	48029	23	18	17	15	36.3	5.34	1.71
14	sp|P07437|TBB5_HUMAN	Tubulin beta chain OS=Homo sapiens OX=9606 GN=TUBB PE=1 SV=2	427	50095	17	12	13	9	37.2	4.78	1.15
15	sp|Q04695|K1C17_HUMAN	Keratin, type I cytoskeletal 17 OS=Homo sapiens OX=9606 GN=KRT17 PE=1 SV=2	420	48361	29	17	19	11	33.8	4.97	1.36
16	sp|P60709|ACTB_HUMAN	Actin, cytoplasmic 1 OS=Homo sapiens OX=9606 GN=ACTB PE=1 SV=1	376	42052	26	18	12	10	38.9	5.29	2.11
17	sp|P68371|TBB4B_HUMAN	Tubulin beta-4B chain OS=Homo sapiens OX=9606 GN=TUBB4B PE=1 SV=1	346	50255	13	9	10	7	27.6	4.79	0.77
18	sp|P16989|YBOX3_HUMAN	Y-box-binding protein 3 OS=Homo sapiens OX=9606 GN=YBX3 PE=1 SV=4	288	40066	11	8	7	6	21.2	9.77	0.74
19	sp|Q07666|KHDR1_HUMAN	KH domain-containing, RNA-binding, signal transduction-associated protein 1 OS=Homo sapiens OX=9606 GN=KHDRBS1 PE=1 SV=1	287	48311	17	10	8	6	14	8.73	0.94
20	sp|P08729|K2C7_HUMAN	Keratin, type II cytoskeletal 7 OS=Homo sapiens OX=9606 GN=KRT7 PE=1 SV=5	260	51411	18	11	15	9	34.5	5.4	0.86
21	sp|P13646|K1C13_HUMAN	Keratin, type I cytoskeletal 13 OS=Homo sapiens OX=9606 GN=KRT13 PE=1 SV=4	239	49900	13	7	7	5	13.5	4.91	0.47
22	sp|P19012|K1C15_HUMAN	Keratin, type I cytoskeletal 15 OS=Homo sapiens OX=9606 GN=KRT15 PE=1 SV=3	239	49409	14	9	9	6	16.4	4.71	0.57
23	sp|O95678|K2C75_HUMAN	Keratin, type II cytoskeletal 75 OS=Homo sapiens OX=9606 GN=KRT75 PE=1 SV=2	222	59809	16	11	11	7	13.6	7.6	0.9
24	sp|P68032|ACTC_HUMAN	Actin, alpha cardiac muscle 1 OS=Homo sapiens OX=9606 GN=ACTC1 PE=1 SV=1	206	42334	21	13	9	8	25.5	5.23	1.66
25	sp|P08727|K1C19_HUMAN	Keratin, type I cytoskeletal 19 OS=Homo sapiens OX=9606 GN=KRT19 PE=1 SV=4	205	44079	17	10	11	7	16.8	5.04	0.78
26	sp|Q7Z794|K2C1B_HUMAN	Keratin, type II cytoskeletal 1b OS=Homo sapiens OX=9606 GN=KRT77 PE=2 SV=3	205	62149	17	9	13	5	20.8	5.73	0.36
27	sp|Q6S8J3|POTEE_HUMAN	POTE ankyrin domain family member E OS=Homo sapiens OX=9606 GN=POTEE PE=2 SV=3	184	122882	15	7	8	4	9.4	5.83	0.17
28	sp|Q04837|SSBP_HUMAN	Single-stranded DNA-binding protein, mitochondrial OS=Homo sapiens OX=9606 GN=SSBP1 PE=1 SV=1	151	17249	6	5	4	3	27	9.59	1.05
29	sp|P52597|HNRPF_HUMAN	Heterogeneous nuclear ribonucleoprotein F OS=Homo sapiens OX=9606 GN=HNRNPF PE=1 SV=3	150	45985	9	6	6	4	15.7	5.38	0.52
30	sp|P02768|ALBU_HUMAN	Serum albumin OS=Homo sapiens OX=9606 GN=ALB PE=1 SV=2	142	71317	11	5	9	3	13.6	5.92	0.31
31	sp|Q01546|K22O_HUMAN	Keratin, type II cytoskeletal 2 oral OS=Homo sapiens OX=9606 GN=KRT76 PE=1 SV=2	126	66370	17	6	11	4	11.3	8.38	0.4
32	sp|Q5XKE5|K2C79_HUMAN	Keratin, type II cytoskeletal 79 OS=Homo sapiens OX=9606 GN=KRT79 PE=1 SV=2	125	58085	10	7	7	5	9.5	6.75	0.39
33	sp|P12035|K2C3_HUMAN	Keratin, type II cytoskeletal 3 OS=Homo sapiens OX=9606 GN=KRT3 PE=1 SV=3	124	64549	14	6	9	4	11.1	6.12	0.28
34	sp|P68363|TBA1B_HUMAN	Tubulin alpha-1B chain OS=Homo sapiens OX=9606 GN=TUBA1B PE=1 SV=1	119	50804	10	6	8	5	23.5	4.94	0.46
35	sp|Q14CN4|K2C72_HUMAN	Keratin, type II cytoskeletal 72 OS=Homo sapiens OX=9606 GN=KRT72 PE=1 SV=2	115	56470	11	8	7	5	11.5	6.54	0.4
36	sp|O00571|DDX3X_HUMAN	ATP-dependent RNA helicase DDX3X OS=Homo sapiens OX=9606 GN=DDX3X PE=1 SV=3	112	73597	7	6	7	6	11.5	6.73	0.36
37	sp|Q7RTS7|K2C74_HUMAN	Keratin, type II cytoskeletal 74 OS=Homo sapiens OX=9606 GN=KRT74 PE=1 SV=2	112	58229	11	6	6	3	7.8	7.59	0.39
38	sp|Q86Y46|K2C73_HUMAN	Keratin, type II cytoskeletal 73 OS=Homo sapiens OX=9606 GN=KRT73 PE=1 SV=1	112	59457	11	6	6	3	7	6.93	0.38
39	sp|Q86YZ3|HORN_HUMAN	Hornerin OS=Homo sapiens OX=9606 GN=HRNR PE=1 SV=2	112	283140	6	2	5	2	3.3	10.05	0.02
40	sp|P81605|DCD_HUMAN	Dermcidin OS=Homo sapiens OX=9606 GN=DCD PE=1 SV=2	112	11391	5	4	3	2	22.7	6.08	1.2
41	sp|Q7Z3Z0|K1C25_HUMAN	Keratin, type I cytoskeletal 25 OS=Homo sapiens OX=9606 GN=KRT25 PE=1 SV=1	111	49858	7	4	5	2	11.8	5	0.14
42	sp|Q92804|RBP56_HUMAN	TATA-binding protein-associated factor 2N OS=Homo sapiens OX=9606 GN=TAF15 PE=1 SV=1	109	62021	7	4	4	3	11.5	8.04	0.17
43	sp|O00622|CCN1_HUMAN	CCN family member 1 OS=Homo sapiens OX=9606 GN=CCN1 PE=1 SV=1	108	44165	4	3	4	3	12.3	8.64	0.24
44	sp|Q2M2I5|K1C24_HUMAN	Keratin, type I cytoskeletal 24 OS=Homo sapiens OX=9606 GN=KRT24 PE=1 SV=1	102	55567	4	3	3	2	5.3	4.89	0.12
45	sp|Q99456|K1C12_HUMAN	Keratin, type I cytoskeletal 12 OS=Homo sapiens OX=9606 GN=KRT12 PE=1 SV=1	101	53592	6	4	4	2	6.9	4.7	0.2
46	sp|P31943|HNRH1_HUMAN	Heterogeneous nuclear ribonucleoprotein H OS=Homo sapiens OX=9606 GN=HNRNPH1 PE=1 SV=4	100	49484	6	3	5	2	10.2	5.89	0.21
47	sp|P41219|PERI_HUMAN	Peripherin OS=Homo sapiens OX=9606 GN=PRPH PE=1 SV=2	99	53732	3	2	3	2	6.2	5.37	0.13
48	sp|Q562R1|ACTBL_HUMAN	Beta-actin-like protein 2 OS=Homo sapiens OX=9606 GN=ACTBL2 PE=1 SV=2	97	42318	12	7	6	4	19.7	5.39	0.57
49	sp|P17661|DESM_HUMAN	Desmin OS=Homo sapiens OX=9606 GN=DES PE=1 SV=3	96	53560	6	2	4	2	7.7	5.21	0.13
50	sp|P62805|H4_HUMAN	Histone H4 OS=Homo sapiens OX=9606 GN=HIST1H4A PE=1 SV=2	96	11360	4	3	4	3	40.8	11.36	1.22
51	sp|P04406|G3P_HUMAN	Glyceraldehyde-3-phosphate dehydrogenase OS=Homo sapiens OX=9606 GN=GAPDH PE=1 SV=3	94	36201	4	1	4	1	14	8.57	0.09
52	sp|Q02413|DSG1_HUMAN	Desmoglein-1 OS=Homo sapiens OX=9606 GN=DSG1 PE=1 SV=2	89	114702	7	4	5	4	6.5	4.9	0.12
53	sp|Q9NSB2|KRT84_HUMAN	Keratin, type II cuticular Hb4 OS=Homo sapiens OX=9606 GN=KRT84 PE=2 SV=2	86	65942	9	4	6	2	9	7.75	0.16
54	sp|Q96PK6|RBM14_HUMAN	RNA-binding protein 14 OS=Homo sapiens OX=9606 GN=RBM14 PE=1 SV=2	86	69620	5	2	4	2	8.1	9.68	0.1
55	sp|A6NMY6|AXA2L_HUMAN	Putative annexin A2-like protein OS=Homo sapiens OX=9606 GN=ANXA2P2 PE=5 SV=2	85	38806	3	3	3	3	9.1	6.49	0.28
56	sp|Q7Z3Y9|K1C26_HUMAN	Keratin, type I cytoskeletal 26 OS=Homo sapiens OX=9606 GN=KRT26 PE=1 SV=2	83	52620	3	2	2	1	3.8	4.86	0.06
57	sp|P35030|TRY3_HUMAN	Trypsin-3 OS=Homo sapiens OX=9606 GN=PRSS3 PE=1 SV=2	81	33306	2	1	1	1	4.3	7.46	0.1
58	sp|P62241|RS8_HUMAN	40S ribosomal protein S8 OS=Homo sapiens OX=9606 GN=RPS8 PE=1 SV=2	72	24475	3	2	3	2	14.9	10.32	0.29
59	sp|P19013|K2C4_HUMAN	Keratin, type II cytoskeletal 4 OS=Homo sapiens OX=9606 GN=KRT4 PE=1 SV=4	71	57649	5	3	3	2	4.7	6.25	0.12
60	sp|Q9H4B7|TBB1_HUMAN	Tubulin beta-1 chain OS=Homo sapiens OX=9606 GN=TUBB1 PE=1 SV=1	69	50865	6	2	3	2	9.1	5.05	0.13
61	sp|P06702|S10A9_HUMAN	Protein S100-A9 OS=Homo sapiens OX=9606 GN=S100A9 PE=1 SV=1	60	13291	6	3	5	2	34.2	5.71	0.98
62	sp|P05109|S10A8_HUMAN	Protein S100-A8 OS=Homo sapiens OX=9606 GN=S100A8 PE=1 SV=1	59	10885	3	2	2	1	19.4	6.51	1.29
63	sp|P35900|K1C20_HUMAN	Keratin, type I cytoskeletal 20 OS=Homo sapiens OX=9606 GN=KRT20 PE=1 SV=1	57	48514	2	1	2	1	5.4	5.52	0.07
64	sp|Q5T749|KPRP_HUMAN	Keratinocyte proline-rich protein OS=Homo sapiens OX=9606 GN=KPRP PE=1 SV=1	54	67172	6	3	5	2	8.3	8.72	0.1
65	sp|Q8N1N4|K2C78_HUMAN	Keratin, type II cytoskeletal 78 OS=Homo sapiens OX=9606 GN=KRT78 PE=1 SV=2	54	57629	8	2	8	2	14	5.79	0.18
66	sp|P14923|PLAK_HUMAN	Junction plakoglobin OS=Homo sapiens OX=9606 GN=JUP PE=1 SV=3	52	82434	13	3	10	3	15.3	5.75	0.17
67	sp|Q92764|KRT35_HUMAN	Keratin, type I cuticular Ha5 OS=Homo sapiens OX=9606 GN=KRT35 PE=2 SV=5	52	51640	3	2	2	1	3.5	4.85	0.06
68	sp|P55795|HNRH2_HUMAN	Heterogeneous nuclear ribonucleoprotein H2 OS=Homo sapiens OX=9606 GN=HNRNPH2 PE=1 SV=1	51	49517	5	2	4	1	8	5.89	0.14
69	sp|Q8TF72|SHRM3_HUMAN	Protein Shroom3 OS=Homo sapiens OX=9606 GN=SHROOM3 PE=1 SV=2	49	218321	2	2	1	1	0.5	7.87	0.01
70	sp|Q5T750|XP32_HUMAN	Skin-specific protein 32 OS=Homo sapiens OX=9606 GN=XP32 PE=1 SV=1	47	28557	2	1	2	1	7.2	8.41	0.12
71	sp|P15924|DESP_HUMAN	Desmoplakin OS=Homo sapiens OX=9606 GN=DSP PE=1 SV=3	46	334021	8	1	8	1	3.3	6.44	0.01
72	sp|Q8NHM4|TRY6_HUMAN	Putative trypsin-6 OS=Homo sapiens OX=9606 GN=PRSS3P2 PE=5 SV=2	45	27090	4	2	1	1	8.1	5.64	0.26
73	sp|P0DOX5|IGG1_HUMAN	Immunoglobulin gamma-1 heavy chain OS=Homo sapiens OX=9606 PE=1 SV=2	45	49925	5	5	2	2	3.3	8.94	0.21
74	sp|Q9NQI0|DDX4_HUMAN	Probable ATP-dependent RNA helicase DDX4 OS=Homo sapiens OX=9606 GN=DDX4 PE=1 SV=2	44	80113	2	1	2	1	3	5.62	0.04
75	sp|P12236|ADT3_HUMAN	ADP/ATP translocase 3 OS=Homo sapiens OX=9606 GN=SLC25A6 PE=1 SV=4	44	33073	5	1	5	1	19.5	9.76	0.21
76	sp|P61978|HNRPK_HUMAN	Heterogeneous nuclear ribonucleoprotein K OS=Homo sapiens OX=9606 GN=HNRNPK PE=1 SV=1	44	51230	4	1	4	1	10.8	5.39	0.06
77	sp|P04003|C4BPA_HUMAN	C4b-binding protein alpha chain OS=Homo sapiens OX=9606 GN=C4BPA PE=1 SV=2	43	69042	8	1	8	1	14.2	7.15	0.05
78	sp|Q96P63|SPB12_HUMAN	Serpin B12 OS=Homo sapiens OX=9606 GN=SERPINB12 PE=1 SV=1	43	46646	4	1	3	1	9.1	5.36	0.07
79	sp|P34931|HS71L_HUMAN	Heat shock 70 kDa protein 1-like OS=Homo sapiens OX=9606 GN=HSPA1L PE=1 SV=2	41	70730	3	1	3	1	5.8	5.76	0.05
80	sp|P0C869|PA24B_HUMAN	Cytosolic phospholipase A2 beta OS=Homo sapiens OX=9606 GN=PLA2G4B PE=1 SV=2	41	89006	1	1	1	1	1	5.64	0.04
81	sp|Q00325|MPCP_HUMAN	Phosphate carrier protein, mitochondrial OS=Homo sapiens OX=9606 GN=SLC25A3 PE=1 SV=2	40	40525	8	1	4	1	9.4	9.45	0.08
82	sp|P31151|S10A7_HUMAN	Protein S100-A7 OS=Homo sapiens OX=9606 GN=S100A7 PE=1 SV=4	39	11578	1	1	1	1	10.9	6.28	0.3
83	sp|P83731|RL24_HUMAN	60S ribosomal protein L24 OS=Homo sapiens OX=9606 GN=RPL24 PE=1 SV=1	38	17882	3	1	3	1	19.1	11.26	0.19
84	sp|O75525|KHDR3_HUMAN	KH domain-containing, RNA-binding, signal transduction-associated protein 3 OS=Homo sapiens OX=9606 GN=KHDRBS3 PE=1 SV=1	38	38776	9	2	5	2	13.3	7.04	0.28
85	sp|P61626|LYSC_HUMAN	Lysozyme C OS=Homo sapiens OX=9606 GN=LYZ PE=1 SV=1	37	16982	1	1	1	1	8.1	9.38	0.2
86	sp|Q6KB66|K2C80_HUMAN	Keratin, type II cytoskeletal 80 OS=Homo sapiens OX=9606 GN=KRT80 PE=1 SV=2	37	51007	7	1	5	1	12.4	5.58	0.06
87	sp|Q01844|EWS_HUMAN	RNA-binding protein EWS OS=Homo sapiens OX=9606 GN=EWSR1 PE=1 SV=1	36	68721	3	1	2	1	2.7	9.37	0.05
88	sp|O00338|ST1C2_HUMAN	Sulfotransferase 1C2 OS=Homo sapiens OX=9606 GN=SULT1C2 PE=1 SV=1	35	35142	1	1	1	1	4.1	7.12	0.1
89	sp|Q06830|PRDX1_HUMAN	Peroxiredoxin-1 OS=Homo sapiens OX=9606 GN=PRDX1 PE=1 SV=1	35	22324	2	1	2	1	13.6	8.27	0.15
90	sp|Q86U44|MTA70_HUMAN	N6-adenosine-methyltransferase catalytic subunit OS=Homo sapiens OX=9606 GN=METTL3 PE=1 SV=2	34	65175	3	2	2	1	3.3	5.98	0.05
[truncated: 53 more rows]

## Sheet: 0.05过滤-蛋白肽段列表
prot_hit_num	prot_acc	prot_desc	prot_score	prot_mass	prot_matches	prot_matches_sig	prot_sequences	prot_sequences_sig	prot_cover	prot_pi	pep_query	pep_rank	pep_isbold	pep_isunique	pep_exp_mz	pep_exp_mr	pep_exp_z	pep_calc_mr	pep_delta	pep_miss	pep_score	pep_expect	pep_res_before	pep_seq	pep_res_after	pep_var_mod	pep_var_mod_pos	pep_scan_title
[truncated: 4,680 more rows]

[truncated: 1 more sheets: 0.05过滤-鉴定及定量蛋白列表]
