# Supplementary material for: Downregulation of circLIFR exerts cancer-promoting effects on hepatocellular carcinoma in vitro
Source: Front Genet. 2022 Sep 12;13:986322. doi: 10.3389/fgene.2022.986322 (PMC9513674; doi:10.3389/fgene.2022.986322)
Supplement: Supplementary file 1 [file DataSheet3.ZIP › Original dataú¿1ú⌐/Mass spectrometric detection/Control group no.6/Peptide Summary Report (.._data_20191122_F024829.dat)_files/browser.js.╧┬╘╪]

	var browser_EXCLUDE = 1; 
	var browser_IE = 0; 
	var browser_IE4 = 0; 
	var browser_IE5 = 0; 
	var browser_IE6 = 0;
	var browser_MZ7 = 0;
	var browser_NS3 = 0;
	var browser_NS4 = 0;
	var browser_NS6 = 0; 
	var browser_NS7 = 0; 
	var browser_OP5 = 0; 
	var browser_OP6 = 0;
	var browser_OP7 = 0;
	var browser_KDE = 0;
	var browser_SAF = 0;

	var agt=navigator.userAgent.toLowerCase();

  if(typeof navigator.vendor != "undefined" && navigator.vendor == "KDE"){
  	var thisKDE = agt;
  	var splitKDE = thisKDE.split("konqueror/");
  	var aKDE = splitKDE[1] . split("; ");
  	var KDEn = parseFloat(aKDE[0]);
  	if (KDEn >= 2.2) {
  		browser_KDE = 1;
  //		browser_NS6 = 1;
  		browser_EXCLUDE = 0;
  	}
  }

  else if(agt.indexOf('webtv') != -1){browser_EXCLUDE = 1;}
  
  else if(typeof window.opera != "undefined"){
  	browser_EXCLUDE = 0;
  	if(agt.indexOf("opera/5") != -1 || agt.indexOf("opera 5") != -1){browser_OP5 = 1;}
  	if(agt.indexOf("opera/6") != -1 || agt.indexOf("opera 6") != -1){browser_OP6 = 1;}
  	if(agt.indexOf("opera/7") != -1 || agt.indexOf("opera 7") != -1){browser_OP7 = 1;}
  }
  
  else if(typeof document.all != "undefined"){
  	browser_EXCLUDE = 0;
  	browser_IE = 1;
  	if(typeof document.getElementById != "undefined"){
  		browser_IE5 = 1;
  		if(agt.indexOf("msie 6") != -1){
  			browser_IE6 = 1;
  		}
  	}
  	else{browser_IE4 = 1;}
  }
  
  else if(typeof document.getElementById != "undefined"){
  	browser_EXCLUDE = 0;
  	if(agt.indexOf("netscape/6") != -1 || agt.indexOf("netscape6") != -1){browser_NS6 = 1;}
  	else if(agt.indexOf("netscape/7") != -1 || agt.indexOf("netscape7") != -1){browser_NS6 = 1; browser_NS7 = 1;}
  	else if(agt.indexOf("gecko") != -1){browser_NS6 = 1; browser_MZ7 = 1;}
  	if(agt.indexOf("safari") != -1 || (typeof document.childNodes != "undefined" && typeof document.all == "undefined" && typeof navigator.taintEnabled == "undefined")){browser_MZ7 = 0; browser_NS6 = 1; browser_SAF = 1;}
  }
  
  else if((agt.indexOf('mozilla') != -1) && (parseInt(navigator.appVersion) >= 3)){
  	browser_EXCLUDE = 0;
  	if (parseInt(navigator.appVersion) >= 4) {
    	browser_NS4 = 1;
  	} else {
    	browser_NS3 = 1;
  	}
  	if(typeof navigator.mimeTypes['*'] == "undefined"){
  		browser_EXCLUDE = 1;
  		browser_NS4 = 0;
    	browser_NS3 = 0;
  	}
  }
  
  if(agt.indexOf('escape') != -1){browser_EXCLUDE = 1; browser_NS3 = 0; browser_NS4 = 0;}
  
  if(typeof navigator.__ice_version != "undefined"){browser_EXCLUDE = 1; browser_IE4 = 0;}

	var sTemp = "Browser detected as ";
	if (browser_EXCLUDE) { sTemp += "EXCLUDE " }
	if (browser_IE)  { sTemp += "IE " }
	if (browser_IE4) { sTemp += "IE4 " }
	if (browser_IE5) { sTemp += "IE5 " }
	if (browser_IE6) { sTemp += "IE6 " }
	if (browser_MZ7) { sTemp += "MZ7 " }
	if (browser_NS3) { sTemp += "NS3 " }
	if (browser_NS4) { sTemp += "NS4 " }
	if (browser_NS6) { sTemp += "NS6 " }
	if (browser_NS7) { sTemp += "NS7 " }
	if (browser_OP5) { sTemp += "OP5 " }
	if (browser_OP6) { sTemp += "OP6 " }
	if (browser_OP7) { sTemp += "OP7 " }
	if (browser_KDE) { sTemp += "KDE " }
	if (browser_SAF) { sTemp += "SAF " }
//	alert(sTemp);
