# Supplementary material for: Downregulation of circLIFR exerts cancer-promoting effects on hepatocellular carcinoma in vitro
Source: Front Genet. 2022 Sep 12;13:986322. doi: 10.3389/fgene.2022.986322 (PMC9513674; doi:10.3389/fgene.2022.986322)
Supplement: Supplementary file 1 [file DataSheet3.ZIP › Original dataú¿1ú⌐/Mass spectrometric detection/Data processing results.xlsx]

## Sheet: Sheet1
82富集													83对照（过滤后）	筛选		83对照（不过滤）
prot_hit_num	prot_acc	prot_desc	prot_score	prot_mass	prot_matches	prot_matches_sig	prot_sequences	prot_sequences_sig	prot_cover	prot_pi	emPAI		prot_acc	prot_acc		prot_acc	prot_acc
1	sp|P04264|K2C1_HUMAN	Keratin, type II cytoskeletal 1 OS=Homo sapiens OX=9606 GN=KRT1 PE=1 SV=6	2292	66170	62	62	25	25	42.9	8.15	4.73		sp|P04264|K2C1_HUMAN	sp|P04264|K2C1_HUMAN		sp|P04264|K2C1_HUMAN	sp|P04264|K2C1_HUMAN
2	sp|P67809|YBOX1_HUMAN	Nuclease-sensitive element-binding protein 1 OS=Homo sapiens OX=9606 GN=YBX1 PE=1 SV=3	1355	35903	37	37	12	12	52.5	9.87	5.99		sp|P13645|K1C10_HUMAN	sp|P67809|YBOX1_HUMAN		sp|P13645|K1C10_HUMAN	sp|P67809|YBOX1_HUMAN
3	sp|P13645|K1C10_HUMAN	Keratin, type I cytoskeletal 10 OS=Homo sapiens OX=9606 GN=KRT10 PE=1 SV=6	1330	59020	51	51	23	23	28.8	5.13	4.09		sp|P35908|K22E_HUMAN	sp|P13645|K1C10_HUMAN		sp|P35908|K22E_HUMAN	sp|P13645|K1C10_HUMAN
4	sp|P35908|K22E_HUMAN	Keratin, type II cytoskeletal 2 epidermal OS=Homo sapiens OX=9606 GN=KRT2 PE=1 SV=2	1265	65678	47	47	22	22	31.8	8.07	3.77		sp|P35527|K1C9_HUMAN	sp|P35908|K22E_HUMAN		sp|P35527|K1C9_HUMAN	sp|P35908|K22E_HUMAN
5	sp|P35527|K1C9_HUMAN	Keratin, type I cytoskeletal 9 OS=Homo sapiens OX=9606 GN=KRT9 PE=1 SV=3	1193	62255	43	43	17	17	31.8	5.14	2.62		sp|P67809|YBOX1_HUMAN	sp|P35527|K1C9_HUMAN		sp|P67809|YBOX1_HUMAN	sp|P35527|K1C9_HUMAN
6	sp|P02538|K2C6A_HUMAN	Keratin, type II cytoskeletal 6A OS=Homo sapiens OX=9606 GN=KRT6A PE=1 SV=3	866	60293	34	34	25	25	42.4	8.09	3.92		sp|P02533|K1C14_HUMAN	sp|P02538|K2C6A_HUMAN		sp|P02533|K1C14_HUMAN	sp|P02538|K2C6A_HUMAN
7	sp|P08779|K1C16_HUMAN	Keratin, type I cytoskeletal 16 OS=Homo sapiens OX=9606 GN=KRT16 PE=1 SV=4	842	51578	32	32	20	20	38.5	4.99	3.7		sp|P13647|K2C5_HUMAN	sp|P08779|K1C16_HUMAN		sp|P13647|K2C5_HUMAN	sp|P08779|K1C16_HUMAN
8	sp|P02533|K1C14_HUMAN	Keratin, type I cytoskeletal 14 OS=Homo sapiens OX=9606 GN=KRT14 PE=1 SV=4	777	51872	32	32	22	22	37.9	5.09	3.67		sp|P02538|K2C6A_HUMAN	sp|P02533|K1C14_HUMAN		sp|P02538|K2C6A_HUMAN	sp|P02533|K1C14_HUMAN
9	sp|P04259|K2C6B_HUMAN	Keratin, type II cytoskeletal 6B OS=Homo sapiens OX=9606 GN=KRT6B PE=1 SV=5	759	60315	28	28	21	21	36.7	8.09	2.77		sp|P08779|K1C16_HUMAN	sp|P04259|K2C6B_HUMAN		sp|P08779|K1C16_HUMAN	sp|P04259|K2C6B_HUMAN
10	sp|P13647|K2C5_HUMAN	Keratin, type II cytoskeletal 5 OS=Homo sapiens OX=9606 GN=KRT5 PE=1 SV=3	714	62568	31	31	22	22	33.2	7.59	2.98		sp|P04259|K2C6B_HUMAN	sp|P13647|K2C5_HUMAN		sp|P04259|K2C6B_HUMAN	sp|P13647|K2C5_HUMAN
11	sp|Q14764|MVP_HUMAN	Major vault protein OS=Homo sapiens OX=9606 GN=MVP PE=1 SV=4	533	99551	23	23	18	18	21.6	5.34	0.97		sp|P05787|K2C8_HUMAN	#N/A		sp|P05787|K2C8_HUMAN	#N/A
12	sp|P07437|TBB5_HUMAN	Tubulin beta chain OS=Homo sapiens OX=9606 GN=TUBB PE=1 SV=2	497	50095	19	19	10	10	24.3	4.78	1.44		sp|P08670|VIME_HUMAN	sp|P07437|TBB5_HUMAN		sp|P08670|VIME_HUMAN	sp|P07437|TBB5_HUMAN
13	sp|P60709|ACTB_HUMAN	Actin, cytoplasmic 1 OS=Homo sapiens OX=9606 GN=ACTB PE=1 SV=1	465	42052	17	17	10	10	29.3	5.29	2.11		sp|P05783|K1C18_HUMAN	sp|P60709|ACTB_HUMAN		sp|P05783|K1C18_HUMAN	sp|P60709|ACTB_HUMAN
14	sp|Q04695|K1C17_HUMAN	Keratin, type I cytoskeletal 17 OS=Homo sapiens OX=9606 GN=KRT17 PE=1 SV=2	457	48361	21	21	14	14	24.5	4.97	2.07		sp|P07437|TBB5_HUMAN	sp|Q04695|K1C17_HUMAN		sp|P07437|TBB5_HUMAN	sp|Q04695|K1C17_HUMAN
15	sp|P68371|TBB4B_HUMAN	Tubulin beta-4B chain OS=Homo sapiens OX=9606 GN=TUBB4B PE=1 SV=1	454	50255	16	16	9	9	20.9	4.79	1.14		sp|Q04695|K1C17_HUMAN	#N/A		sp|Q04695|K1C17_HUMAN	sp|P68371|TBB4B_HUMAN
16	sp|Q86YZ3|HORN_HUMAN	Hornerin OS=Homo sapiens OX=9606 GN=HRNR PE=1 SV=2	454	283140	9	9	4	4	3.6	10.05	0.08		sp|P60709|ACTB_HUMAN	sp|Q86YZ3|HORN_HUMAN		sp|P60709|ACTB_HUMAN	sp|Q86YZ3|HORN_HUMAN
17	sp|P16989|YBOX3_HUMAN	Y-box-binding protein 3 OS=Homo sapiens OX=9606 GN=YBX3 PE=1 SV=4	436	40066	11	11	7	7	20.2	9.77	1.21		sp|P16989|YBOX3_HUMAN	sp|P16989|YBOX3_HUMAN		sp|P68371|TBB4B_HUMAN	sp|P16989|YBOX3_HUMAN
18	sp|Q07666|KHDR1_HUMAN	KH domain-containing, RNA-binding, signal transduction-associated protein 1 OS=Homo sapiens OX=9606 GN=KHDRBS1 PE=1 SV=1	412	48311	16	16	8	8	14.2	8.73	1.21		sp|Q07666|KHDR1_HUMAN	sp|Q07666|KHDR1_HUMAN		sp|P16989|YBOX3_HUMAN	sp|Q07666|KHDR1_HUMAN
19	sp|P05787|K2C8_HUMAN	Keratin, type II cytoskeletal 8 OS=Homo sapiens OX=9606 GN=KRT8 PE=1 SV=7	406	53671	18	18	13	13	24.4	5.52	1.75		sp|P08729|K2C7_HUMAN	sp|P05787|K2C8_HUMAN		sp|Q07666|KHDR1_HUMAN	sp|P05787|K2C8_HUMAN
20	sp|O00571|DDX3X_HUMAN	ATP-dependent RNA helicase DDX3X OS=Homo sapiens OX=9606 GN=DDX3X PE=1 SV=3	370	73597	15	15	10	10	16.2	6.73	0.84		sp|Q7Z794|K2C1B_HUMAN	sp|O00571|DDX3X_HUMAN		sp|P08729|K2C7_HUMAN	sp|O00571|DDX3X_HUMAN
21	sp|P05783|K1C18_HUMAN	Keratin, type I cytoskeletal 18 OS=Homo sapiens OX=9606 GN=KRT18 PE=1 SV=2	351	48029	14	14	11	11	20.7	5.34	1.22		sp|P68032|ACTC_HUMAN	sp|P05783|K1C18_HUMAN		sp|P13646|K1C13_HUMAN	sp|P05783|K1C18_HUMAN
22	sp|Q92804|RBP56_HUMAN	TATA-binding protein-associated factor 2N OS=Homo sapiens OX=9606 GN=TAF15 PE=1 SV=1	346	62021	14	14	6	6	15.9	8.04	0.86		sp|Q04837|SSBP_HUMAN	sp|Q92804|RBP56_HUMAN		sp|P19012|K1C15_HUMAN	sp|Q92804|RBP56_HUMAN
23	sp|P31943|HNRH1_HUMAN	Heterogeneous nuclear ribonucleoprotein H OS=Homo sapiens OX=9606 GN=HNRNPH1 PE=1 SV=4	332	49484	10	10	7	7	22	5.89	0.67		sp|P52597|HNRPF_HUMAN	sp|P31943|HNRH1_HUMAN		sp|O95678|K2C75_HUMAN	sp|P31943|HNRH1_HUMAN
24	sp|P08670|VIME_HUMAN	Vimentin OS=Homo sapiens OX=9606 GN=VIM PE=1 SV=4	326	53676	12	12	11	11	23.4	5.06	1.04		sp|P02768|ALBU_HUMAN	sp|P08670|VIME_HUMAN		sp|P68032|ACTC_HUMAN	sp|P08670|VIME_HUMAN
25	sp|P02768|ALBU_HUMAN	Serum albumin OS=Homo sapiens OX=9606 GN=ALB PE=1 SV=2	298	71317	9	9	6	6	8.2	5.92	0.37		sp|Q9BQE3|TBA1C_HUMAN	sp|P02768|ALBU_HUMAN		sp|P08727|K1C19_HUMAN	sp|P02768|ALBU_HUMAN
26	sp|Q96PK6|RBM14_HUMAN	RNA-binding protein 14 OS=Homo sapiens OX=9606 GN=RBM14 PE=1 SV=2	270	69620	12	12	11	11	16.6	9.68	0.74		sp|Q14CN4|K2C72_HUMAN	sp|Q96PK6|RBM14_HUMAN		sp|Q7Z794|K2C1B_HUMAN	sp|Q96PK6|RBM14_HUMAN
27	sp|P08729|K2C7_HUMAN	Keratin, type II cytoskeletal 7 OS=Homo sapiens OX=9606 GN=KRT7 PE=1 SV=5	266	51411	12	12	10	10	20.9	5.4	0.98		sp|O00571|DDX3X_HUMAN	sp|P08729|K2C7_HUMAN		sp|Q6S8J3|POTEE_HUMAN	sp|P08729|K2C7_HUMAN
28	sp|P68032|ACTC_HUMAN	Actin, alpha cardiac muscle 1 OS=Homo sapiens OX=9606 GN=ACTC1 PE=1 SV=1	249	42334	13	13	8	8	22.5	5.23	1.66		sp|Q86YZ3|HORN_HUMAN	sp|P68032|ACTC_HUMAN		sp|Q04837|SSBP_HUMAN	sp|P68032|ACTC_HUMAN
29	sp|P52597|HNRPF_HUMAN	Heterogeneous nuclear ribonucleoprotein F OS=Homo sapiens OX=9606 GN=HNRNPF PE=1 SV=3	244	45985	9	9	5	5	14.9	5.38	0.63		sp|P81605|DCD_HUMAN	sp|P52597|HNRPF_HUMAN		sp|P52597|HNRPF_HUMAN	sp|P52597|HNRPF_HUMAN
30	sp|Q02413|DSG1_HUMAN	Desmoglein-1 OS=Homo sapiens OX=9606 GN=DSG1 PE=1 SV=2	240	114702	5	5	5	5	6.2	4.9	0.15		sp|Q92804|RBP56_HUMAN	sp|Q02413|DSG1_HUMAN		sp|P02768|ALBU_HUMAN	sp|Q02413|DSG1_HUMAN
31	sp|Q8N1N4|K2C78_HUMAN	Keratin, type II cytoskeletal 78 OS=Homo sapiens OX=9606 GN=KRT78 PE=1 SV=2	237	57629	9	9	8	8	17.5	5.79	0.56		sp|O00622|CCN1_HUMAN	sp|Q8N1N4|K2C78_HUMAN		sp|Q01546|K22O_HUMAN	sp|Q8N1N4|K2C78_HUMAN
32	sp|Q96I25|SPF45_HUMAN	Splicing factor 45 OS=Homo sapiens OX=9606 GN=RBM17 PE=1 SV=1	190	45162	9	9	8	8	19.7	5.76	0.89		sp|P31943|HNRH1_HUMAN	#N/A		sp|Q5XKE5|K2C79_HUMAN	#N/A
33	sp|Q04837|SSBP_HUMAN	Single-stranded DNA-binding protein, mitochondrial OS=Homo sapiens OX=9606 GN=SSBP1 PE=1 SV=1	165	17249	6	6	4	4	24.3	9.59	1.45		sp|P62805|H4_HUMAN	sp|Q04837|SSBP_HUMAN		sp|P12035|K2C3_HUMAN	sp|Q04837|SSBP_HUMAN
34	sp|Q9UHD2|TBK1_HUMAN	Serine/threonine-protein kinase TBK1 OS=Homo sapiens OX=9606 GN=TBK1 PE=1 SV=1	160	84216	5	5	5	5	8.5	6.32	0.21		sp|P04406|G3P_HUMAN	#N/A		sp|P68363|TBA1B_HUMAN	#N/A
35	sp|Q9BQE3|TBA1C_HUMAN	Tubulin alpha-1C chain OS=Homo sapiens OX=9606 GN=TUBA1C PE=1 SV=1	158	50548	8	8	7	7	19.6	4.96	0.56		sp|Q02413|DSG1_HUMAN	sp|Q9BQE3|TBA1C_HUMAN		sp|Q14CN4|K2C72_HUMAN	#N/A
36	sp|P81605|DCD_HUMAN	Dermcidin OS=Homo sapiens OX=9606 GN=DCD PE=1 SV=2	155	11391	4	4	2	2	12.7	6.08	1.2		sp|Q96PK6|RBM14_HUMAN	sp|P81605|DCD_HUMAN		sp|O00571|DDX3X_HUMAN	sp|P81605|DCD_HUMAN
37	sp|P61978|HNRPK_HUMAN	Heterogeneous nuclear ribonucleoprotein K OS=Homo sapiens OX=9606 GN=HNRNPK PE=1 SV=1	148	51230	4	4	4	4	9.5	5.39	0.28		sp|A6NMY6|AXA2L_HUMAN	sp|P61978|HNRPK_HUMAN		sp|Q7RTS7|K2C74_HUMAN	sp|P61978|HNRPK_HUMAN
38	sp|Q14CN4|K2C72_HUMAN	Keratin, type II cytoskeletal 72 OS=Homo sapiens OX=9606 GN=KRT72 PE=1 SV=2	148	56470	8	8	4	4	5.9	6.54	0.33		sp|P35030|TRY3_HUMAN	sp|Q14CN4|K2C72_HUMAN		sp|Q86Y46|K2C73_HUMAN	sp|Q14CN4|K2C72_HUMAN
39	sp|P35637|FUS_HUMAN	RNA-binding protein FUS OS=Homo sapiens OX=9606 GN=FUS PE=1 SV=1	125	53622	5	5	3	3	8.9	9.4	0.2		sp|P62241|RS8_HUMAN	#N/A		sp|Q86YZ3|HORN_HUMAN	#N/A
40	sp|O00622|CCN1_HUMAN	CCN family member 1 OS=Homo sapiens OX=9606 GN=CCN1 PE=1 SV=1	112	44165	2	2	2	2	7.1	8.64	0.16		sp|P06702|S10A9_HUMAN	sp|O00622|CCN1_HUMAN		sp|P81605|DCD_HUMAN	sp|O00622|CCN1_HUMAN
41	sp|Q07954|LRP1_HUMAN	Prolow-density lipoprotein receptor-related protein 1 OS=Homo sapiens OX=9606 GN=LRP1 PE=1 SV=2	99	523150	4	4	4	4	1	5.16	0.03		sp|P05109|S10A8_HUMAN	#N/A		sp|Q7Z3Z0|K1C25_HUMAN	#N/A
42	sp|P15924|DESP_HUMAN	Desmoplakin OS=Homo sapiens OX=9606 GN=DSP PE=1 SV=3	96	334021	3	3	3	3	1.1	6.44	0.03		sp|Q5T749|KPRP_HUMAN	sp|P15924|DESP_HUMAN		sp|Q92804|RBP56_HUMAN	sp|P15924|DESP_HUMAN
43	sp|Q5T749|KPRP_HUMAN	Keratinocyte proline-rich protein OS=Homo sapiens OX=9606 GN=KPRP PE=1 SV=1	89	67172	4	4	3	3	4.7	8.72	0.15		sp|Q8N1N4|K2C78_HUMAN	sp|Q5T749|KPRP_HUMAN		sp|O00622|CCN1_HUMAN	sp|Q5T749|KPRP_HUMAN
44	sp|P0DMV8|HS71A_HUMAN	Heat shock 70 kDa protein 1A OS=Homo sapiens OX=9606 GN=HSPA1A PE=1 SV=1	83	70294	3	3	3	3	5.6	5.48	0.15		sp|Q8TF72|SHRM3_HUMAN	sp|P0DMV8|HS71A_HUMAN		sp|Q2M2I5|K1C24_HUMAN	#N/A
45	sp|A6NMY6|AXA2L_HUMAN	Putative annexin A2-like protein OS=Homo sapiens OX=9606 GN=ANXA2P2 PE=5 SV=2	83	38806	3	3	3	3	9.1	6.49	0.28		sp|Q5T750|XP32_HUMAN	sp|A6NMY6|AXA2L_HUMAN		sp|Q99456|K1C12_HUMAN	sp|A6NMY6|AXA2L_HUMAN
46	sp|P04406|G3P_HUMAN	Glyceraldehyde-3-phosphate dehydrogenase OS=Homo sapiens OX=9606 GN=GAPDH PE=1 SV=3	82	36201	2	2	2	2	8.7	8.57	0.19		sp|P15924|DESP_HUMAN	sp|P04406|G3P_HUMAN		sp|P31943|HNRH1_HUMAN	sp|P04406|G3P_HUMAN
47	sp|P19474|RO52_HUMAN	E3 ubiquitin-protein ligase TRIM21 OS=Homo sapiens OX=9606 GN=TRIM21 PE=1 SV=1	80	55162	3	3	3	3	5.7	5.98	0.19		sp|P14923|PLAK_HUMAN	#N/A		sp|P41219|PERI_HUMAN	#N/A
48	sp|P18124|RL7_HUMAN	60S ribosomal protein L7 OS=Homo sapiens OX=9606 GN=RPL7 PE=1 SV=1	77	29264	2	2	2	2	12.1	10.66	0.24		sp|Q8NHM4|TRY6_HUMAN	#N/A		sp|Q562R1|ACTBL_HUMAN	#N/A
49	sp|P14923|PLAK_HUMAN	Junction plakoglobin OS=Homo sapiens OX=9606 GN=JUP PE=1 SV=3	73	82434	5	5	5	5	7.5	5.75	0.22		sp|P0DOX5|IGG1_HUMAN	sp|P14923|PLAK_HUMAN		sp|P17661|DESM_HUMAN	sp|P14923|PLAK_HUMAN
50	sp|O75955|FLOT1_HUMAN	Flotillin-1 OS=Homo sapiens OX=9606 GN=FLOT1 PE=1 SV=3	71	47554	1	1	1	1	3	7.08	0.07		sp|P05141|ADT2_HUMAN	#N/A		sp|P62805|H4_HUMAN	#N/A
51	sp|P05141|ADT2_HUMAN	ADP/ATP translocase 2 OS=Homo sapiens OX=9606 GN=SLC25A5 PE=1 SV=7	71	33059	5	5	3	3	9.4	9.71	0.61		sp|P61978|HNRPK_HUMAN	sp|P05141|ADT2_HUMAN		sp|P04406|G3P_HUMAN	#N/A
52	sp|Q9BQ70|TCF25_HUMAN	Transcription factor 25 OS=Homo sapiens OX=9606 GN=TCF25 PE=1 SV=1	71	77246	3	3	3	3	5.3	5.96	0.13		sp|P04003|C4BPA_HUMAN	#N/A		sp|Q02413|DSG1_HUMAN	#N/A
53	sp|P62241|RS8_HUMAN	40S ribosomal protein S8 OS=Homo sapiens OX=9606 GN=RPS8 PE=1 SV=2	70	24475	2	2	2	2	11.5	10.32	0.29		sp|Q96P63|SPB12_HUMAN	sp|P62241|RS8_HUMAN		sp|Q9NSB2|KRT84_HUMAN	sp|P62241|RS8_HUMAN
54	sp|P26373|RL13_HUMAN	60S ribosomal protein L13 OS=Homo sapiens OX=9606 GN=RPL13 PE=1 SV=4	69	24304	3	3	3	3	14.7	11.65	0.47		sp|P0DMV8|HS71A_HUMAN	#N/A		sp|Q96PK6|RBM14_HUMAN	#N/A
55	sp|P27694|RFA1_HUMAN	Replication protein A 70 kDa DNA-binding subunit OS=Homo sapiens OX=9606 GN=RPA1 PE=1 SV=2	68	68723	2	2	2	2	3.2	6.92	0.1		sp|Q00325|MPCP_HUMAN	#N/A		sp|A6NMY6|AXA2L_HUMAN	#N/A
56	sp|Q08188|TGM3_HUMAN	Protein-glutamine gamma-glutamyltransferase E OS=Homo sapiens OX=9606 GN=TGM3 PE=1 SV=4	64	76926	2	2	2	2	3.5	5.62	0.09		sp|P31151|S10A7_HUMAN	#N/A		sp|Q7Z3Y9|K1C26_HUMAN	#N/A
57	sp|P35030|TRY3_HUMAN	Trypsin-3 OS=Homo sapiens OX=9606 GN=PRSS3 PE=1 SV=2	63	33306	1	1	1	1	4.3	7.46	0.1		sp|P83731|RL24_HUMAN	sp|P35030|TRY3_HUMAN		sp|P35030|TRY3_HUMAN	sp|P35030|TRY3_HUMAN
58	sp|P0DOX5|IGG1_HUMAN	Immunoglobulin gamma-1 heavy chain OS=Homo sapiens OX=9606 PE=1 SV=2	61	49925	6	6	2	2	3.3	8.94	0.21		sp|P61626|LYSC_HUMAN	sp|P0DOX5|IGG1_HUMAN		sp|P62241|RS8_HUMAN	sp|P0DOX5|IGG1_HUMAN
59	sp|Q07020|RL18_HUMAN	60S ribosomal protein L18 OS=Homo sapiens OX=9606 GN=RPL18 PE=1 SV=2	58	21735	1	1	1	1	6.9	11.73	0.15		sp|Q6KB66|K2C80_HUMAN	#N/A		sp|P19013|K2C4_HUMAN	#N/A
60	sp|P83731|RL24_HUMAN	60S ribosomal protein L24 OS=Homo sapiens OX=9606 GN=RPL24 PE=1 SV=1	56	17882	2	2	2	2	13.4	11.26	0.41		sp|Q06830|PRDX1_HUMAN	sp|P83731|RL24_HUMAN		sp|Q9H4B7|TBB1_HUMAN	sp|P83731|RL24_HUMAN
61	sp|Q5VTE0|EF1A3_HUMAN	Putative elongation factor 1-alpha-like 3 OS=Homo sapiens OX=9606 GN=EEF1A1P5 PE=5 SV=1	55	50495	1	1	1	1	2.6	9.15	0.07		sp|P62979|RS27A_HUMAN	#N/A		sp|P06702|S10A9_HUMAN	#N/A
62	sp|P62805|H4_HUMAN	Histone H4 OS=Homo sapiens OX=9606 GN=HIST1H4A PE=1 SV=2	55	11360	2	2	2	2	19.4	11.36	0.7		sp|Q9BYE4|SPR2G_HUMAN	sp|P62805|H4_HUMAN		sp|P05109|S10A8_HUMAN	sp|P62805|H4_HUMAN
63	sp|P05109|S10A8_HUMAN	Protein S100-A8 OS=Homo sapiens OX=9606 GN=S100A8 PE=1 SV=1	54	10885	2	2	1	1	11.8	6.51	0.74		sp|Q5D862|FILA2_HUMAN	sp|P05109|S10A8_HUMAN		sp|P35900|K1C20_HUMAN	sp|P05109|S10A8_HUMAN
64	sp|P31942|HNRH3_HUMAN	Heterogeneous nuclear ribonucleoprotein H3 OS=Homo sapiens OX=9606 GN=HNRNPH3 PE=1 SV=2	54	36960	2	2	2	2	6.4	6.37	0.19		sp|Q9H2F5|EPC1_HUMAN	#N/A		sp|Q5T749|KPRP_HUMAN	#N/A
65	sp|P61313|RL15_HUMAN	60S ribosomal protein L15 OS=Homo sapiens OX=9606 GN=RPL15 PE=1 SV=2	53	24245	2	2	2	2	12.3	11.62	0.3		sp|O00472|ELL2_HUMAN	#N/A		sp|Q8N1N4|K2C78_HUMAN	sp|P61313|RL15_HUMAN
66	sp|P00738|HPT_HUMAN	Haptoglobin OS=Homo sapiens OX=9606 GN=HP PE=1 SV=1	50	45861	1	1	1	1	3	6.13	0.07		sp|O95715|CXL14_HUMAN	#N/A		sp|P14923|PLAK_HUMAN	#N/A
67	sp|Q00325|MPCP_HUMAN	Phosphate carrier protein, mitochondrial OS=Homo sapiens OX=9606 GN=SLC25A3 PE=1 SV=2	49	40525	1	1	1	1	3.3	9.45	0.08		sp|P47914|RL29_HUMAN	sp|Q00325|MPCP_HUMAN		sp|Q92764|KRT35_HUMAN	sp|Q00325|MPCP_HUMAN
68	sp|Q5D862|FILA2_HUMAN	Filaggrin-2 OS=Homo sapiens OX=9606 GN=FLG2 PE=1 SV=1	49	249296	2	2	2	2	2.3	8.45	0.03		sp|Q9P0W8|SPAT7_HUMAN	sp|Q5D862|FILA2_HUMAN		sp|P55795|HNRH2_HUMAN	sp|Q5D862|FILA2_HUMAN
69	sp|P62917|RL8_HUMAN	60S ribosomal protein L8 OS=Homo sapiens OX=9606 GN=RPL8 PE=1 SV=2	49	28235	1	1	1	1	4.3	11.03	0.12		sp|Q6DN72|FCRL6_HUMAN	#N/A		sp|Q8TF72|SHRM3_HUMAN	#N/A
70	sp|P62753|RS6_HUMAN	40S ribosomal protein S6 OS=Homo sapiens OX=9606 GN=RPS6 PE=1 SV=1	48	28834	1	1	1	1	4.8	10.85	0.12		sp|P0C0S5|H2AZ_HUMAN	#N/A		sp|Q5T750|XP32_HUMAN	#N/A
71	sp|Q9Y5X1|SNX9_HUMAN	Sorting nexin-9 OS=Homo sapiens OX=9606 GN=SNX9 PE=1 SV=1	47	66949	1	1	1	1	2.4	5.4	0.05		sp|P22079|PERL_HUMAN	#N/A		sp|P15924|DESP_HUMAN	#N/A
72	sp|Q6KB66|K2C80_HUMAN	Keratin, type II cytoskeletal 80 OS=Homo sapiens OX=9606 GN=KRT80 PE=1 SV=2	45	51007	1	1	1	1	3.1	5.58	0.06		sp|P23490|LORI_HUMAN	sp|Q6KB66|K2C80_HUMAN		sp|Q8NHM4|TRY6_HUMAN	sp|Q6KB66|K2C80_HUMAN
73	sp|P47914|RL29_HUMAN	60S ribosomal protein L29 OS=Homo sapiens OX=9606 GN=RPL29 PE=1 SV=2	44	17798	1	1	1	1	9.4	11.66	0.19		sp|Q15517|CDSN_HUMAN	sp|P47914|RL29_HUMAN		sp|P0DOX5|IGG1_HUMAN	sp|P47914|RL29_HUMAN
74	sp|Q8TF72|SHRM3_HUMAN	Protein Shroom3 OS=Homo sapiens OX=9606 GN=SHROOM3 PE=1 SV=2	43	218321	2	2	1	1	0.5	7.87	0.01		sp|Q8WXE9|STON2_HUMAN	sp|Q8TF72|SHRM3_HUMAN		sp|Q9NQI0|DDX4_HUMAN	sp|Q8TF72|SHRM3_HUMAN
75	sp|Q8NHM4|TRY6_HUMAN	Putative trypsin-6 OS=Homo sapiens OX=9606 GN=PRSS3P2 PE=5 SV=2	43	27090	1	1	1	1	8.1	5.64	0.12		sp|O95573|ACSL3_HUMAN	sp|Q8NHM4|TRY6_HUMAN		sp|P12236|ADT3_HUMAN	sp|Q8NHM4|TRY6_HUMAN
76	sp|O00712|NFIB_HUMAN	Nuclear factor 1 B-type OS=Homo sapiens OX=9606 GN=NFIB PE=1 SV=2	42	47754	1	1	1	1	2.6	9.01	0.07		sp|O43291|SPIT2_HUMAN	#N/A		sp|P61978|HNRPK_HUMAN	#N/A
77	sp|Q96P63|SPB12_HUMAN	Serpin B12 OS=Homo sapiens OX=9606 GN=SERPINB12 PE=1 SV=1	40	46646	1	1	1	1	2	5.36	0.07		sp|O94979|SC31A_HUMAN	sp|Q96P63|SPB12_HUMAN		sp|P04003|C4BPA_HUMAN	sp|Q96P63|SPB12_HUMAN
78	sp|P23396|RS3_HUMAN	40S ribosomal protein S3 OS=Homo sapiens OX=9606 GN=RPS3 PE=1 SV=2	39	26842	1	1	1	1	3.7	9.68	0.12		sp|P26232|CTNA2_HUMAN	#N/A		sp|Q96P63|SPB12_HUMAN	#N/A
79	sp|P07996|TSP1_HUMAN	Thrombospondin-1 OS=Homo sapiens OX=9606 GN=THBS1 PE=1 SV=2	38	133291	1	1	1	1	0.9	4.71	0.02			#N/A		sp|P34931|HS71L_HUMAN	#N/A
80	sp|Q96NE9|FRMD6_HUMAN	FERM domain-containing protein 6 OS=Homo sapiens OX=9606 GN=FRMD6 PE=1 SV=1	38	72853	1	1	1	1	1.4	7.12	0.05			#N/A		sp|P0C869|PA24B_HUMAN	#N/A
81	sp|P04003|C4BPA_HUMAN	C4b-binding protein alpha chain OS=Homo sapiens OX=9606 GN=C4BPA PE=1 SV=2	37	69042	2	2	2	2	4.2	7.15	0.1			sp|P04003|C4BPA_HUMAN		sp|Q00325|MPCP_HUMAN	sp|P04003|C4BPA_HUMAN
82	sp|Q15517|CDSN_HUMAN	Corneodesmosin OS=Homo sapiens OX=9606 GN=CDSN PE=1 SV=3	37	52288	1	1	1	1	3.4	8.69	0.06			sp|Q15517|CDSN_HUMAN		sp|P31151|S10A7_HUMAN	sp|Q15517|CDSN_HUMAN
83	sp|Q08554|DSC1_HUMAN	Desmocollin-1 OS=Homo sapiens OX=9606 GN=DSC1 PE=1 SV=2	37	101406	2	2	1	1	1.1	5.25	0.07			#N/A		sp|P83731|RL24_HUMAN	sp|Q08554|DSC1_HUMAN
84	sp|Q9BYE4|SPR2G_HUMAN	Small proline-rich protein 2G OS=Homo sapiens OX=9606 GN=SPRR2G PE=3 SV=1	37	8779	1	1	1	1	17.8	8.3	0.4			sp|Q9BYE4|SPR2G_HUMAN		sp|O75525|KHDR3_HUMAN	sp|Q9BYE4|SPR2G_HUMAN
85	sp|Q15654|TRIP6_HUMAN	Thyroid receptor-interacting protein 6 OS=Homo sapiens OX=9606 GN=TRIP6 PE=1 SV=3	36	51738	1	1	1	1	3.8	7.19	0.06			#N/A		sp|P61626|LYSC_HUMAN	#N/A
86	sp|Q06830|PRDX1_HUMAN	Peroxiredoxin-1 OS=Homo sapiens OX=9606 GN=PRDX1 PE=1 SV=1	35	22324	1	1	1	1	5.5	8.27	0.15			sp|Q06830|PRDX1_HUMAN		sp|Q6KB66|K2C80_HUMAN	sp|Q06830|PRDX1_HUMAN
87	sp|A0A0C4DH55|KVD07_HUMAN	Immunoglobulin kappa variable 3D-7 OS=Homo sapiens OX=9606 GN=IGKV3D-7 PE=3 SV=5	35	13254	1	1	1	1	7.6	5.63	0.26			#N/A		sp|Q01844|EWS_HUMAN	#N/A
88	sp|P06702|S10A9_HUMAN	Protein S100-A9 OS=Homo sapiens OX=9606 GN=S100A9 PE=1 SV=1	34	13291	1	1	1	1	11.4	5.71	0.26			sp|P06702|S10A9_HUMAN		sp|O00338|ST1C2_HUMAN	sp|P06702|S10A9_HUMAN
89	sp|P62979|RS27A_HUMAN	Ubiquitin-40S ribosomal protein S27a OS=Homo sapiens OX=9606 GN=RPS27A PE=1 SV=2	34	18296	2	2	2	2	12.2	9.68	0.4			sp|P62979|RS27A_HUMAN		sp|Q06830|PRDX1_HUMAN	sp|P62979|RS27A_HUMAN
90	sp|P39023|RL3_HUMAN	60S ribosomal protein L3 OS=Homo sapiens OX=9606 GN=RPL3 PE=1 SV=2	33	46365	1	1	1	1	2.2	10.19	0.07			#N/A		sp|Q86U44|MTA70_HUMAN	#N/A
91	sp|P14784|IL2RB_HUMAN	Interleukin-2 receptor subunit beta OS=Homo sapiens OX=9606 GN=IL2RB PE=1 SV=1	32	61820	4	4	1	1	1.5	4.93	0.05			#N/A		sp|P62979|RS27A_HUMAN	#N/A
92	sp|Q14103|HNRPD_HUMAN	Heterogeneous nuclear ribonucleoprotein D0 OS=Homo sapiens OX=9606 GN=HNRNPD PE=1 SV=1	32	38581	1	1	1	1	3.9	7.62	0.09			#N/A		sp|Q9BYE4|SPR2G_HUMAN	#N/A
93	sp|P46821|MAP1B_HUMAN	Microtubule-associated protein 1B OS=Homo sapiens OX=9606 GN=MAP1B PE=1 SV=2	31	271665	1	1	1	1	0.4	4.73	0.01			#N/A		sp|Q5D862|FILA2_HUMAN	#N/A
94	sp|P12956|XRCC6_HUMAN	X-ray repair cross-complementing protein 6 OS=Homo sapiens OX=9606 GN=XRCC6 PE=1 SV=2	31	70084	2	2	2	2	3	6.23	0.1			#N/A		sp|Q7RTW8|OTOAN_HUMAN	#N/A
95	sp|Q5T750|XP32_HUMAN	Skin-specific protein 32 OS=Homo sapiens OX=9606 GN=XP32 PE=1 SV=1	31	28557	1	1	1	1	3.2	8.41	0.12			sp|Q5T750|XP32_HUMAN		sp|Q9H2F5|EPC1_HUMAN	sp|Q5T750|XP32_HUMAN
96	sp|Q13162|PRDX4_HUMAN	Peroxiredoxin-4 OS=Homo sapiens OX=9606 GN=PRDX4 PE=1 SV=1	30	30749	1	1	1	1	3.7	5.86	0.11			#N/A		sp|O00472|ELL2_HUMAN	#N/A
97	sp|Q00577|PURA_HUMAN	Transcriptional activator protein Pur-alpha OS=Homo sapiens OX=9606 GN=PURA PE=1 SV=2	29	35003	1	1	1	1	2.8	6.07	0.09			#N/A		sp|O94868|FCSD2_HUMAN	#N/A
98	sp|Q6ZR08|DYH12_HUMAN	Dynein heavy chain 12, axonemal OS=Homo sapiens OX=9606 GN=DNAH12 PE=2 SV=2	29	359792	1	1	1	1	0.3	5.85	0.01			#N/A		sp|O95715|CXL14_HUMAN	#N/A
99	sp|Q08380|LG3BP_HUMAN	Galectin-3-binding protein OS=Homo sapiens OX=9606 GN=LGALS3BP PE=1 SV=1	29	66202	1	1	1	1	2.1	5.13	0.05			#N/A		sp|P47914|RL29_HUMAN	#N/A
100	sp|Q9P0W8|SPAT7_HUMAN	Spermatogenesis-associated protein 7 OS=Homo sapiens OX=9606 GN=SPATA7 PE=1 SV=3	28	68190	1	1	1	1	1.2	5.9	0.05			sp|Q9P0W8|SPAT7_HUMAN		sp|O75191|XYLB_HUMAN	sp|Q9P0W8|SPAT7_HUMAN
101	sp|P20930|FILA_HUMAN	Filaggrin OS=Homo sapiens OX=9606 GN=FLG PE=1 SV=3	28	435036	1	1	1	1	0.2	9.24	0.01			#N/A		sp|Q9P0W8|SPAT7_HUMAN	sp|P20930|FILA_HUMAN
102	sp|Q9NW38|FANCL_HUMAN	E3 ubiquitin-protein ligase FANCL OS=Homo sapiens OX=9606 GN=FANCL PE=1 SV=2	27	43561	1	1	1	1	2.4	6.02	0.08			#N/A		sp|Q6DN72|FCRL6_HUMAN	#N/A
103	sp|P68871|HBB_HUMAN	Hemoglobin subunit beta OS=Homo sapiens OX=9606 GN=HBB PE=1 SV=2	26	16102	1	1	1	1	8.8	6.75	0.21			#N/A		sp|P0C0S5|H2AZ_HUMAN	#N/A
104	sp|Q6UWP8|SBSN_HUMAN	Suprabasin OS=Homo sapiens OX=9606 GN=SBSN PE=1 SV=2	26	60562	1	1	1	1	3.1	6.5	0.05			#N/A		sp|Q96Q27|ASB2_HUMAN	#N/A
105	sp|P50402|EMD_HUMAN	Emerin OS=Homo sapiens OX=9606 GN=EMD PE=1 SV=1	26	29033	1	1	1	1	3.9	5.29	0.11			#N/A		sp|P12036|NFH_HUMAN	#N/A
106	sp|P31151|S10A7_HUMAN	Protein S100-A7 OS=Homo sapiens OX=9606 GN=S100A7 PE=1 SV=4	25	11578	1	1	1	1	10.9	6.28	0.3			sp|P31151|S10A7_HUMAN		sp|Q8TER0|SNED1_HUMAN	sp|P31151|S10A7_HUMAN
107	sp|P13010|XRCC5_HUMAN	X-ray repair cross-complementing protein 5 OS=Homo sapiens OX=9606 GN=XRCC5 PE=1 SV=3	25	83222	1	1	1	1	1.2	5.55	0.04			#N/A		sp|P22079|PERL_HUMAN	#N/A
108	sp|P52272|HNRPM_HUMAN	Heterogeneous nuclear ribonucleoprotein M OS=Homo sapiens OX=9606 GN=HNRNPM PE=1 SV=3	25	77749	1	1	1	1	2.1	8.84	0.04			#N/A		sp|Q03989|ARI5A_HUMAN	#N/A
109	sp|Q12899|TRI26_HUMAN	Tripartite motif-containing protein 26 OS=Homo sapiens OX=9606 GN=TRIM26 PE=1 SV=1	25	62925	1	1	1	1	2	4.98	0.05			#N/A		sp|P23490|LORI_HUMAN	#N/A
110	sp|Q9NYY1|IL20_HUMAN	Interleukin-20 OS=Homo sapiens OX=9606 GN=IL20 PE=1 SV=2	24	20402	1	1	1	1	5.1	8.92	0.16			#N/A		sp|Q15517|CDSN_HUMAN	#N/A
111	sp|Q6PJT7|ZC3HE_HUMAN	Zinc finger CCCH domain-containing protein 14 OS=Homo sapiens OX=9606 GN=ZC3H14 PE=1 SV=1	23	83793	1	1	1	1	1.1	6.99	0.04			#N/A		sp|Q08174|PCDH1_HUMAN	#N/A
112	sp|P0DOX8|IGL1_HUMAN	Immunoglobulin lambda-1 light chain OS=Homo sapiens OX=9606 PE=1 SV=1	23	23101	1	1	1	1	3.7	6.34	0.15			#N/A		sp|Q9HCF6|TRPM3_HUMAN	#N/A
113	sp|Q96IF1|AJUBA_HUMAN	LIM domain-containing protein ajuba OS=Homo sapiens OX=9606 GN=AJUBA PE=1 SV=1	23	58722	1	1	1	1	3.3	6.86	0.06			#N/A		sp|Q02880|TOP2B_HUMAN	#N/A
114	sp|P82279|CRUM1_HUMAN	Protein crumbs homolog 1 OS=Homo sapiens OX=9606 GN=CRB1 PE=1 SV=2	22	161094	1	1	1	1	0.4	4.84	0.02			#N/A		sp|Q5VX52|SPAT1_HUMAN	#N/A
115	sp|Q9Y6V0|PCLO_HUMAN	Protein piccolo OS=Homo sapiens OX=9606 GN=PCLO PE=1 SV=5	22	562179	1	1	1	1	0.2	6.07	0.01			#N/A		sp|P20674|COX5A_HUMAN	#N/A
116	sp|Q5QNW6|H2B2F_HUMAN	Histone H2B type 2-F OS=Homo sapiens OX=9606 GN=HIST2H2BF PE=1 SV=3	18	13912	1	1	1	1	7.1	10.31	0.25			#N/A		sp|Q3KNS1|PTHD3_HUMAN	#N/A
117	sp|Q5VV41|ARHGG_HUMAN	Rho guanine nucleotide exchange factor 16 OS=Homo sapiens OX=9606 GN=ARHGEF16 PE=1 SV=1	17	80340	1	1	1	1	1.6	6.9	0.04			#N/A		sp|Q14192|FHL2_HUMAN	#N/A
																sp|Q8WXE9|STON2_HUMAN
																sp|P61313|RL15_HUMAN
																sp|Q9BZF1|OSBL8_HUMAN
																sp|O95573|ACSL3_HUMAN
																sp|Q76FK4|NOL8_HUMAN
																sp|O43291|SPIT2_HUMAN
																sp|Q9BYB0|SHAN3_HUMAN
																sp|Q96P71|NECA3_HUMAN
																sp|Q08554|DSC1_HUMAN
																sp|O94979|SC31A_HUMAN
																sp|Q96QD5|DEPD7_HUMAN
																sp|Q9H5K3|SG196_HUMAN
																sp|Q5H9J7|BEX5_HUMAN
																sp|P0C874|S31D3_HUMAN
																sp|Q9UIF3|TEKT2_HUMAN
																sp|P27708|PYR1_HUMAN
																sp|P35221|CTNA1_HUMAN
																sp|E7EW31|PROB1_HUMAN
																sp|Q9UPW6|SATB2_HUMAN
																sp|Q6UY18|LIGO4_HUMAN
																sp|Q96QI5|HS3S6_HUMAN
																sp|P20930|FILA_HUMAN
																sp|Q15054|DPOD3_HUMAN
																sp|Q14161|GIT2_HUMAN
																sp|Q8N1G1|REXO1_HUMAN
																sp|O14640|DVL1_HUMAN

## Sheet: 筛选后
82富集组独有蛋白
prot_hit_num	prot_acc	prot_desc	prot_score	prot_mass	prot_matches	prot_matches_sig	prot_sequences	prot_sequences_sig	prot_cover	prot_pi	emPAI
11	sp|Q14764|MVP_HUMAN	Major vault protein OS=Homo sapiens OX=9606 GN=MVP PE=1 SV=4	533	99551	23	23	18	18	21.6	5.34	0.97
32	sp|Q96I25|SPF45_HUMAN	Splicing factor 45 OS=Homo sapiens OX=9606 GN=RBM17 PE=1 SV=1	190	45162	9	9	8	8	19.7	5.76	0.89
54	sp|P26373|RL13_HUMAN	60S ribosomal protein L13 OS=Homo sapiens OX=9606 GN=RPL13 PE=1 SV=4	69	24304	3	3	3	3	14.7	11.65	0.47
87	sp|A0A0C4DH55|KVD07_HUMAN	Immunoglobulin kappa variable 3D-7 OS=Homo sapiens OX=9606 GN=IGKV3D-7 PE=3 SV=5	35	13254	1	1	1	1	7.6	5.63	0.26
116	sp|Q5QNW6|H2B2F_HUMAN	Histone H2B type 2-F OS=Homo sapiens OX=9606 GN=HIST2H2BF PE=1 SV=3	18	13912	1	1	1	1	7.1	10.31	0.25
48	sp|P18124|RL7_HUMAN	60S ribosomal protein L7 OS=Homo sapiens OX=9606 GN=RPL7 PE=1 SV=1	77	29264	2	2	2	2	12.1	10.66	0.24
34	sp|Q9UHD2|TBK1_HUMAN	Serine/threonine-protein kinase TBK1 OS=Homo sapiens OX=9606 GN=TBK1 PE=1 SV=1	160	84216	5	5	5	5	8.5	6.32	0.21
103	sp|P68871|HBB_HUMAN	Hemoglobin subunit beta OS=Homo sapiens OX=9606 GN=HBB PE=1 SV=2	26	16102	1	1	1	1	8.8	6.75	0.21
39	sp|P35637|FUS_HUMAN	RNA-binding protein FUS OS=Homo sapiens OX=9606 GN=FUS PE=1 SV=1	125	53622	5	5	3	3	8.9	9.4	0.2
47	sp|P19474|RO52_HUMAN	E3 ubiquitin-protein ligase TRIM21 OS=Homo sapiens OX=9606 GN=TRIM21 PE=1 SV=1	80	55162	3	3	3	3	5.7	5.98	0.19
64	sp|P31942|HNRH3_HUMAN	Heterogeneous nuclear ribonucleoprotein H3 OS=Homo sapiens OX=9606 GN=HNRNPH3 PE=1 SV=2	54	36960	2	2	2	2	6.4	6.37	0.19
110	sp|Q9NYY1|IL20_HUMAN	Interleukin-20 OS=Homo sapiens OX=9606 GN=IL20 PE=1 SV=2	24	20402	1	1	1	1	5.1	8.92	0.16
59	sp|Q07020|RL18_HUMAN	60S ribosomal protein L18 OS=Homo sapiens OX=9606 GN=RPL18 PE=1 SV=2	58	21735	1	1	1	1	6.9	11.73	0.15
112	sp|P0DOX8|IGL1_HUMAN	Immunoglobulin lambda-1 light chain OS=Homo sapiens OX=9606 PE=1 SV=1	23	23101	1	1	1	1	3.7	6.34	0.15
52	sp|Q9BQ70|TCF25_HUMAN	Transcription factor 25 OS=Homo sapiens OX=9606 GN=TCF25 PE=1 SV=1	71	77246	3	3	3	3	5.3	5.96	0.13
69	sp|P62917|RL8_HUMAN	60S ribosomal protein L8 OS=Homo sapiens OX=9606 GN=RPL8 PE=1 SV=2	49	28235	1	1	1	1	4.3	11.03	0.12
70	sp|P62753|RS6_HUMAN	40S ribosomal protein S6 OS=Homo sapiens OX=9606 GN=RPS6 PE=1 SV=1	48	28834	1	1	1	1	4.8	10.85	0.12
78	sp|P23396|RS3_HUMAN	40S ribosomal protein S3 OS=Homo sapiens OX=9606 GN=RPS3 PE=1 SV=2	39	26842	1	1	1	1	3.7	9.68	0.12
96	sp|Q13162|PRDX4_HUMAN	Peroxiredoxin-4 OS=Homo sapiens OX=9606 GN=PRDX4 PE=1 SV=1	30	30749	1	1	1	1	3.7	5.86	0.11
105	sp|P50402|EMD_HUMAN	Emerin OS=Homo sapiens OX=9606 GN=EMD PE=1 SV=1	26	29033	1	1	1	1	3.9	5.29	0.11
55	sp|P27694|RFA1_HUMAN	Replication protein A 70 kDa DNA-binding subunit OS=Homo sapiens OX=9606 GN=RPA1 PE=1 SV=2	68	68723	2	2	2	2	3.2	6.92	0.1
94	sp|P12956|XRCC6_HUMAN	X-ray repair cross-complementing protein 6 OS=Homo sapiens OX=9606 GN=XRCC6 PE=1 SV=2	31	70084	2	2	2	2	3	6.23	0.1
56	sp|Q08188|TGM3_HUMAN	Protein-glutamine gamma-glutamyltransferase E OS=Homo sapiens OX=9606 GN=TGM3 PE=1 SV=4	64	76926	2	2	2	2	3.5	5.62	0.09
92	sp|Q14103|HNRPD_HUMAN	Heterogeneous nuclear ribonucleoprotein D0 OS=Homo sapiens OX=9606 GN=HNRNPD PE=1 SV=1	32	38581	1	1	1	1	3.9	7.62	0.09
97	sp|Q00577|PURA_HUMAN	Transcriptional activator protein Pur-alpha OS=Homo sapiens OX=9606 GN=PURA PE=1 SV=2	29	35003	1	1	1	1	2.8	6.07	0.09
102	sp|Q9NW38|FANCL_HUMAN	E3 ubiquitin-protein ligase FANCL OS=Homo sapiens OX=9606 GN=FANCL PE=1 SV=2	27	43561	1	1	1	1	2.4	6.02	0.08
50	sp|O75955|FLOT1_HUMAN	Flotillin-1 OS=Homo sapiens OX=9606 GN=FLOT1 PE=1 SV=3	71	47554	1	1	1	1	3	7.08	0.07
61	sp|Q5VTE0|EF1A3_HUMAN	Putative elongation factor 1-alpha-like 3 OS=Homo sapiens OX=9606 GN=EEF1A1P5 PE=5 SV=1	55	50495	1	1	1	1	2.6	9.15	0.07
66	sp|P00738|HPT_HUMAN	Haptoglobin OS=Homo sapiens OX=9606 GN=HP PE=1 SV=1	50	45861	1	1	1	1	3	6.13	0.07
76	sp|O00712|NFIB_HUMAN	Nuclear factor 1 B-type OS=Homo sapiens OX=9606 GN=NFIB PE=1 SV=2	42	47754	1	1	1	1	2.6	9.01	0.07
90	sp|P39023|RL3_HUMAN	60S ribosomal protein L3 OS=Homo sapiens OX=9606 GN=RPL3 PE=1 SV=2	33	46365	1	1	1	1	2.2	10.19	0.07
85	sp|Q15654|TRIP6_HUMAN	Thyroid receptor-interacting protein 6 OS=Homo sapiens OX=9606 GN=TRIP6 PE=1 SV=3	36	51738	1	1	1	1	3.8	7.19	0.06
113	sp|Q96IF1|AJUBA_HUMAN	LIM domain-containing protein ajuba OS=Homo sapiens OX=9606 GN=AJUBA PE=1 SV=1	23	58722	1	1	1	1	3.3	6.86	0.06
71	sp|Q9Y5X1|SNX9_HUMAN	Sorting nexin-9 OS=Homo sapiens OX=9606 GN=SNX9 PE=1 SV=1	47	66949	1	1	1	1	2.4	5.4	0.05
80	sp|Q96NE9|FRMD6_HUMAN	FERM domain-containing protein 6 OS=Homo sapiens OX=9606 GN=FRMD6 PE=1 SV=1	38	72853	1	1	1	1	1.4	7.12	0.05
91	sp|P14784|IL2RB_HUMAN	Interleukin-2 receptor subunit beta OS=Homo sapiens OX=9606 GN=IL2RB PE=1 SV=1	32	61820	4	4	1	1	1.5	4.93	0.05
99	sp|Q08380|LG3BP_HUMAN	Galectin-3-binding protein OS=Homo sapiens OX=9606 GN=LGALS3BP PE=1 SV=1	29	66202	1	1	1	1	2.1	5.13	0.05
104	sp|Q6UWP8|SBSN_HUMAN	Suprabasin OS=Homo sapiens OX=9606 GN=SBSN PE=1 SV=2	26	60562	1	1	1	1	3.1	6.5	0.05
109	sp|Q12899|TRI26_HUMAN	Tripartite motif-containing protein 26 OS=Homo sapiens OX=9606 GN=TRIM26 PE=1 SV=1	25	62925	1	1	1	1	2	4.98	0.05
107	sp|P13010|XRCC5_HUMAN	X-ray repair cross-complementing protein 5 OS=Homo sapiens OX=9606 GN=XRCC5 PE=1 SV=3	25	83222	1	1	1	1	1.2	5.55	0.04
108	sp|P52272|HNRPM_HUMAN	Heterogeneous nuclear ribonucleoprotein M OS=Homo sapiens OX=9606 GN=HNRNPM PE=1 SV=3	25	77749	1	1	1	1	2.1	8.84	0.04
111	sp|Q6PJT7|ZC3HE_HUMAN	Zinc finger CCCH domain-containing protein 14 OS=Homo sapiens OX=9606 GN=ZC3H14 PE=1 SV=1	23	83793	1	1	1	1	1.1	6.99	0.04
117	sp|Q5VV41|ARHGG_HUMAN	Rho guanine nucleotide exchange factor 16 OS=Homo sapiens OX=9606 GN=ARHGEF16 PE=1 SV=1	17	80340	1	1	1	1	1.6	6.9	0.04
41	sp|Q07954|LRP1_HUMAN	Prolow-density lipoprotein receptor-related protein 1 OS=Homo sapiens OX=9606 GN=LRP1 PE=1 SV=2	99	523150	4	4	4	4	1	5.16	0.03
79	sp|P07996|TSP1_HUMAN	Thrombospondin-1 OS=Homo sapiens OX=9606 GN=THBS1 PE=1 SV=2	38	133291	1	1	1	1	0.9	4.71	0.02
114	sp|P82279|CRUM1_HUMAN	Protein crumbs homolog 1 OS=Homo sapiens OX=9606 GN=CRB1 PE=1 SV=2	22	161094	1	1	1	1	0.4	4.84	0.02
93	sp|P46821|MAP1B_HUMAN	Microtubule-associated protein 1B OS=Homo sapiens OX=9606 GN=MAP1B PE=1 SV=2	31	271665	1	1	1	1	0.4	4.73	0.01
98	sp|Q6ZR08|DYH12_HUMAN	Dynein heavy chain 12, axonemal OS=Homo sapiens OX=9606 GN=DNAH12 PE=2 SV=2	29	359792	1	1	1	1	0.3	5.85	0.01
115	sp|Q9Y6V0|PCLO_HUMAN	Protein piccolo OS=Homo sapiens OX=9606 GN=PCLO PE=1 SV=5	22	562179	1	1	1	1	0.2	6.07	0.01
