# Supplementary material for: Downregulation of circLIFR exerts cancer-promoting effects on hepatocellular carcinoma in vitro
Source: Front Genet. 2022 Sep 12;13:986322. doi: 10.3389/fgene.2022.986322 (PMC9513674; doi:10.3389/fgene.2022.986322)
Supplement: Supplementary file 1 [file DataSheet3.ZIP › Original dataú¿1ú⌐/Mass spectrometric detection/Enrichment group no. 5/F024828.xlsx]

## Sheet: 表头说明
结果列表参数解释
prot_hit_num	蛋白编号
prot_acc	蛋白登录号
prot_desc	蛋白描述信息
prot_score	蛋白得分
prot_mass	蛋白质量
prot_matches	匹配上的二级谱图数
prot_matches_sig	得分高于阈值的二级谱图数
prot_sequences	匹配上的肽段数
prot_sequences_sig	得分高于阈值的肽段数
prot_cover	蛋白覆盖度（鉴定到的氨基酸数目占氨基酸总数的比例）
prot_pi	蛋白等电点
pep_query	二级谱的提交编号
pep_rank	肽段在二级谱中的排名
pep_isbold	1表示该肽段更可信
pep_isunique	是否是unique肽段（1为是，0为否）
pep_exp_mz	肽段质荷比
pep_exp_mr	肽段实际质量
pep_exp_z	肽段电荷数
pep_calc_mr	肽段理论质量
pep_delta	肽段质量偏差
pep_miss	漏切位点
pep_score	肽段得分，得分越高表示该肽段越可信
pep_expect	肽段得分期望值
pep_res_before	在此肽段之前的氨基酸
pep_seq	肽段序列
pep_res_after	在此肽段之后的氨基酸
pep_var_mod	可变修饰类型
pep_var_mod_pos	可变修饰位点，例如某肽段对应的肽段序列为 QGFPNR，可变修饰类型为 Oxidation (M)，修饰位点为 0.010000.0，说明该肽段序列的 G 氨基酸发生了 Oxidation (M)修饰。
pep_scan_title	二级谱扫描编号
emPAI	蛋白丰度指数，指示该蛋白在该样本中所占的丰度大小，数值越大，丰度越高，只能做组内比较，不用于组间比较
表格说明：
不过滤-原始结果	未经过筛选的原始结果，包括匹配上蛋白和肽段具体信息
不过滤-鉴定及定量蛋白列表	未经过筛选后蛋白列表
0.05过滤-蛋白肽段列表	经过筛选后的原始结果，包括匹配上的蛋白和肽段具体信息，筛选条件为：pep_expect≤0.05
0.05过滤-鉴定及定量蛋白列表	经过筛选后的蛋白列表，筛选条件为：pep_expect≤0.05

## Sheet: 不过滤-原始结果
Header	--------------------------------------------------------
Search title
Timestamp	2019-11-22T01:33:31Z
User
Email
Report URI	http://fitgene-cell-pc/mascot/cgi/master_results.pl?file=../data/20191122/F024828.dat
Peak list data path	GS_82.mgf
Peak list format	Mascot generic
Search type	MIS
Mascot version	2.3.02
Database	SP_human0806
Fasta file	SP_human0806.fasta
Total sequences	20432
Total residues	11380987
Sequences after taxonomy filter	20432
Number of queries	4793
Warning	Failed to lock cache file ../data/cache/2019/11/d2d6kcqegpo6cvos3xq3edrl6e/F024828.dat.vco67emnmo6zfaqeezml26obyu.cdb. Error code: -1
Warning	Cache file ../data/cache/2019/11/d2d6kcqegpo6cvos3xq3edrl6e/F024828.dat.vco67emnmo6zfaqeezml26obyu.cdb being created by another task. Continuing without cache
Decoy	--------------------------------------------------------
Number of matches above identity threshold in search of real database	691
Number of matches above identity threshold in search of decoy database	32
Number of matches above homology threshold in search of real database	740
Number of matches above homology threshold in search of decoy database	46
Fixed modifications	--------------------------------------------------------
Identifier	Name	Delta	Neutral loss
1	Carbamidomethyl (C)	57.0215
Variable modifications	--------------------------------------------------------
Identifier	Name	Delta	Neutral loss(es)
1	Oxidation (M)	15.9949	0	63.9983
Search Parameters	--------------------------------------------------------
Taxonomy filter	All entries
Enzyme	Trypsin
Maximum Missed Cleavages	1
Fixed modifications	Carbamidomethyl (C)
Quantitation method	None
Variable modifications	Oxidation (M)
Peptide Mass Tolerance	20
Peptide Mass Tolerance Units	ppm
Fragment Mass Tolerance	0.6
Fragment Mass Tolerance Units	Da
Mass values	Monoisotopic
Instrument type	ESI-FTICR
Isotope error mode	0
Decoy database also searched	1
Format parameters	--------------------------------------------------------
Significance threshold	0.05
Max. number of hits	0
Use MudPIT protein scoring	1
Ions score cut-off	0
Include same-set proteins
Include sub-set proteins	0
Include unassigned	1
Require bold red	0
Use homology threshold	0
Group protein families	0
Re-score using Percolator	0
Protein hits	--------------------------------------------------------
prot_hit_num	prot_acc	prot_desc	prot_score	prot_mass	prot_matches	prot_matches_sig	prot_sequences	prot_sequences_sig	prot_cover	prot_pi	pep_query	pep_rank	pep_isbold	pep_isunique	pep_exp_mz	pep_exp_mr	pep_exp_z	pep_calc_mr	pep_delta	pep_miss	pep_score	pep_expect	pep_res_before	pep_seq	pep_res_after	pep_var_mod	pep_var_mod_pos	pep_scan_title
prot_hit_num	prot_acc	prot_desc	prot_score	prot_mass	prot_matches	prot_matches_sig	prot_sequences	prot_sequences_sig	prot_cover	prot_pi	pep_query	pep_rank	pep_isbold	pep_isunique	pep_exp_mz	pep_exp_mr	pep_exp_z	pep_calc_mr	pep_delta	pep_miss	pep_score	pep_expect	pep_res_before	pep_seq	pep_res_after	pep_var_mod	pep_var_mod_pos	pep_scan_title
1	sp|P04264|K2C1_HUMAN	Keratin, type II cytoskeletal 1 OS=Homo sapiens OX=9606 GN=KRT1 PE=1 SV=6	2292	66170	70	62	26	25	43.2	8.15	256	1	1	1	416.748	831.482	2	831.481	0.001	0	19.56	0.15	K	SISISVAR	G			File23647 Spectrum1620 scans: 4092
1	sp|P04264|K2C1_HUMAN	Keratin, type II cytoskeletal 1 OS=Homo sapiens OX=9606 GN=KRT1 PE=1 SV=6	2292	66170	70	62	26	25	43.2	8.15	257	1	1	1	416.75	831.485	2	831.481	0.0039	0	19.62	0.16	K	SISISVAR	G			File23647 Spectrum1766 scans: 4270
1	sp|P04264|K2C1_HUMAN	Keratin, type II cytoskeletal 1 OS=Homo sapiens OX=9606 GN=KRT1 PE=1 SV=6	2292	66170	70	62	26	25	43.2	8.15	258	1	1	1	416.751	831.487	2	831.481	0.0055	0	33.98	0.0044	K	SISISVAR	G			File23647 Spectrum1585 scans: 4034
1	sp|P04264|K2C1_HUMAN	Keratin, type II cytoskeletal 1 OS=Homo sapiens OX=9606 GN=KRT1 PE=1 SV=6	2292	66170	70	62	26	25	43.2	8.15	469	1	1	1	437.753	873.492	2	873.492	-0.0002	0	38.15	0.0033	R	SLVNLGGSK	S			File23647 Spectrum1683 scans: 4168
1	sp|P04264|K2C1_HUMAN	Keratin, type II cytoskeletal 1 OS=Homo sapiens OX=9606 GN=KRT1 PE=1 SV=6	2292	66170	70	62	26	25	43.2	8.15	791	1	1	0	487.269	972.524	2	972.524	0.0002	0	45.59	0.00058	K	IEISELNR	V			File23647 Spectrum1879 scans: 4394
1	sp|P04264|K2C1_HUMAN	Keratin, type II cytoskeletal 1 OS=Homo sapiens OX=9606 GN=KRT1 PE=1 SV=6	2292	66170	70	62	26	25	43.2	8.15	792	1	1	0	487.269	972.524	2	972.524	0.0002	0	50.92	0.00017	K	IEISELNR	V			File23647 Spectrum2041 scans: 4565
1	sp|P04264|K2C1_HUMAN	Keratin, type II cytoskeletal 1 OS=Homo sapiens OX=9606 GN=KRT1 PE=1 SV=6	2292	66170	70	62	26	25	43.2	8.15	793	1	1	0	487.269	972.524	2	972.524	0.0005	0	52.31	0.00012	K	IEISELNR	V			File23647 Spectrum1954 scans: 4474
1	sp|P04264|K2C1_HUMAN	Keratin, type II cytoskeletal 1 OS=Homo sapiens OX=9606 GN=KRT1 PE=1 SV=6	2292	66170	70	62	26	25	43.2	8.15	892	1	1	1	500.226	998.438	2	998.438	-0.0002	0	21.02	0.045	K	DVDGAYMTK	V			File23647 Spectrum1019 scans: 3428
1	sp|P04264|K2C1_HUMAN	Keratin, type II cytoskeletal 1 OS=Homo sapiens OX=9606 GN=KRT1 PE=1 SV=6	2292	66170	70	62	26	25	43.2	8.15	894	1	1	1	500.227	998.439	2	998.438	0.0013	0	28.14	0.0088	K	DVDGAYMTK	V			File23647 Spectrum948 scans: 3346
1	sp|P04264|K2C1_HUMAN	Keratin, type II cytoskeletal 1 OS=Homo sapiens OX=9606 GN=KRT1 PE=1 SV=6	2292	66170	70	62	26	25	43.2	8.15	1024	1	1	1	517.261	1032.51	2	1032.51	-0.0018	0	37.32	0.0038	R	TLLEGEESR	M			File23647 Spectrum1178 scans: 3596
1	sp|P04264|K2C1_HUMAN	Keratin, type II cytoskeletal 1 OS=Homo sapiens OX=9606 GN=KRT1 PE=1 SV=6	2292	66170	70	62	26	25	43.2	8.15	1025	1	1	1	517.262	1032.51	2	1032.51	0.0002	0	35.4	0.0058	R	TLLEGEESR	M			File23647 Spectrum1099 scans: 3513
1	sp|P04264|K2C1_HUMAN	Keratin, type II cytoskeletal 1 OS=Homo sapiens OX=9606 GN=KRT1 PE=1 SV=6	2292	66170	70	62	26	25	43.2	8.15	1026	1	1	1	517.262	1032.51	2	1032.51	0.0015	0	19.78	0.21	R	TLLEGEESR	M			File23647 Spectrum1261 scans: 3683
1	sp|P04264|K2C1_HUMAN	Keratin, type II cytoskeletal 1 OS=Homo sapiens OX=9606 GN=KRT1 PE=1 SV=6	2292	66170	70	62	26	25	43.2	8.15	1199	1	1	1	533.264	1064.51	2	1064.51	0.0001	0	33.11	0.0069	K	AQYEDIAQK	S			File23647 Spectrum773 scans: 3128
1	sp|P04264|K2C1_HUMAN	Keratin, type II cytoskeletal 1 OS=Homo sapiens OX=9606 GN=KRT1 PE=1 SV=6	2292	66170	70	62	26	25	43.2	8.15	1200	1	1	1	533.266	1064.52	2	1064.51	0.004	0	33.79	0.0065	K	AQYEDIAQK	S			File23647 Spectrum705 scans: 3055
1	sp|P04264|K2C1_HUMAN	Keratin, type II cytoskeletal 1 OS=Homo sapiens OX=9606 GN=KRT1 PE=1 SV=6	2292	66170	70	62	26	25	43.2	8.15	1241	1	1	1	537.301	1072.59	2	1072.59	0.0002	1	28.29	0.031	R	LRSEIDNVK	K			File23647 Spectrum419 scans: 2740
1	sp|P04264|K2C1_HUMAN	Keratin, type II cytoskeletal 1 OS=Homo sapiens OX=9606 GN=KRT1 PE=1 SV=6	2292	66170	70	62	26	25	43.2	8.15	1567	1	1	1	571.263	1140.51	2	1140.51	-0.0007	0	35.14	0.0025	R	DYQELMNTK	L			File23647 Spectrum1936 scans: 4455
1	sp|P04264|K2C1_HUMAN	Keratin, type II cytoskeletal 1 OS=Homo sapiens OX=9606 GN=KRT1 PE=1 SV=6	2292	66170	70	62	26	25	43.2	8.15	1568	1	1	1	571.264	1140.51	2	1140.51	0.0006	0	42.14	0.00053	R	DYQELMNTK	L			File23647 Spectrum2014 scans: 4537
1	sp|P04264|K2C1_HUMAN	Keratin, type II cytoskeletal 1 OS=Homo sapiens OX=9606 GN=KRT1 PE=1 SV=6	2292	66170	70	62	26	25	43.2	8.15	1569	1	1	1	571.264	1140.51	2	1140.51	0.001	0	27.71	0.014	R	DYQELMNTK	L			File23647 Spectrum2095 scans: 4622
1	sp|P04264|K2C1_HUMAN	Keratin, type II cytoskeletal 1 OS=Homo sapiens OX=9606 GN=KRT1 PE=1 SV=6	2292	66170	70	62	26	25	43.2	8.15	1630	1	1	1	579.259	1156.5	2	1156.51	-0.0031	0	36.67	0.0013	R	DYQELMNTK	L	Oxidation (M)	0.000001000.0	File23647 Spectrum874 scans: 3242
1	sp|P04264|K2C1_HUMAN	Keratin, type II cytoskeletal 1 OS=Homo sapiens OX=9606 GN=KRT1 PE=1 SV=6	2292	66170	70	62	26	25	43.2	8.15	1631	1	1	1	579.26	1156.51	2	1156.51	-0.002	0	23.26	0.029	R	DYQELMNTK	L	Oxidation (M)	0.000001000.0	File23647 Spectrum813 scans: 3171
1	sp|P04264|K2C1_HUMAN	Keratin, type II cytoskeletal 1 OS=Homo sapiens OX=9606 GN=KRT1 PE=1 SV=6	2292	66170	70	62	26	25	43.2	8.15	1734	1	1	0	590.304	1178.59	2	1178.59	0.0001	0	52.61	9.2e-05	K	YEELQITAGR	H			File23647 Spectrum2088 scans: 4615
1	sp|P04264|K2C1_HUMAN	Keratin, type II cytoskeletal 1 OS=Homo sapiens OX=9606 GN=KRT1 PE=1 SV=6	2292	66170	70	62	26	25	43.2	8.15	1735	1	1	0	590.304	1178.59	2	1178.59	0.0002	0	61.44	1.2e-05	K	YEELQITAGR	H			File23647 Spectrum2016 scans: 4539
1	sp|P04264|K2C1_HUMAN	Keratin, type II cytoskeletal 1 OS=Homo sapiens OX=9606 GN=KRT1 PE=1 SV=6	2292	66170	70	62	26	25	43.2	8.15	2110	1	1	1	633.322	1264.63	2	1264.63	-0.0009	0	80.73	1.5e-07	R	TNAENEFVTIK	K			File23647 Spectrum2287 scans: 4824
1	sp|P04264|K2C1_HUMAN	Keratin, type II cytoskeletal 1 OS=Homo sapiens OX=9606 GN=KRT1 PE=1 SV=6	2292	66170	70	62	26	25	43.2	8.15	2111	1	1	1	633.322	1264.63	2	1264.63	0.0006	0	56.58	3.7e-05	R	TNAENEFVTIK	K			File23647 Spectrum2210 scans: 4743
1	sp|P04264|K2C1_HUMAN	Keratin, type II cytoskeletal 1 OS=Homo sapiens OX=9606 GN=KRT1 PE=1 SV=6	2292	66170	70	62	26	25	43.2	8.15	2112	1	1	1	633.323	1264.63	2	1264.63	0.0009	0	55	5.3e-05	R	TNAENEFVTIK	K			File23647 Spectrum2374 scans: 4915
1	sp|P04264|K2C1_HUMAN	Keratin, type II cytoskeletal 1 OS=Homo sapiens OX=9606 GN=KRT1 PE=1 SV=6	2292	66170	70	62	26	25	43.2	8.15	2244	1	1	1	650.768	1299.52	2	1299.52	-0.0008	0	62.19	1.1e-06	K	NMQDMVEDYR	N			File23647 Spectrum2467 scans: 5013
1	sp|P04264|K2C1_HUMAN	Keratin, type II cytoskeletal 1 OS=Homo sapiens OX=9606 GN=KRT1 PE=1 SV=6	2292	66170	70	62	26	25	43.2	8.15	2245	1	1	1	650.768	1299.52	2	1299.52	-0.0005	0	62.99	8.8e-07	K	NMQDMVEDYR	N			File23647 Spectrum2544 scans: 5094
1	sp|P04264|K2C1_HUMAN	Keratin, type II cytoskeletal 1 OS=Homo sapiens OX=9606 GN=KRT1 PE=1 SV=6	2292	66170	70	62	26	25	43.2	8.15	2257	1	1	1	651.861	1301.71	2	1301.71	-0.0002	0	58.53	2e-05	R	SLDLDSIIAEVK	A			File23647 Spectrum4412 scans: 7228
1	sp|P04264|K2C1_HUMAN	Keratin, type II cytoskeletal 1 OS=Homo sapiens OX=9606 GN=KRT1 PE=1 SV=6	2292	66170	70	62	26	25	43.2	8.15	2326	1	1	1	658.766	1315.52	2	1315.52	-0.0004	0	55.42	3.9e-06	K	NMQDMVEDYR	N	Oxidation (M)	0.0100000000.0	File23647 Spectrum1380 scans: 3808
1	sp|P04264|K2C1_HUMAN	Keratin, type II cytoskeletal 1 OS=Homo sapiens OX=9606 GN=KRT1 PE=1 SV=6	2292	66170	70	62	26	25	43.2	8.15	2327	1	1	1	658.766	1315.52	2	1315.52	0.0005	0	55.13	4.1e-06	K	NMQDMVEDYR	N	Oxidation (M)	0.0000100000.0	File23647 Spectrum1543 scans: 3980
1	sp|P04264|K2C1_HUMAN	Keratin, type II cytoskeletal 1 OS=Homo sapiens OX=9606 GN=KRT1 PE=1 SV=6	2292	66170	70	62	26	25	43.2	8.15	2328	1	1	1	658.766	1315.52	2	1315.52	0.0008	0	54.88	4.4e-06	K	NMQDMVEDYR	N	Oxidation (M)	0.0000100000.0	File23647 Spectrum1595 scans: 4051
1	sp|P04264|K2C1_HUMAN	Keratin, type II cytoskeletal 1 OS=Homo sapiens OX=9606 GN=KRT1 PE=1 SV=6	2292	66170	70	62	26	25	43.2	8.15	2381	1	1	1	666.763	1331.51	2	1331.51	-0.0009	0	56.93	2e-06	K	NMQDMVEDYR	N	2 Oxidation (M)	0.0100100000.0	File23647 Spectrum793 scans: 3149
1	sp|P04264|K2C1_HUMAN	Keratin, type II cytoskeletal 1 OS=Homo sapiens OX=9606 GN=KRT1 PE=1 SV=6	2292	66170	70	62	26	25	43.2	8.15	2382	1	1	1	666.763	1331.51	2	1331.51	-0.0003	0	56.43	2.3e-06	K	NMQDMVEDYR	N	2 Oxidation (M)	0.0100100000.0	File23647 Spectrum714 scans: 3065
1	sp|P04264|K2C1_HUMAN	Keratin, type II cytoskeletal 1 OS=Homo sapiens OX=9606 GN=KRT1 PE=1 SV=6	2292	66170	70	62	26	25	43.2	8.15	2411	1	1	1	670.838	1339.66	2	1339.66	-0.0004	1	57.06	2.6e-05	K	SKAEAESLYQSK	Y			File23647 Spectrum546 scans: 2886
1	sp|P04264|K2C1_HUMAN	Keratin, type II cytoskeletal 1 OS=Homo sapiens OX=9606 GN=KRT1 PE=1 SV=6	2292	66170	70	62	26	25	43.2	8.15	2412	1	1	1	447.561	1339.66	3	1339.66	-0.0003	1	31.54	0.0092	K	SKAEAESLYQSK	Y			File23647 Spectrum491 scans: 2826
1	sp|P04264|K2C1_HUMAN	Keratin, type II cytoskeletal 1 OS=Homo sapiens OX=9606 GN=KRT1 PE=1 SV=6	2292	66170	70	62	26	25	43.2	8.15	2413	1	1	1	670.838	1339.66	2	1339.66	0.0003	1	59.55	1.5e-05	K	SKAEAESLYQSK	Y			File23647 Spectrum473 scans: 2807
1	sp|P04264|K2C1_HUMAN	Keratin, type II cytoskeletal 1 OS=Homo sapiens OX=9606 GN=KRT1 PE=1 SV=6	2292	66170	70	62	26	25	43.2	8.15	2474	1	1	1	679.351	1356.69	2	1356.69	-0.0004	0	80.18	1.6e-07	K	LNDLEDALQQAK	E			File23647 Spectrum2872 scans: 5440
1	sp|P04264|K2C1_HUMAN	Keratin, type II cytoskeletal 1 OS=Homo sapiens OX=9606 GN=KRT1 PE=1 SV=6	2292	66170	70	62	26	25	43.2	8.15	2475	1	1	1	679.351	1356.69	2	1356.69	0	0	85.46	4.7e-08	K	LNDLEDALQQAK	E			File23647 Spectrum2942 scans: 5514
1	sp|P04264|K2C1_HUMAN	Keratin, type II cytoskeletal 1 OS=Homo sapiens OX=9606 GN=KRT1 PE=1 SV=6	2292	66170	70	62	26	25	43.2	8.15	2583	1	1	1	692.346	1382.68	2	1382.68	-0.0063	0	87.15	2.9e-08	K	SLNNQFASFIDK	V			File23647 Spectrum3613 scans: 6245
1	sp|P04264|K2C1_HUMAN	Keratin, type II cytoskeletal 1 OS=Homo sapiens OX=9606 GN=KRT1 PE=1 SV=6	2292	66170	70	62	26	25	43.2	8.15	2584	1	1	1	692.348	1382.68	2	1382.68	-0.0021	0	39.74	0.0016	K	SLNNQFASFIDK	V			File23647 Spectrum3543 scans: 6169
1	sp|P04264|K2C1_HUMAN	Keratin, type II cytoskeletal 1 OS=Homo sapiens OX=9606 GN=KRT1 PE=1 SV=6	2292	66170	70	62	26	25	43.2	8.15	2585	1	1	1	692.348	1382.68	2	1382.68	-0.0011	0	15.02	0.49	K	SLNNQFASFIDK	V			File23647 Spectrum3759 scans: 6400
1	sp|P04264|K2C1_HUMAN	Keratin, type II cytoskeletal 1 OS=Homo sapiens OX=9606 GN=KRT1 PE=1 SV=6	2292	66170	70	62	26	25	43.2	8.15	2586	1	1	1	692.348	1382.68	2	1382.68	-0.0009	0	94.71	5.3e-09	K	SLNNQFASFIDK	V			File23647 Spectrum3679 scans: 6316
1	sp|P04264|K2C1_HUMAN	Keratin, type II cytoskeletal 1 OS=Homo sapiens OX=9606 GN=KRT1 PE=1 SV=6	2292	66170	70	62	26	25	43.2	8.15	2643	1	1	1	465.247	1392.72	3	1392.72	-0.0063	1	10.72	1.3	R	TNAENEFVTIKK	D			File23647 Spectrum1549 scans: 3987
1	sp|P04264|K2C1_HUMAN	Keratin, type II cytoskeletal 1 OS=Homo sapiens OX=9606 GN=KRT1 PE=1 SV=6	2292	66170	70	62	26	25	43.2	8.15	2644	1	1	1	697.37	1392.72	2	1392.72	-0.0002	1	87.51	2.8e-08	R	TNAENEFVTIKK	D			File23647 Spectrum1472 scans: 3905
1	sp|P04264|K2C1_HUMAN	Keratin, type II cytoskeletal 1 OS=Homo sapiens OX=9606 GN=KRT1 PE=1 SV=6	2292	66170	70	62	26	25	43.2	8.15	2645	1	1	1	697.37	1392.72	2	1392.72	0	1	78.09	2.4e-07	R	TNAENEFVTIKK	D			File23647 Spectrum1390 scans: 3818
1	sp|P04264|K2C1_HUMAN	Keratin, type II cytoskeletal 1 OS=Homo sapiens OX=9606 GN=KRT1 PE=1 SV=6	2292	66170	70	62	26	25	43.2	8.15	2646	1	1	1	465.249	1392.73	3	1392.72	0.0004	1	53.99	6.1e-05	R	TNAENEFVTIKK	D			File23647 Spectrum1388 scans: 3816
1	sp|P04264|K2C1_HUMAN	Keratin, type II cytoskeletal 1 OS=Homo sapiens OX=9606 GN=KRT1 PE=1 SV=6	2292	66170	70	62	26	25	43.2	8.15	2648	1	1	1	465.249	1392.73	3	1392.72	0.0005	1	54.39	5.6e-05	R	TNAENEFVTIKK	D			File23647 Spectrum1471 scans: 3904
1	sp|P04264|K2C1_HUMAN	Keratin, type II cytoskeletal 1 OS=Homo sapiens OX=9606 GN=KRT1 PE=1 SV=6	2292	66170	70	62	26	25	43.2	8.15	2954	1	1	0	738.395	1474.78	2	1474.78	-0.0023	0	11.29	1.1	R	FLEQQNQVLQTK	W			File23647 Spectrum1712 scans: 4203
1	sp|P04264|K2C1_HUMAN	Keratin, type II cytoskeletal 1 OS=Homo sapiens OX=9606 GN=KRT1 PE=1 SV=6	2292	66170	70	62	26	25	43.2	8.15	2955	1	1	0	738.397	1474.78	2	1474.78	0.0006	0	73.96	6.1e-07	R	FLEQQNQVLQTK	W			File23647 Spectrum1835 scans: 4348
1	sp|P04264|K2C1_HUMAN	Keratin, type II cytoskeletal 1 OS=Homo sapiens OX=9606 GN=KRT1 PE=1 SV=6	2292	66170	70	62	26	25	43.2	8.15	2956	1	1	0	492.601	1474.78	3	1474.78	0.0019	0	47.92	0.00024	R	FLEQQNQVLQTK	W			File23647 Spectrum1796 scans: 4305
1	sp|P04264|K2C1_HUMAN	Keratin, type II cytoskeletal 1 OS=Homo sapiens OX=9606 GN=KRT1 PE=1 SV=6	2292	66170	70	62	26	25	43.2	8.15	2957	1	1	0	738.398	1474.78	2	1474.78	0.0032	0	66.52	3.3e-06	R	FLEQQNQVLQTK	W			File23647 Spectrum1763 scans: 4267
1	sp|P04264|K2C1_HUMAN	Keratin, type II cytoskeletal 1 OS=Homo sapiens OX=9606 GN=KRT1 PE=1 SV=6	2292	66170	70	62	26	25	43.2	8.15	3087	1	1	1	508.601	1522.78	3	1522.78	0.0004	1	29.74	0.014	R	LLRDYQELMNTK	L			File23647 Spectrum2449 scans: 4994
1	sp|P04264|K2C1_HUMAN	Keratin, type II cytoskeletal 1 OS=Homo sapiens OX=9606 GN=KRT1 PE=1 SV=6	2292	66170	70	62	26	25	43.2	8.15	3088	1	1	1	762.398	1522.78	2	1522.78	0.0005	1	28.82	0.017	R	LLRDYQELMNTK	L			File23647 Spectrum2454 scans: 4999
1	sp|P04264|K2C1_HUMAN	Keratin, type II cytoskeletal 1 OS=Homo sapiens OX=9606 GN=KRT1 PE=1 SV=6	2292	66170	70	62	26	25	43.2	8.15	3135	1	1	1	513.932	1538.77	3	1538.78	-0.0028	1	1.4	9.2	R	LLRDYQELMNTK	L	Oxidation (M)	0.000000001000.0	File23647 Spectrum1548 scans: 3985
1	sp|P04264|K2C1_HUMAN	Keratin, type II cytoskeletal 1 OS=Homo sapiens OX=9606 GN=KRT1 PE=1 SV=6	2292	66170	70	62	26	25	43.2	8.15	3276	1	1	1	533.95	1598.83	3	1598.83	0.0006	1	46.77	0.00027	K	NKLNDLEDALQQAK	E			File23647 Spectrum3023 scans: 5599
1	sp|P04264|K2C1_HUMAN	Keratin, type II cytoskeletal 1 OS=Homo sapiens OX=9606 GN=KRT1 PE=1 SV=6	2292	66170	70	62	26	25	43.2	8.15	3277	1	1	1	800.421	1598.83	2	1598.83	0.0011	1	77.27	2.4e-07	K	NKLNDLEDALQQAK	E			File23647 Spectrum3021 scans: 5597
1	sp|P04264|K2C1_HUMAN	Keratin, type II cytoskeletal 1 OS=Homo sapiens OX=9606 GN=KRT1 PE=1 SV=6	2292	66170	70	62	26	25	43.2	8.15	3357	1	1	1	819.934	1637.85	2	1637.85	0.0008	1	20.88	0.092	K	SLNNQFASFIDKVR	F			File23647 Spectrum3858 scans: 6512
1	sp|P04264|K2C1_HUMAN	Keratin, type II cytoskeletal 1 OS=Homo sapiens OX=9606 GN=KRT1 PE=1 SV=6	2292	66170	70	62	26	25	43.2	8.15	3392	1	1	1	829.399	1656.78	2	1656.79	-0.0017	0	35.29	0.0035	R	SGGGFSSGSAGIINYQR	R			File23647 Spectrum2383 scans: 4924
1	sp|P04264|K2C1_HUMAN	Keratin, type II cytoskeletal 1 OS=Homo sapiens OX=9606 GN=KRT1 PE=1 SV=6	2292	66170	70	62	26	25	43.2	8.15	3393	1	1	1	829.4	1656.79	2	1656.79	-0.0002	0	105.14	3.8e-10	R	SGGGFSSGSAGIINYQR	R			File23647 Spectrum2256 scans: 4791
1	sp|P04264|K2C1_HUMAN	Keratin, type II cytoskeletal 1 OS=Homo sapiens OX=9606 GN=KRT1 PE=1 SV=6	2292	66170	70	62	26	25	43.2	8.15	3509	1	1	1	858.928	1715.84	2	1715.84	-0.0017	0	76.51	3.1e-07	K	QISNLQQSISDAEQR	G			File23647 Spectrum2535 scans: 5084
1	sp|P04264|K2C1_HUMAN	Keratin, type II cytoskeletal 1 OS=Homo sapiens OX=9606 GN=KRT1 PE=1 SV=6	2292	66170	70	62	26	25	43.2	8.15	3510	1	1	1	858.929	1715.84	2	1715.84	-0.0006	0	82.1	8.4e-08	K	QISNLQQSISDAEQR	G			File23647 Spectrum2444 scans: 4989
1	sp|P04264|K2C1_HUMAN	Keratin, type II cytoskeletal 1 OS=Homo sapiens OX=9606 GN=KRT1 PE=1 SV=6	2292	66170	70	62	26	25	43.2	8.15	3511	1	1	1	858.929	1715.84	2	1715.84	0.0005	0	85.48	3.9e-08	K	QISNLQQSISDAEQR	G			File23647 Spectrum2367 scans: 4908
1	sp|P04264|K2C1_HUMAN	Keratin, type II cytoskeletal 1 OS=Homo sapiens OX=9606 GN=KRT1 PE=1 SV=6	2292	66170	70	62	26	25	43.2	8.15	3512	1	1	1	572.955	1715.84	3	1715.84	0.0007	0	64.55	4.9e-06	K	QISNLQQSISDAEQR	G			File23647 Spectrum2386 scans: 4928
1	sp|P04264|K2C1_HUMAN	Keratin, type II cytoskeletal 1 OS=Homo sapiens OX=9606 GN=KRT1 PE=1 SV=6	2292	66170	70	62	26	25	43.2	8.15	3513	1	1	1	858.93	1715.84	2	1715.84	0.0008	0	65.08	4.3e-06	K	QISNLQQSISDAEQR	G			File23647 Spectrum3572 scans: 6201
1	sp|P04264|K2C1_HUMAN	Keratin, type II cytoskeletal 1 OS=Homo sapiens OX=9606 GN=KRT1 PE=1 SV=6	2292	66170	70	62	26	25	43.2	8.15	3824	1	1	1	922.979	1843.94	2	1843.94	0.0055	1	105.3	3.9e-10	K	KQISNLQQSISDAEQR	G			File23647 Spectrum1775 scans: 4280
1	sp|P04264|K2C1_HUMAN	Keratin, type II cytoskeletal 1 OS=Homo sapiens OX=9606 GN=KRT1 PE=1 SV=6	2292	66170	70	62	26	25	43.2	8.15	3825	1	1	1	615.656	1843.94	3	1843.94	0.0061	1	57.02	2.6e-05	K	KQISNLQQSISDAEQR	G			File23647 Spectrum1762 scans: 4265
1	sp|P04264|K2C1_HUMAN	Keratin, type II cytoskeletal 1 OS=Homo sapiens OX=9606 GN=KRT1 PE=1 SV=6	2292	66170	70	62	26	25	43.2	8.15	4123	1	1	1	1009.45	2016.88	2	2016.88	-0.0009	1	39.69	0.00042	R	LDSELKNMQDMVEDYR	N	2 Oxidation (M)	0.0000000100100000.0	File23647 Spectrum1415 scans: 3844
1	sp|P04264|K2C1_HUMAN	Keratin, type II cytoskeletal 1 OS=Homo sapiens OX=9606 GN=KRT1 PE=1 SV=6	2292	66170	70	62	26	25	43.2	8.15	4124	1	1	1	673.299	2016.88	3	2016.88	-0.0002	1	46.17	9.5e-05	R	LDSELKNMQDMVEDYR	N	2 Oxidation (M)	0.0000000100100000.0	File23647 Spectrum1405 scans: 3834
1	sp|P04264|K2C1_HUMAN	Keratin, type II cytoskeletal 1 OS=Homo sapiens OX=9606 GN=KRT1 PE=1 SV=6	2292	66170	70	62	26	25	43.2	8.15	4460	1	1	1	1192.48	2382.95	2	2382.94	0.0022	0	134.56	3.5e-14	R	GGGGGGYGSGGSSYGSGGGSYGSGGGGGGGR	G			File23647 Spectrum569 scans: 2910
1	sp|P04264|K2C1_HUMAN	Keratin, type II cytoskeletal 1 OS=Homo sapiens OX=9606 GN=KRT1 PE=1 SV=6	2292	66170	70	62	26	25	43.2	8.15	4739	1	1	1	1104.78	3311.31	3	3311.3	0.0071	0	114.84	3.3e-12	R	GSYGSGGSSYGSGGGSYGSGGGGGGHGSYGSGSSSGGYR	G			File23647 Spectrum782 scans: 3137	emPAI	4.73
2	sp|P67809|YBOX1_HUMAN	Nuclease-sensitive element-binding protein 1 OS=Homo sapiens OX=9606 GN=YBX1 PE=1 SV=3	1357	35903	59	37	13	12	54	9.87	23	1	1	0	361.192	720.37	2	720.371	-0.001	0	22.25	0.13	K	WFNVR	N			File23647 Spectrum2734 scans: 5295
2	sp|P67809|YBOX1_HUMAN	Nuclease-sensitive element-binding protein 1 OS=Homo sapiens OX=9606 GN=YBX1 PE=1 SV=3	1357	35903	59	37	13	12	54	9.87	24	1	1	0	361.192	720.37	2	720.371	-0.0007	0	11.57	1.4	K	WFNVR	N			File23647 Spectrum2666 scans: 5223
2	sp|P67809|YBOX1_HUMAN	Nuclease-sensitive element-binding protein 1 OS=Homo sapiens OX=9606 GN=YBX1 PE=1 SV=3	1357	35903	59	37	13	12	54	9.87	677	1	1	0	470.736	939.457	2	939.456	0.0006	0	48.72	0.00017	R	NGYGFINR	N			File23647 Spectrum1961 scans: 4481
2	sp|P67809|YBOX1_HUMAN	Nuclease-sensitive element-binding protein 1 OS=Homo sapiens OX=9606 GN=YBX1 PE=1 SV=3	1357	35903	59	37	13	12	54	9.87	782	2	1	1	487.234	972.453	2	972.453	-0.0001	0	19.94	0.087	R	FPPYYMR	R			File23647 Spectrum2546 scans: 5096
2	sp|P67809|YBOX1_HUMAN	Nuclease-sensitive element-binding protein 1 OS=Homo sapiens OX=9606 GN=YBX1 PE=1 SV=3	1357	35903	59	37	13	12	54	9.87	783	3	1	1	487.234	972.453	2	972.453	0	0	13.18	0.41	R	FPPYYMR	R			File23647 Spectrum2619 scans: 5174
2	sp|P67809|YBOX1_HUMAN	Nuclease-sensitive element-binding protein 1 OS=Homo sapiens OX=9606 GN=YBX1 PE=1 SV=3	1357	35903	59	37	13	12	54	9.87	784	1	1	1	487.234	972.453	2	972.453	0	0	14.71	0.29	R	FPPYYMR	R			File23647 Spectrum3048 scans: 5625
2	sp|P67809|YBOX1_HUMAN	Nuclease-sensitive element-binding protein 1 OS=Homo sapiens OX=9606 GN=YBX1 PE=1 SV=3	1357	35903	59	37	13	12	54	9.87	785	1	1	1	487.234	972.453	2	972.453	0.0001	0	28.45	0.012	R	FPPYYMR	R			File23647 Spectrum2469 scans: 5015
2	sp|P67809|YBOX1_HUMAN	Nuclease-sensitive element-binding protein 1 OS=Homo sapiens OX=9606 GN=YBX1 PE=1 SV=3	1357	35903	59	37	13	12	54	9.87	786	1	1	1	487.234	972.453	2	972.453	0.0003	0	35.1	0.0025	R	FPPYYMR	R			File23647 Spectrum2697 scans: 5256
2	sp|P67809|YBOX1_HUMAN	Nuclease-sensitive element-binding protein 1 OS=Homo sapiens OX=9606 GN=YBX1 PE=1 SV=3	1357	35903	59	37	13	12	54	9.87	787	6	1	1	487.234	972.453	2	972.453	0.0005	0	6.12	2	R	FPPYYMR	R			File23647 Spectrum2861 scans: 5428
2	sp|P67809|YBOX1_HUMAN	Nuclease-sensitive element-binding protein 1 OS=Homo sapiens OX=9606 GN=YBX1 PE=1 SV=3	1357	35903	59	37	13	12	54	9.87	788	3	1	1	487.234	972.453	2	972.453	0.0005	0	15.15	0.24	R	FPPYYMR	R			File23647 Spectrum3186 scans: 5775
2	sp|P67809|YBOX1_HUMAN	Nuclease-sensitive element-binding protein 1 OS=Homo sapiens OX=9606 GN=YBX1 PE=1 SV=3	1357	35903	59	37	13	12	54	9.87	789	3	1	1	487.234	972.454	2	972.453	0.0008	0	7.77	1.3	R	FPPYYMR	R			File23647 Spectrum2934 scans: 5505
2	sp|P67809|YBOX1_HUMAN	Nuclease-sensitive element-binding protein 1 OS=Homo sapiens OX=9606 GN=YBX1 PE=1 SV=3	1357	35903	59	37	13	12	54	9.87	790	5	1	1	487.235	972.455	2	972.453	0.002	0	7.98	1.5	R	FPPYYMR	R			File23647 Spectrum2778 scans: 5341
2	sp|P67809|YBOX1_HUMAN	Nuclease-sensitive element-binding protein 1 OS=Homo sapiens OX=9606 GN=YBX1 PE=1 SV=3	1357	35903	59	37	13	12	54	9.87	843	1	1	1	495.229	988.444	2	988.448	-0.0032	0	18.95	0.087	R	FPPYYMR	R	Oxidation (M)	0.0000010.0	File23647 Spectrum2608 scans: 5162
2	sp|P67809|YBOX1_HUMAN	Nuclease-sensitive element-binding protein 1 OS=Homo sapiens OX=9606 GN=YBX1 PE=1 SV=3	1357	35903	59	37	13	12	54	9.87	844	3	1	1	495.23	988.446	2	988.448	-0.0016	0	4.96	2.4	R	FPPYYMR	R	Oxidation (M)	0.0000010.0	File23647 Spectrum1992 scans: 4513
2	sp|P67809|YBOX1_HUMAN	Nuclease-sensitive element-binding protein 1 OS=Homo sapiens OX=9606 GN=YBX1 PE=1 SV=3	1357	35903	59	37	13	12	54	9.87	845	3	1	1	495.231	988.447	2	988.448	-0.0004	0	11.85	0.51	R	FPPYYMR	R	Oxidation (M)	0.0000010.0	File23647 Spectrum2521 scans: 5069
2	sp|P67809|YBOX1_HUMAN	Nuclease-sensitive element-binding protein 1 OS=Homo sapiens OX=9606 GN=YBX1 PE=1 SV=3	1357	35903	59	37	13	12	54	9.87	846	1	1	1	495.231	988.448	2	988.448	0.0002	0	13.24	0.37	R	FPPYYMR	R	Oxidation (M)	0.0000010.0	File23647 Spectrum2304 scans: 4841
2	sp|P67809|YBOX1_HUMAN	Nuclease-sensitive element-binding protein 1 OS=Homo sapiens OX=9606 GN=YBX1 PE=1 SV=3	1357	35903	59	37	13	12	54	9.87	847	1	1	1	495.231	988.448	2	988.448	0.0006	0	23.38	0.034	R	FPPYYMR	R	Oxidation (M)	0.0000010.0	File23647 Spectrum1707 scans: 4198
2	sp|P67809|YBOX1_HUMAN	Nuclease-sensitive element-binding protein 1 OS=Homo sapiens OX=9606 GN=YBX1 PE=1 SV=3	1357	35903	59	37	13	12	54	9.87	848	1	1	1	495.232	988.449	2	988.448	0.0016	0	24.07	0.03	R	FPPYYMR	R	Oxidation (M)	0.0000010.0	File23647 Spectrum1649 scans: 4129
2	sp|P67809|YBOX1_HUMAN	Nuclease-sensitive element-binding protein 1 OS=Homo sapiens OX=9606 GN=YBX1 PE=1 SV=3	1357	35903	59	37	13	12	54	9.87	1501	1	1	1	377.192	1128.55	3	1128.55	-0.0006	1	28.44	0.016	R	RFPPYYMR	R			File23647 Spectrum2592 scans: 5144
2	sp|P67809|YBOX1_HUMAN	Nuclease-sensitive element-binding protein 1 OS=Homo sapiens OX=9606 GN=YBX1 PE=1 SV=3	1357	35903	59	37	13	12	54	9.87	1502	1	1	1	565.284	1128.55	2	1128.55	0.0001	1	16.16	0.26	R	RFPPYYMR	R			File23647 Spectrum2566 scans: 5117
2	sp|P67809|YBOX1_HUMAN	Nuclease-sensitive element-binding protein 1 OS=Homo sapiens OX=9606 GN=YBX1 PE=1 SV=3	1357	35903	59	37	13	12	54	9.87	1503	1	1	1	565.284	1128.55	2	1128.55	0.0001	1	11.71	0.71	R	RFPPYYMR	R			File23647 Spectrum2491 scans: 5038
2	sp|P67809|YBOX1_HUMAN	Nuclease-sensitive element-binding protein 1 OS=Homo sapiens OX=9606 GN=YBX1 PE=1 SV=3	1357	35903	59	37	13	12	54	9.87	1504	1	1	1	565.284	1128.55	2	1128.55	0.0002	1	24.08	0.041	R	RFPPYYMR	R			File23647 Spectrum1860 scans: 4374
2	sp|P67809|YBOX1_HUMAN	Nuclease-sensitive element-binding protein 1 OS=Homo sapiens OX=9606 GN=YBX1 PE=1 SV=3	1357	35903	59	37	13	12	54	9.87	1505	1	1	1	565.284	1128.55	2	1128.55	0.0002	1	15.51	0.3	R	RFPPYYMR	R			File23647 Spectrum1935 scans: 4454
2	sp|P67809|YBOX1_HUMAN	Nuclease-sensitive element-binding protein 1 OS=Homo sapiens OX=9606 GN=YBX1 PE=1 SV=3	1357	35903	59	37	13	12	54	9.87	1589	1	1	1	382.523	1144.55	3	1144.55	-0.0009	1	28.04	0.019	R	RFPPYYMR	R	Oxidation (M)	0.00000010.0	File23647 Spectrum1933 scans: 4451
2	sp|P67809|YBOX1_HUMAN	Nuclease-sensitive element-binding protein 1 OS=Homo sapiens OX=9606 GN=YBX1 PE=1 SV=3	1357	35903	59	37	13	12	54	9.87	1590	1	1	1	573.282	1144.55	2	1144.55	0.0008	1	15.28	0.4	R	RFPPYYMR	R	Oxidation (M)	0.00000010.0	File23647 Spectrum1192 scans: 3610
2	sp|P67809|YBOX1_HUMAN	Nuclease-sensitive element-binding protein 1 OS=Homo sapiens OX=9606 GN=YBX1 PE=1 SV=3	1357	35903	59	37	13	12	54	9.87	1591	1	1	1	573.282	1144.55	2	1144.55	0.0009	1	17.14	0.26	R	RFPPYYMR	R	Oxidation (M)	0.00000010.0	File23647 Spectrum1927 scans: 4445
2	sp|P67809|YBOX1_HUMAN	Nuclease-sensitive element-binding protein 1 OS=Homo sapiens OX=9606 GN=YBX1 PE=1 SV=3	1357	35903	59	37	13	12	54	9.87	2195	1	1	0	429.563	1285.67	3	1285.67	-0.0003	0	21.67	0.12	K	EDVFVHQTAIK	K			File23647 Spectrum1516 scans: 3951
2	sp|P67809|YBOX1_HUMAN	Nuclease-sensitive element-binding protein 1 OS=Homo sapiens OX=9606 GN=YBX1 PE=1 SV=3	1357	35903	59	37	13	12	54	9.87	2196	1	1	0	643.841	1285.67	2	1285.67	0.0007	0	33.98	0.0068	K	EDVFVHQTAIK	K			File23647 Spectrum1531 scans: 3967
2	sp|P67809|YBOX1_HUMAN	Nuclease-sensitive element-binding protein 1 OS=Homo sapiens OX=9606 GN=YBX1 PE=1 SV=3	1357	35903	59	37	13	12	54	9.87	2722	1	1	0	707.887	1413.76	2	1413.76	-0.0014	1	76.29	3.3e-07	K	EDVFVHQTAIKK	N			File23647 Spectrum864 scans: 3228
2	sp|P67809|YBOX1_HUMAN	Nuclease-sensitive element-binding protein 1 OS=Homo sapiens OX=9606 GN=YBX1 PE=1 SV=3	1357	35903	59	37	13	12	54	9.87	2723	1	1	0	472.262	1413.76	3	1413.76	0.0018	1	25.74	0.036	K	EDVFVHQTAIKK	N			File23647 Spectrum858 scans: 3220
2	sp|P67809|YBOX1_HUMAN	Nuclease-sensitive element-binding protein 1 OS=Homo sapiens OX=9606 GN=YBX1 PE=1 SV=3	1357	35903	59	37	13	12	54	9.87	3466	1	1	1	848.435	1694.86	2	1694.86	-0.0033	0	88.39	2.1e-08	K	GAEAANVTGPGGVPVQGSK	Y			File23647 Spectrum982 scans: 3386
2	sp|P67809|YBOX1_HUMAN	Nuclease-sensitive element-binding protein 1 OS=Homo sapiens OX=9606 GN=YBX1 PE=1 SV=3	1357	35903	59	37	13	12	54	9.87	3467	1	1	1	848.436	1694.86	2	1694.86	-0.0019	0	83.32	6.6e-08	K	GAEAANVTGPGGVPVQGSK	Y			File23647 Spectrum1057 scans: 3468
2	sp|P67809|YBOX1_HUMAN	Nuclease-sensitive element-binding protein 1 OS=Homo sapiens OX=9606 GN=YBX1 PE=1 SV=3	1357	35903	59	37	13	12	54	9.87	3468	1	1	1	565.96	1694.86	3	1694.86	-0.0013	0	48.56	0.0002	K	GAEAANVTGPGGVPVQGSK	Y			File23647 Spectrum1008 scans: 3416
2	sp|P67809|YBOX1_HUMAN	Nuclease-sensitive element-binding protein 1 OS=Homo sapiens OX=9606 GN=YBX1 PE=1 SV=3	1357	35903	59	37	13	12	54	9.87	3469	1	1	1	565.96	1694.86	3	1694.86	-0.0005	0	48.25	0.00021	K	GAEAANVTGPGGVPVQGSK	Y			File23647 Spectrum1082 scans: 3494
2	sp|P67809|YBOX1_HUMAN	Nuclease-sensitive element-binding protein 1 OS=Homo sapiens OX=9606 GN=YBX1 PE=1 SV=3	1357	35903	59	37	13	12	54	9.87	3470	1	1	1	848.437	1694.86	2	1694.86	0.0008	0	77.16	2.8e-07	K	GAEAANVTGPGGVPVQGSK	Y			File23647 Spectrum1139 scans: 3555
2	sp|P67809|YBOX1_HUMAN	Nuclease-sensitive element-binding protein 1 OS=Homo sapiens OX=9606 GN=YBX1 PE=1 SV=3	1357	35903	59	37	13	12	54	9.87	3574	1	1	0	582.3	1743.88	3	1743.88	0.0001	1	72.49	7.6e-07	R	NDTKEDVFVHQTAIK	K			File23647 Spectrum1220 scans: 3640
2	sp|P67809|YBOX1_HUMAN	Nuclease-sensitive element-binding protein 1 OS=Homo sapiens OX=9606 GN=YBX1 PE=1 SV=3	1357	35903	59	37	13	12	54	9.87	3575	1	1	0	872.947	1743.88	2	1743.88	0.0001	1	94.39	4.9e-09	R	NDTKEDVFVHQTAIK	K			File23647 Spectrum1283 scans: 3706
2	sp|P67809|YBOX1_HUMAN	Nuclease-sensitive element-binding protein 1 OS=Homo sapiens OX=9606 GN=YBX1 PE=1 SV=3	1357	35903	59	37	13	12	54	9.87	3576	1	1	0	872.947	1743.88	2	1743.88	0.0001	1	94.35	5e-09	R	NDTKEDVFVHQTAIK	K			File23647 Spectrum1206 scans: 3625
2	sp|P67809|YBOX1_HUMAN	Nuclease-sensitive element-binding protein 1 OS=Homo sapiens OX=9606 GN=YBX1 PE=1 SV=3	1357	35903	59	37	13	12	54	9.87	3577	1	1	0	436.977	1743.88	4	1743.88	0.0004	1	39.59	0.0015	R	NDTKEDVFVHQTAIK	K			File23647 Spectrum1221 scans: 3641
2	sp|P67809|YBOX1_HUMAN	Nuclease-sensitive element-binding protein 1 OS=Homo sapiens OX=9606 GN=YBX1 PE=1 SV=3	1357	35903	59	37	13	12	54	9.87	3722	1	1	0	898.415	1794.82	2	1794.82	0.0001	0	38.85	0.0011	R	SVGDGETVEFDVVEGEK	G			File23647 Spectrum2967 scans: 5540
2	sp|P67809|YBOX1_HUMAN	Nuclease-sensitive element-binding protein 1 OS=Homo sapiens OX=9606 GN=YBX1 PE=1 SV=3	1357	35903	59	37	13	12	54	9.87	3930	1	1	1	949.406	1896.8	2	1896.8	-0.0003	0	64.62	9.3e-07	K	AADPPAENSSAPEAEQGGAE	-			File23647 Spectrum595 scans: 2939
2	sp|P67809|YBOX1_HUMAN	Nuclease-sensitive element-binding protein 1 OS=Homo sapiens OX=9606 GN=YBX1 PE=1 SV=3	1357	35903	59	37	13	12	54	9.87	3931	1	1	1	949.406	1896.8	2	1896.8	0.001	0	41.51	0.00019	K	AADPPAENSSAPEAEQGGAE	-			File23647 Spectrum660 scans: 3008
2	sp|P67809|YBOX1_HUMAN	Nuclease-sensitive element-binding protein 1 OS=Homo sapiens OX=9606 GN=YBX1 PE=1 SV=3	1357	35903	59	37	13	12	54	9.87	3932	1	1	1	949.407	1896.8	2	1896.8	0.0014	0	51.34	2.1e-05	K	AADPPAENSSAPEAEQGGAE	-			File23647 Spectrum528 scans: 2867
2	sp|P67809|YBOX1_HUMAN	Nuclease-sensitive element-binding protein 1 OS=Homo sapiens OX=9606 GN=YBX1 PE=1 SV=3	1357	35903	59	37	13	12	54	9.87	4556	1	1	1	876.706	2627.09	3	2627.1	-0.0019	1	48.35	2.2e-05	R	EDGNEEDKENQGDETQGQQPPQR	R			File23647 Spectrum109 scans: 2316
2	sp|P67809|YBOX1_HUMAN	Nuclease-sensitive element-binding protein 1 OS=Homo sapiens OX=9606 GN=YBX1 PE=1 SV=3	1357	35903	59	37	13	12	54	9.87	4557	1	1	1	876.706	2627.1	3	2627.1	-0.0008	1	74.52	5.3e-08	R	EDGNEEDKENQGDETQGQQPPQR	R			File23647 Spectrum56 scans: 2219
2	sp|P67809|YBOX1_HUMAN	Nuclease-sensitive element-binding protein 1 OS=Homo sapiens OX=9606 GN=YBX1 PE=1 SV=3	1357	35903	59	37	13	12	54	9.87	4558	1	1	1	876.706	2627.1	3	2627.1	0	1	54.19	5.9e-06	R	EDGNEEDKENQGDETQGQQPPQR	R			File23647 Spectrum81 scans: 2264
2	sp|P67809|YBOX1_HUMAN	Nuclease-sensitive element-binding protein 1 OS=Homo sapiens OX=9606 GN=YBX1 PE=1 SV=3	1357	35903	59	37	13	12	54	9.87	4559	1	1	1	876.706	2627.1	3	2627.1	0.0005	1	6.56	0.35	R	EDGNEEDKENQGDETQGQQPPQR	R			File23647 Spectrum261 scans: 2545
2	sp|P67809|YBOX1_HUMAN	Nuclease-sensitive element-binding protein 1 OS=Homo sapiens OX=9606 GN=YBX1 PE=1 SV=3	1357	35903	59	37	13	12	54	9.87	4560	1	1	1	876.707	2627.1	3	2627.1	0.0009	1	42.08	9.9e-05	R	EDGNEEDKENQGDETQGQQPPQR	R			File23647 Spectrum26 scans: 2170
2	sp|P67809|YBOX1_HUMAN	Nuclease-sensitive element-binding protein 1 OS=Homo sapiens OX=9606 GN=YBX1 PE=1 SV=3	1357	35903	59	37	13	12	54	9.87	4561	1	1	1	1314.56	2627.1	2	2627.1	0.0025	1	33.62	0.0007	R	EDGNEEDKENQGDETQGQQPPQR	R			File23647 Spectrum70 scans: 2243
2	sp|P67809|YBOX1_HUMAN	Nuclease-sensitive element-binding protein 1 OS=Homo sapiens OX=9606 GN=YBX1 PE=1 SV=3	1357	35903	59	37	13	12	54	9.87	4562	1	1	1	1314.56	2627.1	2	2627.1	0.0032	1	83.92	7.3e-09	R	EDGNEEDKENQGDETQGQQPPQR	R			File23647 Spectrum38 scans: 2192
2	sp|P67809|YBOX1_HUMAN	Nuclease-sensitive element-binding protein 1 OS=Homo sapiens OX=9606 GN=YBX1 PE=1 SV=3	1357	35903	59	37	13	12	54	9.87	4564	1	1	1	876.707	2627.1	3	2627.1	0.004	1	27.34	0.0035	R	EDGNEEDKENQGDETQGQQPPQR	R			File23647 Spectrum145 scans: 2369
2	sp|P67809|YBOX1_HUMAN	Nuclease-sensitive element-binding protein 1 OS=Homo sapiens OX=9606 GN=YBX1 PE=1 SV=3	1357	35903	59	37	13	12	54	9.87	4705	1	1	1	806.638	3222.52	4	3222.52	-0.0008	0	58.51	7.6e-06	R	RPQYSNPPVQGEVMEGADNQGAGEQGRPVR	Q			File23647 Spectrum1304 scans: 3728
2	sp|P67809|YBOX1_HUMAN	Nuclease-sensitive element-binding protein 1 OS=Homo sapiens OX=9606 GN=YBX1 PE=1 SV=3	1357	35903	59	37	13	12	54	9.87	4706	1	1	1	806.638	3222.52	4	3222.52	0.0004	0	82.45	3.1e-08	R	RPQYSNPPVQGEVMEGADNQGAGEQGRPVR	Q			File23647 Spectrum1211 scans: 3630
2	sp|P67809|YBOX1_HUMAN	Nuclease-sensitive element-binding protein 1 OS=Homo sapiens OX=9606 GN=YBX1 PE=1 SV=3	1357	35903	59	37	13	12	54	9.87	4707	1	1	1	1075.18	3222.52	3	3222.52	0.0006	0	53.18	2.6e-05	R	RPQYSNPPVQGEVMEGADNQGAGEQGRPVR	Q			File23647 Spectrum1241 scans: 3662
2	sp|P67809|YBOX1_HUMAN	Nuclease-sensitive element-binding protein 1 OS=Homo sapiens OX=9606 GN=YBX1 PE=1 SV=3	1357	35903	59	37	13	12	54	9.87	4709	1	1	1	810.635	3238.51	4	3238.52	-0.0082	0	78.47	8e-08	R	RPQYSNPPVQGEVMEGADNQGAGEQGRPVR	Q	Oxidation (M)	0.000000000000010000000000000000.0	File23647 Spectrum871 scans: 3237
2	sp|P67809|YBOX1_HUMAN	Nuclease-sensitive element-binding protein 1 OS=Homo sapiens OX=9606 GN=YBX1 PE=1 SV=3	1357	35903	59	37	13	12	54	9.87	4710	1	1	1	1080.51	3238.51	3	3238.52	-0.0033	0	16.02	0.15	R	RPQYSNPPVQGEVMEGADNQGAGEQGRPVR	Q	Oxidation (M)	0.000000000000010000000000000000.0	File23647 Spectrum850 scans: 3210
2	sp|P67809|YBOX1_HUMAN	Nuclease-sensitive element-binding protein 1 OS=Homo sapiens OX=9606 GN=YBX1 PE=1 SV=3	1357	35903	59	37	13	12	54	9.87	4711	1	1	1	815.104	3256.39	4	3256.39	-0.0029	1	8.83	0.22	R	NYQQNYQNSESGEKNEGSESAPEGQAQQR	R			File23647 Spectrum351 scans: 2659
2	sp|P67809|YBOX1_HUMAN	Nuclease-sensitive element-binding protein 1 OS=Homo sapiens OX=9606 GN=YBX1 PE=1 SV=3	1357	35903	59	37	13	12	54	9.87	4712	1	1	1	1086.47	3256.39	3	3256.39	0.0007	1	109.2	2e-11	R	NYQQNYQNSESGEKNEGSESAPEGQAQQR	R			File23647 Spectrum365 scans: 2675
2	sp|P67809|YBOX1_HUMAN	Nuclease-sensitive element-binding protein 1 OS=Homo sapiens OX=9606 GN=YBX1 PE=1 SV=3	1357	35903	59	37	13	12	54	9.87	4713	1	1	1	1086.47	3256.39	3	3256.39	0.0055	1	95.74	4.8e-10	R	NYQQNYQNSESGEKNEGSESAPEGQAQQR	R			File23647 Spectrum312 scans: 2613	emPAI	6.64
3	sp|P13645|K1C10_HUMAN	Keratin, type I cytoskeletal 10 OS=Homo sapiens OX=9606 GN=KRT10 PE=1 SV=6	1330	59020	59	51	24	23	28.9	5.13	179	1	1	0	404.203	806.391	2	806.392	-0.001	0	40.76	0.0016	R	LAADDFR	L			File23647 Spectrum1438 scans: 3869
3	sp|P13645|K1C10_HUMAN	Keratin, type I cytoskeletal 10 OS=Homo sapiens OX=9606 GN=KRT10 PE=1 SV=6	1330	59020	59	51	24	23	28.9	5.13	180	1	1	0	404.204	806.393	2	806.392	0.0006	0	26.41	0.044	R	LAADDFR	L			File23647 Spectrum1528 scans: 3964
3	sp|P13645|K1C10_HUMAN	Keratin, type I cytoskeletal 10 OS=Homo sapiens OX=9606 GN=KRT10 PE=1 SV=6	1330	59020	59	51	24	23	28.9	5.13	182	1	1	0	405.224	808.433	2	808.433	-0.0004	0	30.26	0.013	R	LASYLDK	V			File23647 Spectrum1298 scans: 3722
3	sp|P13645|K1C10_HUMAN	Keratin, type I cytoskeletal 10 OS=Homo sapiens OX=9606 GN=KRT10 PE=1 SV=6	1330	59020	59	51	24	23	28.9	5.13	183	1	1	0	405.224	808.433	2	808.433	-0.0001	0	39.59	0.0016	R	LASYLDK	V			File23647 Spectrum1222 scans: 3642
3	sp|P13645|K1C10_HUMAN	Keratin, type I cytoskeletal 10 OS=Homo sapiens OX=9606 GN=KRT10 PE=1 SV=6	1330	59020	59	51	24	23	28.9	5.13	362	5	1	1	424.229	846.443	2	846.445	-0.0012	0	0.84	20	K	SEITELR	R			File23647 Spectrum1409 scans: 3838
3	sp|P13645|K1C10_HUMAN	Keratin, type I cytoskeletal 10 OS=Homo sapiens OX=9606 GN=KRT10 PE=1 SV=6	1330	59020	59	51	24	23	28.9	5.13	363	1	1	1	424.229	846.444	2	846.445	-0.001	0	28.37	0.035	K	SEITELR	R			File23647 Spectrum1324 scans: 3749
3	sp|P13645|K1C10_HUMAN	Keratin, type I cytoskeletal 10 OS=Homo sapiens OX=9606 GN=KRT10 PE=1 SV=6	1330	59020	59	51	24	23	28.9	5.13	866	1	1	1	497.254	992.493	2	992.493	0.0003	0	51.37	0.00013	K	YENEVALR	Q			File23647 Spectrum1238 scans: 3659
3	sp|P13645|K1C10_HUMAN	Keratin, type I cytoskeletal 10 OS=Homo sapiens OX=9606 GN=KRT10 PE=1 SV=6	1330	59020	59	51	24	23	28.9	5.13	867	1	1	1	497.254	992.494	2	992.493	0.001	0	43.61	0.00078	K	YENEVALR	Q			File23647 Spectrum1166 scans: 3583
3	sp|P13645|K1C10_HUMAN	Keratin, type I cytoskeletal 10 OS=Homo sapiens OX=9606 GN=KRT10 PE=1 SV=6	1330	59020	59	51	24	23	28.9	5.13	875	1	1	1	498.263	994.512	2	994.512	-0.0005	1	22.73	0.081	K	IKEWYEK	H			File23647 Spectrum1410 scans: 3839
3	sp|P13645|K1C10_HUMAN	Keratin, type I cytoskeletal 10 OS=Homo sapiens OX=9606 GN=KRT10 PE=1 SV=6	1330	59020	59	51	24	23	28.9	5.13	876	1	1	1	498.263	994.512	2	994.512	-0.0003	1	40.24	0.0014	K	IKEWYEK	H			File23647 Spectrum1318 scans: 3743
3	sp|P13645|K1C10_HUMAN	Keratin, type I cytoskeletal 10 OS=Homo sapiens OX=9606 GN=KRT10 PE=1 SV=6	1330	59020	59	51	24	23	28.9	5.13	904	1	1	1	502.28	1002.55	2	1002.55	-0.0003	1	18.52	0.25	K	SEITELRR	N			File23647 Spectrum791 scans: 3147
3	sp|P13645|K1C10_HUMAN	Keratin, type I cytoskeletal 10 OS=Homo sapiens OX=9606 GN=KRT10 PE=1 SV=6	1330	59020	59	51	24	23	28.9	5.13	905	1	1	1	502.28	1002.55	2	1002.55	0.0005	1	20.55	0.16	K	SEITELRR	N			File23647 Spectrum722 scans: 3073
3	sp|P13645|K1C10_HUMAN	Keratin, type I cytoskeletal 10 OS=Homo sapiens OX=9606 GN=KRT10 PE=1 SV=6	1330	59020	59	51	24	23	28.9	5.13	1014	1	1	1	516.3	1030.59	2	1030.59	-0.0047	0	48.64	0.00021	R	VLDELTLTK	A			File23647 Spectrum2656 scans: 5213
3	sp|P13645|K1C10_HUMAN	Keratin, type I cytoskeletal 10 OS=Homo sapiens OX=9606 GN=KRT10 PE=1 SV=6	1330	59020	59	51	24	23	28.9	5.13	1015	2	1	1	516.303	1030.59	2	1030.59	-0.0002	0	8.22	1.6	R	VLDELTLTK	A			File23647 Spectrum2740 scans: 5301
3	sp|P13645|K1C10_HUMAN	Keratin, type I cytoskeletal 10 OS=Homo sapiens OX=9606 GN=KRT10 PE=1 SV=6	1330	59020	59	51	24	23	28.9	5.13	1017	1	1	1	516.303	1030.59	2	1030.59	0	0	32.54	0.006	R	VLDELTLTK	A			File23647 Spectrum2593 scans: 5145
3	sp|P13645|K1C10_HUMAN	Keratin, type I cytoskeletal 10 OS=Homo sapiens OX=9606 GN=KRT10 PE=1 SV=6	1330	59020	59	51	24	23	28.9	5.13	1197	1	1	0	355.542	1063.6	3	1063.6	0.0007	1	40.55	0.00067	R	LASYLDKVR	A			File23647 Spectrum1515 scans: 3950
3	sp|P13645|K1C10_HUMAN	Keratin, type I cytoskeletal 10 OS=Homo sapiens OX=9606 GN=KRT10 PE=1 SV=6	1330	59020	59	51	24	23	28.9	5.13	1198	1	1	0	532.809	1063.6	2	1063.6	0.0008	1	46.62	0.00017	R	LASYLDKVR	A			File23647 Spectrum1504 scans: 3938
3	sp|P13645|K1C10_HUMAN	Keratin, type I cytoskeletal 10 OS=Homo sapiens OX=9606 GN=KRT10 PE=1 SV=6	1330	59020	59	51	24	23	28.9	5.13	1312	1	1	0	545.768	1089.52	2	1089.52	-0.003	0	55.4	4.7e-05	K	VTMQNLNDR	L			File23647 Spectrum974 scans: 3377
3	sp|P13645|K1C10_HUMAN	Keratin, type I cytoskeletal 10 OS=Homo sapiens OX=9606 GN=KRT10 PE=1 SV=6	1330	59020	59	51	24	23	28.9	5.13	1313	1	1	0	545.77	1089.53	2	1089.52	0.0022	0	31.12	0.013	K	VTMQNLNDR	L			File23647 Spectrum1038 scans: 3448
3	sp|P13645|K1C10_HUMAN	Keratin, type I cytoskeletal 10 OS=Homo sapiens OX=9606 GN=KRT10 PE=1 SV=6	1330	59020	59	51	24	23	28.9	5.13	1402	1	1	1	555.249	1108.48	2	1108.48	0.0001	0	44.48	0.00024	K	DAEAWFNEK	S			File23647 Spectrum2909 scans: 5479
3	sp|P13645|K1C10_HUMAN	Keratin, type I cytoskeletal 10 OS=Homo sapiens OX=9606 GN=KRT10 PE=1 SV=6	1330	59020	59	51	24	23	28.9	5.13	1403	1	1	1	555.249	1108.48	2	1108.48	0.0005	0	47.71	0.00012	K	DAEAWFNEK	S			File23647 Spectrum2980 scans: 5554
3	sp|P13645|K1C10_HUMAN	Keratin, type I cytoskeletal 10 OS=Homo sapiens OX=9606 GN=KRT10 PE=1 SV=6	1330	59020	59	51	24	23	28.9	5.13	1675	1	1	1	583.295	1164.58	2	1164.58	-0.001	0	59.64	1.7e-05	R	LENEIQTYR	S			File23647 Spectrum1321 scans: 3746
3	sp|P13645|K1C10_HUMAN	Keratin, type I cytoskeletal 10 OS=Homo sapiens OX=9606 GN=KRT10 PE=1 SV=6	1330	59020	59	51	24	23	28.9	5.13	1676	1	1	1	583.296	1164.58	2	1164.58	-0.0005	0	56.32	3.7e-05	R	LENEIQTYR	S			File23647 Spectrum1398 scans: 3827
3	sp|P13645|K1C10_HUMAN	Keratin, type I cytoskeletal 10 OS=Homo sapiens OX=9606 GN=KRT10 PE=1 SV=6	1330	59020	59	51	24	23	28.9	5.13	1780	1	1	1	396.571	1186.69	3	1186.69	-0.0003	1	35.79	0.002	R	RVLDELTLTK	A			File23647 Spectrum2246 scans: 4780
3	sp|P13645|K1C10_HUMAN	Keratin, type I cytoskeletal 10 OS=Homo sapiens OX=9606 GN=KRT10 PE=1 SV=6	1330	59020	59	51	24	23	28.9	5.13	1781	1	1	1	594.353	1186.69	2	1186.69	-0.0001	1	33.9	0.003	R	RVLDELTLTK	A			File23647 Spectrum2212 scans: 4745
3	sp|P13645|K1C10_HUMAN	Keratin, type I cytoskeletal 10 OS=Homo sapiens OX=9606 GN=KRT10 PE=1 SV=6	1330	59020	59	51	24	23	28.9	5.13	1849	5	1	0	601.311	1200.61	2	1200.61	-0.0023	0	4.31	5.7	R	QSVEADINGLR	R			File23647 Spectrum1659 scans: 4141
3	sp|P13645|K1C10_HUMAN	Keratin, type I cytoskeletal 10 OS=Homo sapiens OX=9606 GN=KRT10 PE=1 SV=6	1330	59020	59	51	24	23	28.9	5.13	1850	1	1	0	601.312	1200.61	2	1200.61	-0.0003	0	57.57	2.6e-05	R	QSVEADINGLR	R			File23647 Spectrum2249 scans: 4784
3	sp|P13645|K1C10_HUMAN	Keratin, type I cytoskeletal 10 OS=Homo sapiens OX=9606 GN=KRT10 PE=1 SV=6	1330	59020	59	51	24	23	28.9	5.13	1986	1	1	1	617.843	1233.67	2	1233.67	-0.0006	1	46.94	0.00023	R	LKYENEVALR	Q			File23647 Spectrum1368 scans: 3795
3	sp|P13645|K1C10_HUMAN	Keratin, type I cytoskeletal 10 OS=Homo sapiens OX=9606 GN=KRT10 PE=1 SV=6	1330	59020	59	51	24	23	28.9	5.13	1987	1	1	1	617.843	1233.67	2	1233.67	-0.0004	1	37.45	0.002	R	LKYENEVALR	Q			File23647 Spectrum1451 scans: 3883
3	sp|P13645|K1C10_HUMAN	Keratin, type I cytoskeletal 10 OS=Homo sapiens OX=9606 GN=KRT10 PE=1 SV=6	1330	59020	59	51	24	23	28.9	5.13	1988	1	1	1	412.231	1233.67	3	1233.67	0.0003	1	36.94	0.0021	R	LKYENEVALR	Q			File23647 Spectrum1381 scans: 3809
3	sp|P13645|K1C10_HUMAN	Keratin, type I cytoskeletal 10 OS=Homo sapiens OX=9606 GN=KRT10 PE=1 SV=6	1330	59020	59	51	24	23	28.9	5.13	1998	1	1	1	619.296	1236.58	2	1236.58	-0.0008	1	51.96	6.9e-05	R	KDAEAWFNEK	S			File23647 Spectrum1977 scans: 4498
3	sp|P13645|K1C10_HUMAN	Keratin, type I cytoskeletal 10 OS=Homo sapiens OX=9606 GN=KRT10 PE=1 SV=6	1330	59020	59	51	24	23	28.9	5.13	1999	1	1	1	413.2	1236.58	3	1236.58	-0.0002	1	38.25	0.0016	R	KDAEAWFNEK	S			File23647 Spectrum1996 scans: 4518
3	sp|P13645|K1C10_HUMAN	Keratin, type I cytoskeletal 10 OS=Homo sapiens OX=9606 GN=KRT10 PE=1 SV=6	1330	59020	59	51	24	23	28.9	5.13	2101	1	1	1	631.801	1261.59	2	1261.59	-0.0018	0	82.22	6.8e-08	R	SLLEGEGSSGGGGR	G			File23647 Spectrum1097 scans: 3510
3	sp|P13645|K1C10_HUMAN	Keratin, type I cytoskeletal 10 OS=Homo sapiens OX=9606 GN=KRT10 PE=1 SV=6	1330	59020	59	51	24	23	28.9	5.13	2102	1	1	1	631.802	1261.59	2	1261.59	-0.0005	0	73.65	4.9e-07	R	SLLEGEGSSGGGGR	G			File23647 Spectrum1021 scans: 3430
3	sp|P13645|K1C10_HUMAN	Keratin, type I cytoskeletal 10 OS=Homo sapiens OX=9606 GN=KRT10 PE=1 SV=6	1330	59020	59	51	24	23	28.9	5.13	2248	1	1	1	434.203	1299.59	3	1299.59	-0.0003	1	25.3	0.019	K	NHEEEMKDLR	N			File23647 Spectrum253 scans: 2532
3	sp|P13645|K1C10_HUMAN	Keratin, type I cytoskeletal 10 OS=Homo sapiens OX=9606 GN=KRT10 PE=1 SV=6	1330	59020	59	51	24	23	28.9	5.13	2476	8	1	0	453.244	1356.71	3	1356.71	0.0003	1	7.31	3.1	R	QSVEADINGLRR	V			File23647 Spectrum1227 scans: 3647
3	sp|P13645|K1C10_HUMAN	Keratin, type I cytoskeletal 10 OS=Homo sapiens OX=9606 GN=KRT10 PE=1 SV=6	1330	59020	59	51	24	23	28.9	5.13	2477	1	1	0	453.244	1356.71	3	1356.71	0.0004	1	27.87	0.027	R	QSVEADINGLRR	V			File23647 Spectrum1840 scans: 4353
3	sp|P13645|K1C10_HUMAN	Keratin, type I cytoskeletal 10 OS=Homo sapiens OX=9606 GN=KRT10 PE=1 SV=6	1330	59020	59	51	24	23	28.9	5.13	2479	1	1	0	679.363	1356.71	2	1356.71	0.0008	1	31.22	0.012	R	QSVEADINGLRR	V			File23647 Spectrum1838 scans: 4351
3	sp|P13645|K1C10_HUMAN	Keratin, type I cytoskeletal 10 OS=Homo sapiens OX=9606 GN=KRT10 PE=1 SV=6	1330	59020	59	51	24	23	28.9	5.13	2480	1	1	0	453.245	1356.71	3	1356.71	0.0018	1	34.96	0.0053	R	QSVEADINGLRR	V			File23647 Spectrum1770 scans: 4275
3	sp|P13645|K1C10_HUMAN	Keratin, type I cytoskeletal 10 OS=Homo sapiens OX=9606 GN=KRT10 PE=1 SV=6	1330	59020	59	51	24	23	28.9	5.13	2481	2	1	0	453.245	1356.71	3	1356.71	0.0026	1	8.67	2.3	R	QSVEADINGLRR	V			File23647 Spectrum1663 scans: 4146
3	sp|P13645|K1C10_HUMAN	Keratin, type I cytoskeletal 10 OS=Homo sapiens OX=9606 GN=KRT10 PE=1 SV=6	1330	59020	59	51	24	23	28.9	5.13	2482	1	1	0	679.365	1356.71	2	1356.71	0.0037	1	57.25	3.1e-05	R	QSVEADINGLRR	V			File23647 Spectrum1769 scans: 4274
3	sp|P13645|K1C10_HUMAN	Keratin, type I cytoskeletal 10 OS=Homo sapiens OX=9606 GN=KRT10 PE=1 SV=6	1330	59020	59	51	24	23	28.9	5.13	2521	1	1	1	683.32	1364.63	2	1364.63	-0.0068	0	51.67	7.8e-05	R	SQYEQLAEQNR	K			File23647 Spectrum968 scans: 3369
3	sp|P13645|K1C10_HUMAN	Keratin, type I cytoskeletal 10 OS=Homo sapiens OX=9606 GN=KRT10 PE=1 SV=6	1330	59020	59	51	24	23	28.9	5.13	2522	1	1	1	683.323	1364.63	2	1364.63	-0.0014	0	56.38	2.7e-05	R	SQYEQLAEQNR	K			File23647 Spectrum1037 scans: 3447
3	sp|P13645|K1C10_HUMAN	Keratin, type I cytoskeletal 10 OS=Homo sapiens OX=9606 GN=KRT10 PE=1 SV=6	1330	59020	59	51	24	23	28.9	5.13	2573	1	1	1	691.326	1380.64	2	1380.64	-0.0037	0	46.61	0.00024	R	ALEESNYELEGK	I			File23647 Spectrum1636 scans: 4113
3	sp|P13645|K1C10_HUMAN	Keratin, type I cytoskeletal 10 OS=Homo sapiens OX=9606 GN=KRT10 PE=1 SV=6	1330	59020	59	51	24	23	28.9	5.13	2574	1	1	1	691.328	1380.64	2	1380.64	0.0001	0	87.09	2.1e-08	R	ALEESNYELEGK	I			File23647 Spectrum1596 scans: 4053
3	sp|P13645|K1C10_HUMAN	Keratin, type I cytoskeletal 10 OS=Homo sapiens OX=9606 GN=KRT10 PE=1 SV=6	1330	59020	59	51	24	23	28.9	5.13	2575	1	1	1	691.328	1380.64	2	1380.64	0.0001	0	86.42	2.5e-08	R	ALEESNYELEGK	I			File23647 Spectrum1553 scans: 3991
3	sp|P13645|K1C10_HUMAN	Keratin, type I cytoskeletal 10 OS=Homo sapiens OX=9606 GN=KRT10 PE=1 SV=6	1330	59020	59	51	24	23	28.9	5.13	2624	1	1	1	695.844	1389.67	2	1389.67	-0.0001	0	47.35	0.00027	K	QSLEASLAETEGR	Y			File23647 Spectrum3296 scans: 5891
3	sp|P13645|K1C10_HUMAN	Keratin, type I cytoskeletal 10 OS=Homo sapiens OX=9606 GN=KRT10 PE=1 SV=6	1330	59020	59	51	24	23	28.9	5.13	2625	1	1	1	695.844	1389.67	2	1389.67	0	0	68.86	1.9e-06	K	QSLEASLAETEGR	Y			File23647 Spectrum2445 scans: 4990
3	sp|P13645|K1C10_HUMAN	Keratin, type I cytoskeletal 10 OS=Homo sapiens OX=9606 GN=KRT10 PE=1 SV=6	1330	59020	59	51	24	23	28.9	5.13	2626	1	1	1	695.844	1389.67	2	1389.67	0.0001	0	86.18	3.6e-08	K	QSLEASLAETEGR	Y			File23647 Spectrum2366 scans: 4907
3	sp|P13645|K1C10_HUMAN	Keratin, type I cytoskeletal 10 OS=Homo sapiens OX=9606 GN=KRT10 PE=1 SV=6	1330	59020	59	51	24	23	28.9	5.13	2627	1	1	1	695.845	1389.68	2	1389.67	0.0022	0	25.38	0.044	K	QSLEASLAETEGR	Y			File23647 Spectrum2561 scans: 5111
3	sp|P13645|K1C10_HUMAN	Keratin, type I cytoskeletal 10 OS=Homo sapiens OX=9606 GN=KRT10 PE=1 SV=6	1330	59020	59	51	24	23	28.9	5.13	2817	1	1	1	717.888	1433.76	2	1433.76	-0.0006	1	50.16	0.00012	K	IRLENEIQTYR	S			File23647 Spectrum1878 scans: 4393
3	sp|P13645|K1C10_HUMAN	Keratin, type I cytoskeletal 10 OS=Homo sapiens OX=9606 GN=KRT10 PE=1 SV=6	1330	59020	59	51	24	23	28.9	5.13	2818	1	1	1	717.889	1433.76	2	1433.76	0.0003	1	43.32	0.00056	K	IRLENEIQTYR	S			File23647 Spectrum1955 scans: 4475
3	sp|P13645|K1C10_HUMAN	Keratin, type I cytoskeletal 10 OS=Homo sapiens OX=9606 GN=KRT10 PE=1 SV=6	1330	59020	59	51	24	23	28.9	5.13	2819	1	1	1	478.928	1433.76	3	1433.76	0.0009	1	35.28	0.0036	K	IRLENEIQTYR	S			File23647 Spectrum1958 scans: 4478
3	sp|P13645|K1C10_HUMAN	Keratin, type I cytoskeletal 10 OS=Homo sapiens OX=9606 GN=KRT10 PE=1 SV=6	1330	59020	59	51	24	23	28.9	5.13	3011	1	1	1	747.37	1492.73	2	1492.73	-0.0017	1	32.1	0.0098	R	SQYEQLAEQNRK	D			File23647 Spectrum767 scans: 3121
3	sp|P13645|K1C10_HUMAN	Keratin, type I cytoskeletal 10 OS=Homo sapiens OX=9606 GN=KRT10 PE=1 SV=6	1330	59020	59	51	24	23	28.9	5.13	3012	1	1	1	747.37	1492.73	2	1492.73	-0.0009	1	64.36	5.9e-06	R	SQYEQLAEQNRK	D			File23647 Spectrum592 scans: 2936
3	sp|P13645|K1C10_HUMAN	Keratin, type I cytoskeletal 10 OS=Homo sapiens OX=9606 GN=KRT10 PE=1 SV=6	1330	59020	59	51	24	23	28.9	5.13	3013	1	1	1	747.37	1492.73	2	1492.73	-0.0007	1	65.04	5e-06	R	SQYEQLAEQNRK	D			File23647 Spectrum531 scans: 2870
3	sp|P13645|K1C10_HUMAN	Keratin, type I cytoskeletal 10 OS=Homo sapiens OX=9606 GN=KRT10 PE=1 SV=6	1330	59020	59	51	24	23	28.9	5.13	3014	1	1	1	498.583	1492.73	3	1492.73	-0.0001	1	31.15	0.013	R	SQYEQLAEQNRK	D			File23647 Spectrum612 scans: 2957
3	sp|P13645|K1C10_HUMAN	Keratin, type I cytoskeletal 10 OS=Homo sapiens OX=9606 GN=KRT10 PE=1 SV=6	1330	59020	59	51	24	23	28.9	5.13	3015	1	1	1	498.583	1492.73	3	1492.73	0.0003	1	34.94	0.0053	R	SQYEQLAEQNRK	D			File23647 Spectrum548 scans: 2888
3	sp|P13645|K1C10_HUMAN	Keratin, type I cytoskeletal 10 OS=Homo sapiens OX=9606 GN=KRT10 PE=1 SV=6	1330	59020	59	51	24	23	28.9	5.13	4201	1	1	1	1041.98	2081.95	2	2081.96	-0.0038	0	91.53	6.4e-09	R	AETECQNTEYQQLLDIK	I			File23647 Spectrum3401 scans: 6003	emPAI	4.09
4	sp|P35908|K22E_HUMAN	Keratin, type II cytoskeletal 2 epidermal OS=Homo sapiens OX=9606 GN=KRT2 PE=1 SV=2	1266	65678	54	47	25	22	33.5	8.07	236	1	1	0	414.218	826.422	2	826.423	-0.0006	0	40.16	0.0012	K	FASFIDK	V			File23647 Spectrum2466 scans: 5012
4	sp|P35908|K22E_HUMAN	Keratin, type II cytoskeletal 2 epidermal OS=Homo sapiens OX=9606 GN=KRT2 PE=1 SV=2	1266	65678	54	47	25	22	33.5	8.07	237	1	1	0	414.218	826.422	2	826.423	-0.0002	0	38.06	0.0019	K	FASFIDK	V			File23647 Spectrum2388 scans: 4930
4	sp|P35908|K22E_HUMAN	Keratin, type II cytoskeletal 2 epidermal OS=Homo sapiens OX=9606 GN=KRT2 PE=1 SV=2	1266	65678	54	47	25	22	33.5	8.07	791	1	0	0	487.269	972.524	2	972.524	0.0002	0	45.59	0.00058	K	IEISELNR	V			File23647 Spectrum1879 scans: 4394
4	sp|P35908|K22E_HUMAN	Keratin, type II cytoskeletal 2 epidermal OS=Homo sapiens OX=9606 GN=KRT2 PE=1 SV=2	1266	65678	54	47	25	22	33.5	8.07	792	1	0	0	487.269	972.524	2	972.524	0.0002	0	50.92	0.00017	K	IEISELNR	V			File23647 Spectrum2041 scans: 4565
4	sp|P35908|K22E_HUMAN	Keratin, type II cytoskeletal 2 epidermal OS=Homo sapiens OX=9606 GN=KRT2 PE=1 SV=2	1266	65678	54	47	25	22	33.5	8.07	793	1	0	0	487.269	972.524	2	972.524	0.0005	0	52.31	0.00012	K	IEISELNR	V			File23647 Spectrum1954 scans: 4474
4	sp|P35908|K22E_HUMAN	Keratin, type II cytoskeletal 2 epidermal OS=Homo sapiens OX=9606 GN=KRT2 PE=1 SV=2	1266	65678	54	47	25	22	33.5	8.07	872	3	1	1	497.788	993.561	2	993.561	0.0001	0	5.54	2.8	R	LQGEIAHVK	K			File23647 Spectrum407 scans: 2724
4	sp|P35908|K22E_HUMAN	Keratin, type II cytoskeletal 2 epidermal OS=Homo sapiens OX=9606 GN=KRT2 PE=1 SV=2	1266	65678	54	47	25	22	33.5	8.07	1040	1	1	1	519.267	1036.52	2	1036.52	0.0004	0	33.76	0.0067	R	YLDGLTAER	T			File23647 Spectrum2074 scans: 4600
4	sp|P35908|K22E_HUMAN	Keratin, type II cytoskeletal 2 epidermal OS=Homo sapiens OX=9606 GN=KRT2 PE=1 SV=2	1266	65678	54	47	25	22	33.5	8.07	1041	1	1	1	519.267	1036.52	2	1036.52	0.0008	0	15.49	0.45	R	YLDGLTAER	T			File23647 Spectrum2155 scans: 4685
4	sp|P35908|K22E_HUMAN	Keratin, type II cytoskeletal 2 epidermal OS=Homo sapiens OX=9606 GN=KRT2 PE=1 SV=2	1266	65678	54	47	25	22	33.5	8.07	1221	1	1	1	534.755	1067.5	2	1067.5	0.0002	0	39.32	0.0012	K	DVDNAYMIK	V			File23647 Spectrum2017 scans: 4540
4	sp|P35908|K22E_HUMAN	Keratin, type II cytoskeletal 2 epidermal OS=Homo sapiens OX=9606 GN=KRT2 PE=1 SV=2	1266	65678	54	47	25	22	33.5	8.07	1276	1	1	0	361.538	1081.59	3	1081.59	-0.0004	1	29.29	0.014	K	FASFIDKVR	F			File23647 Spectrum2361 scans: 4901
4	sp|P35908|K22E_HUMAN	Keratin, type II cytoskeletal 2 epidermal OS=Homo sapiens OX=9606 GN=KRT2 PE=1 SV=2	1266	65678	54	47	25	22	33.5	8.07	1277	1	1	0	541.804	1081.59	2	1081.59	0.0017	1	44.49	0.00038	K	FASFIDKVR	F			File23647 Spectrum2352 scans: 4892
4	sp|P35908|K22E_HUMAN	Keratin, type II cytoskeletal 2 epidermal OS=Homo sapiens OX=9606 GN=KRT2 PE=1 SV=2	1266	65678	54	47	25	22	33.5	8.07	1290	1	1	1	542.752	1083.49	2	1083.49	-0.0004	0	28.7	0.012	K	DVDNAYMIK	V	Oxidation (M)	0.000000100.0	File23647 Spectrum1403 scans: 3832
4	sp|P35908|K22E_HUMAN	Keratin, type II cytoskeletal 2 epidermal OS=Homo sapiens OX=9606 GN=KRT2 PE=1 SV=2	1266	65678	54	47	25	22	33.5	8.07	1396	2	1	0	554.267	1106.52	2	1106.54	-0.0162	0	2.9	6.8	K	AQYEEIAQR	S			File23647 Spectrum2539 scans: 5088
4	sp|P35908|K22E_HUMAN	Keratin, type II cytoskeletal 2 epidermal OS=Homo sapiens OX=9606 GN=KRT2 PE=1 SV=2	1266	65678	54	47	25	22	33.5	8.07	1398	1	1	0	554.274	1106.53	2	1106.54	-0.0023	0	39.94	0.0016	K	AQYEEIAQR	S			File23647 Spectrum863 scans: 3227
4	sp|P35908|K22E_HUMAN	Keratin, type II cytoskeletal 2 epidermal OS=Homo sapiens OX=9606 GN=KRT2 PE=1 SV=2	1266	65678	54	47	25	22	33.5	8.07	1515	1	1	1	566.259	1130.5	2	1130.5	0.0002	0	37.69	0.0011	R	STSSFSCLSR	H			File23647 Spectrum1541 scans: 3978
4	sp|P35908|K22E_HUMAN	Keratin, type II cytoskeletal 2 epidermal OS=Homo sapiens OX=9606 GN=KRT2 PE=1 SV=2	1266	65678	54	47	25	22	33.5	8.07	1516	1	1	1	566.259	1130.5	2	1130.5	0.0005	0	30.47	0.0057	R	STSSFSCLSR	H			File23647 Spectrum1463 scans: 3895
4	sp|P35908|K22E_HUMAN	Keratin, type II cytoskeletal 2 epidermal OS=Homo sapiens OX=9606 GN=KRT2 PE=1 SV=2	1266	65678	54	47	25	22	33.5	8.07	1555	1	1	0	570.274	1138.53	2	1138.53	-0.0001	0	36.55	0.0026	R	DYQELMNVK	L			File23647 Spectrum2564 scans: 5115
4	sp|P35908|K22E_HUMAN	Keratin, type II cytoskeletal 2 epidermal OS=Homo sapiens OX=9606 GN=KRT2 PE=1 SV=2	1266	65678	54	47	25	22	33.5	8.07	1625	1	1	0	578.271	1154.53	2	1154.53	-0.0009	0	22.79	0.044	R	DYQELMNVK	L	Oxidation (M)	0.000001000.0	File23647 Spectrum1420 scans: 3850
4	sp|P35908|K22E_HUMAN	Keratin, type II cytoskeletal 2 epidermal OS=Homo sapiens OX=9606 GN=KRT2 PE=1 SV=2	1266	65678	54	47	25	22	33.5	8.07	1805	1	1	1	597.312	1192.61	2	1192.61	0.0002	0	54.73	5.6e-05	K	YEELQVTVGR	H			File23647 Spectrum2150 scans: 4680
4	sp|P35908|K22E_HUMAN	Keratin, type II cytoskeletal 2 epidermal OS=Homo sapiens OX=9606 GN=KRT2 PE=1 SV=2	1266	65678	54	47	25	22	33.5	8.07	1806	1	1	1	597.312	1192.61	2	1192.61	0.0003	0	52.62	9e-05	K	YEELQVTVGR	H			File23647 Spectrum2061 scans: 4586
4	sp|P35908|K22E_HUMAN	Keratin, type II cytoskeletal 2 epidermal OS=Homo sapiens OX=9606 GN=KRT2 PE=1 SV=2	1266	65678	54	47	25	22	33.5	8.07	1825	1	1	1	399.537	1195.59	3	1195.59	-0.0011	1	34.41	0.0054	K	KDVDNAYMIK	V			File23647 Spectrum1177 scans: 3594
4	sp|P35908|K22E_HUMAN	Keratin, type II cytoskeletal 2 epidermal OS=Homo sapiens OX=9606 GN=KRT2 PE=1 SV=2	1266	65678	54	47	25	22	33.5	8.07	1826	1	1	1	598.803	1195.59	2	1195.59	0.0002	1	47.55	0.00026	K	KDVDNAYMIK	V			File23647 Spectrum1165 scans: 3582
4	sp|P35908|K22E_HUMAN	Keratin, type II cytoskeletal 2 epidermal OS=Homo sapiens OX=9606 GN=KRT2 PE=1 SV=2	1266	65678	54	47	25	22	33.5	8.07	1891	1	1	1	604.811	1207.61	2	1207.61	-0.0003	0	60.77	1.4e-05	R	TAAENDFVTLK	K			File23647 Spectrum2329 scans: 4868
4	sp|P35908|K22E_HUMAN	Keratin, type II cytoskeletal 2 epidermal OS=Homo sapiens OX=9606 GN=KRT2 PE=1 SV=2	1266	65678	54	47	25	22	33.5	8.07	1892	1	1	1	604.812	1207.61	2	1207.61	0	0	43.54	0.00074	R	TAAENDFVTLK	K			File23647 Spectrum2405 scans: 4948
4	sp|P35908|K22E_HUMAN	Keratin, type II cytoskeletal 2 epidermal OS=Homo sapiens OX=9606 GN=KRT2 PE=1 SV=2	1266	65678	54	47	25	22	33.5	8.07	2062	1	1	1	627.805	1253.59	2	1253.6	-0.0052	0	55.33	3.8e-05	R	GFSSGSAVVSGGSR	R			File23647 Spectrum920 scans: 3315
4	sp|P35908|K22E_HUMAN	Keratin, type II cytoskeletal 2 epidermal OS=Homo sapiens OX=9606 GN=KRT2 PE=1 SV=2	1266	65678	54	47	25	22	33.5	8.07	2063	1	1	1	627.806	1253.6	2	1253.6	-0.0018	0	71.16	9.5e-07	R	GFSSGSAVVSGGSR	R			File23647 Spectrum987 scans: 3392
4	sp|P35908|K22E_HUMAN	Keratin, type II cytoskeletal 2 epidermal OS=Homo sapiens OX=9606 GN=KRT2 PE=1 SV=2	1266	65678	54	47	25	22	33.5	8.07	2064	1	1	1	627.807	1253.6	2	1253.6	-0.0014	0	55.26	3.7e-05	R	GFSSGSAVVSGGSR	R			File23647 Spectrum1076 scans: 3487
4	sp|P35908|K22E_HUMAN	Keratin, type II cytoskeletal 2 epidermal OS=Homo sapiens OX=9606 GN=KRT2 PE=1 SV=2	1266	65678	54	47	25	22	33.5	8.07	2343	1	1	1	660.794	1319.57	2	1319.58	-0.0025	0	90.67	3.7e-09	R	HGGGGGGFGGGGFGSR	S			File23647 Spectrum981 scans: 3385
4	sp|P35908|K22E_HUMAN	Keratin, type II cytoskeletal 2 epidermal OS=Homo sapiens OX=9606 GN=KRT2 PE=1 SV=2	1266	65678	54	47	25	22	33.5	8.07	2344	1	1	1	660.794	1319.57	2	1319.58	-0.0017	0	77.09	9.6e-08	R	HGGGGGGFGGGGFGSR	S			File23647 Spectrum1060 scans: 3471
4	sp|P35908|K22E_HUMAN	Keratin, type II cytoskeletal 2 epidermal OS=Homo sapiens OX=9606 GN=KRT2 PE=1 SV=2	1266	65678	54	47	25	22	33.5	8.07	2345	1	1	1	440.865	1319.57	3	1319.58	-0.0013	0	45.79	0.00013	R	HGGGGGGFGGGGFGSR	S			File23647 Spectrum988 scans: 3393
4	sp|P35908|K22E_HUMAN	Keratin, type II cytoskeletal 2 epidermal OS=Homo sapiens OX=9606 GN=KRT2 PE=1 SV=2	1266	65678	54	47	25	22	33.5	8.07	2346	1	1	1	440.866	1319.58	3	1319.58	-0.0003	0	31.41	0.0034	R	HGGGGGGFGGGGFGSR	S			File23647 Spectrum1062 scans: 3473
4	sp|P35908|K22E_HUMAN	Keratin, type II cytoskeletal 2 epidermal OS=Homo sapiens OX=9606 GN=KRT2 PE=1 SV=2	1266	65678	54	47	25	22	33.5	8.07	2373	1	1	1	665.323	1328.63	2	1328.63	-0.0005	0	68.02	1.9e-06	K	NVQDAIADAEQR	G			File23647 Spectrum2054 scans: 4579
4	sp|P35908|K22E_HUMAN	Keratin, type II cytoskeletal 2 epidermal OS=Homo sapiens OX=9606 GN=KRT2 PE=1 SV=2	1266	65678	54	47	25	22	33.5	8.07	2374	1	1	1	665.323	1328.63	2	1328.63	0.0003	0	62.61	7e-06	K	NVQDAIADAEQR	G			File23647 Spectrum1964 scans: 4484
4	sp|P35908|K22E_HUMAN	Keratin, type II cytoskeletal 2 epidermal OS=Homo sapiens OX=9606 GN=KRT2 PE=1 SV=2	1266	65678	54	47	25	22	33.5	8.07	2393	1	1	1	446.242	1335.7	3	1335.7	-0.0001	1	50.94	0.0001	R	TAAENDFVTLKK	D			File23647 Spectrum1478 scans: 3911
4	sp|P35908|K22E_HUMAN	Keratin, type II cytoskeletal 2 epidermal OS=Homo sapiens OX=9606 GN=KRT2 PE=1 SV=2	1266	65678	54	47	25	22	33.5	8.07	2394	1	1	1	668.859	1335.7	2	1335.7	0.0003	1	61.39	9.1e-06	R	TAAENDFVTLKK	D			File23647 Spectrum1556 scans: 3995
4	sp|P35908|K22E_HUMAN	Keratin, type II cytoskeletal 2 epidermal OS=Homo sapiens OX=9606 GN=KRT2 PE=1 SV=2	1266	65678	54	47	25	22	33.5	8.07	2395	1	1	1	668.859	1335.7	2	1335.7	0.0003	1	64.34	4.6e-06	R	TAAENDFVTLKK	D			File23647 Spectrum1479 scans: 3912
4	sp|P35908|K22E_HUMAN	Keratin, type II cytoskeletal 2 epidermal OS=Homo sapiens OX=9606 GN=KRT2 PE=1 SV=2	1266	65678	54	47	25	22	33.5	8.07	2396	1	1	1	446.243	1335.71	3	1335.7	0.0051	1	49.67	0.00012	R	TAAENDFVTLKK	D			File23647 Spectrum1557 scans: 3996
4	sp|P35908|K22E_HUMAN	Keratin, type II cytoskeletal 2 epidermal OS=Homo sapiens OX=9606 GN=KRT2 PE=1 SV=2	1266	65678	54	47	25	22	33.5	8.07	2427	1	1	1	448.589	1342.74	3	1342.75	-0.001	1	33.92	0.0041	K	EIKIEISELNR	V			File23647 Spectrum2627 scans: 5182
4	sp|P35908|K22E_HUMAN	Keratin, type II cytoskeletal 2 epidermal OS=Homo sapiens OX=9606 GN=KRT2 PE=1 SV=2	1266	65678	54	47	25	22	33.5	8.07	2428	1	1	1	672.381	1342.75	2	1342.75	0.0015	1	44.87	0.00033	K	EIKIEISELNR	V			File23647 Spectrum2623 scans: 5178
4	sp|P35908|K22E_HUMAN	Keratin, type II cytoskeletal 2 epidermal OS=Homo sapiens OX=9606 GN=KRT2 PE=1 SV=2	1266	65678	54	47	25	22	33.5	8.07	2545	1	1	1	686.359	1370.7	2	1370.7	-0.0013	0	63.6	5.8e-06	K	LNDLEEALQQAK	E			File23647 Spectrum3235 scans: 5827
4	sp|P35908|K22E_HUMAN	Keratin, type II cytoskeletal 2 epidermal OS=Homo sapiens OX=9606 GN=KRT2 PE=1 SV=2	1266	65678	54	47	25	22	33.5	8.07	2546	1	1	1	686.36	1370.71	2	1370.7	0.0016	0	70.05	1.4e-06	K	LNDLEEALQQAK	E			File23647 Spectrum3165 scans: 5753
4	sp|P35908|K22E_HUMAN	Keratin, type II cytoskeletal 2 epidermal OS=Homo sapiens OX=9606 GN=KRT2 PE=1 SV=2	1266	65678	54	47	25	22	33.5	8.07	2631	1	1	1	696.343	1390.67	2	1390.67	-0.0011	1	53.96	6.1e-05	R	SKEEAEALYHSK	Y			File23647 Spectrum306 scans: 2606
4	sp|P35908|K22E_HUMAN	Keratin, type II cytoskeletal 2 epidermal OS=Homo sapiens OX=9606 GN=KRT2 PE=1 SV=2	1266	65678	54	47	25	22	33.5	8.07	2632	2	1	1	464.565	1390.67	3	1390.67	-0.0001	1	12.65	0.81	R	SKEEAEALYHSK	Y			File23647 Spectrum287 scans: 2582
4	sp|P35908|K22E_HUMAN	Keratin, type II cytoskeletal 2 epidermal OS=Homo sapiens OX=9606 GN=KRT2 PE=1 SV=2	1266	65678	54	47	25	22	33.5	8.07	2633	1	1	1	464.565	1390.67	3	1390.67	0.0005	1	29.99	0.015	R	SKEEAEALYHSK	Y			File23647 Spectrum337 scans: 2643
4	sp|P35908|K22E_HUMAN	Keratin, type II cytoskeletal 2 epidermal OS=Homo sapiens OX=9606 GN=KRT2 PE=1 SV=2	1266	65678	54	47	25	22	33.5	8.07	2920	1	1	1	730.903	1459.79	2	1459.79	-0.0004	0	24.29	0.046	K	VDLLNQEIEFLK	V			File23647 Spectrum4348 scans: 7145
4	sp|P35908|K22E_HUMAN	Keratin, type II cytoskeletal 2 epidermal OS=Homo sapiens OX=9606 GN=KRT2 PE=1 SV=2	1266	65678	54	47	25	22	33.5	8.07	2954	1	0	0	738.395	1474.78	2	1474.78	-0.0023	0	11.29	1.1	R	FLEQQNQVLQTK	W			File23647 Spectrum1712 scans: 4203
4	sp|P35908|K22E_HUMAN	Keratin, type II cytoskeletal 2 epidermal OS=Homo sapiens OX=9606 GN=KRT2 PE=1 SV=2	1266	65678	54	47	25	22	33.5	8.07	2955	1	0	0	738.397	1474.78	2	1474.78	0.0006	0	73.96	6.1e-07	R	FLEQQNQVLQTK	W			File23647 Spectrum1835 scans: 4348
4	sp|P35908|K22E_HUMAN	Keratin, type II cytoskeletal 2 epidermal OS=Homo sapiens OX=9606 GN=KRT2 PE=1 SV=2	1266	65678	54	47	25	22	33.5	8.07	2956	1	0	0	492.601	1474.78	3	1474.78	0.0019	0	47.92	0.00024	R	FLEQQNQVLQTK	W			File23647 Spectrum1796 scans: 4305
4	sp|P35908|K22E_HUMAN	Keratin, type II cytoskeletal 2 epidermal OS=Homo sapiens OX=9606 GN=KRT2 PE=1 SV=2	1266	65678	54	47	25	22	33.5	8.07	2957	1	0	0	738.398	1474.78	2	1474.78	0.0032	0	66.52	3.3e-06	R	FLEQQNQVLQTK	W			File23647 Spectrum1763 scans: 4267
4	sp|P35908|K22E_HUMAN	Keratin, type II cytoskeletal 2 epidermal OS=Homo sapiens OX=9606 GN=KRT2 PE=1 SV=2	1266	65678	54	47	25	22	33.5	8.07	3298	1	1	1	538.62	1612.84	3	1612.84	-0.004	1	20.41	0.11	R	NKLNDLEEALQQAK	E			File23647 Spectrum3212 scans: 5802
4	sp|P35908|K22E_HUMAN	Keratin, type II cytoskeletal 2 epidermal OS=Homo sapiens OX=9606 GN=KRT2 PE=1 SV=2	1266	65678	54	47	25	22	33.5	8.07	4060	1	1	1	655.665	1963.97	3	1963.97	0.0016	1	39.43	0.0014	K	NVQDAIADAEQRGEHALK	D			File23647 Spectrum2853 scans: 5419
4	sp|P35908|K22E_HUMAN	Keratin, type II cytoskeletal 2 epidermal OS=Homo sapiens OX=9606 GN=KRT2 PE=1 SV=2	1266	65678	54	47	25	22	33.5	8.07	4260	1	1	1	1072.48	2142.94	2	2142.94	0.0023	0	14.24	0.19	R	TSQNSELNNMQDLVEDYK	K	Oxidation (M)	0.000000000100000000.0	File23647 Spectrum2105 scans: 4632
4	sp|P35908|K22E_HUMAN	Keratin, type II cytoskeletal 2 epidermal OS=Homo sapiens OX=9606 GN=KRT2 PE=1 SV=2	1266	65678	54	47	25	22	33.5	8.07	4376	1	1	1	752.685	2255.03	3	2255.04	-0.0033	1	61.55	6e-06	R	TSQNSELNNMQDLVEDYKK	K			File23647 Spectrum3128 scans: 5714
4	sp|P35908|K22E_HUMAN	Keratin, type II cytoskeletal 2 epidermal OS=Homo sapiens OX=9606 GN=KRT2 PE=1 SV=2	1266	65678	54	47	25	22	33.5	8.07	4377	1	1	1	1128.53	2255.04	2	2255.04	0.0016	1	42.26	0.00052	R	TSQNSELNNMQDLVEDYKK	K			File23647 Spectrum3118 scans: 5703	emPAI	4
5	sp|P35527|K1C9_HUMAN	Keratin, type I cytoskeletal 9 OS=Homo sapiens OX=9606 GN=KRT9 PE=1 SV=3	1193	62255	49	43	19	17	35.3	5.14	182	1	0	0	405.224	808.433	2	808.433	-0.0004	0	30.26	0.013	R	LASYLDK	V			File23647 Spectrum1298 scans: 3722
5	sp|P35527|K1C9_HUMAN	Keratin, type I cytoskeletal 9 OS=Homo sapiens OX=9606 GN=KRT9 PE=1 SV=3	1193	62255	49	43	19	17	35.3	5.14	183	1	0	0	405.224	808.433	2	808.433	-0.0001	0	39.59	0.0016	R	LASYLDK	V			File23647 Spectrum1222 scans: 3642
5	sp|P35527|K1C9_HUMAN	Keratin, type I cytoskeletal 9 OS=Homo sapiens OX=9606 GN=KRT9 PE=1 SV=3	1193	62255	49	43	19	17	35.3	5.14	529	1	1	1	449.21	896.405	2	896.406	-0.0009	0	40.65	0.00069	R	MTLDDFR	I			File23647 Spectrum2834 scans: 5400
5	sp|P35527|K1C9_HUMAN	Keratin, type I cytoskeletal 9 OS=Homo sapiens OX=9606 GN=KRT9 PE=1 SV=3	1193	62255	49	43	19	17	35.3	5.14	530	1	1	1	449.21	896.406	2	896.406	-0.0005	0	25.16	0.023	R	MTLDDFR	I			File23647 Spectrum2920 scans: 5490
5	sp|P35527|K1C9_HUMAN	Keratin, type I cytoskeletal 9 OS=Homo sapiens OX=9606 GN=KRT9 PE=1 SV=3	1193	62255	49	43	19	17	35.3	5.14	531	1	1	1	449.21	896.406	2	896.406	0	0	35.77	0.0022	R	MTLDDFR	I			File23647 Spectrum2761 scans: 5323
5	sp|P35527|K1C9_HUMAN	Keratin, type I cytoskeletal 9 OS=Homo sapiens OX=9606 GN=KRT9 PE=1 SV=3	1193	62255	49	43	19	17	35.3	5.14	584	1	1	1	457.208	912.402	2	912.401	0.0004	0	22.78	0.025	R	MTLDDFR	I	Oxidation (M)	0.1000000.0	File23647 Spectrum1803 scans: 4313
5	sp|P35527|K1C9_HUMAN	Keratin, type I cytoskeletal 9 OS=Homo sapiens OX=9606 GN=KRT9 PE=1 SV=3	1193	62255	49	43	19	17	35.3	5.14	585	1	1	1	457.208	912.402	2	912.401	0.0009	0	19.24	0.055	R	MTLDDFR	I	Oxidation (M)	0.1000000.0	File23647 Spectrum1687 scans: 4173
5	sp|P35527|K1C9_HUMAN	Keratin, type I cytoskeletal 9 OS=Homo sapiens OX=9606 GN=KRT9 PE=1 SV=3	1193	62255	49	43	19	17	35.3	5.14	586	1	1	1	457.209	912.403	2	912.401	0.0016	0	37.63	0.00079	R	MTLDDFR	I	Oxidation (M)	0.1000000.0	File23647 Spectrum1745 scans: 4242
5	sp|P35527|K1C9_HUMAN	Keratin, type I cytoskeletal 9 OS=Homo sapiens OX=9606 GN=KRT9 PE=1 SV=3	1193	62255	49	43	19	17	35.3	5.14	770	1	1	1	484.23	966.445	2	966.445	0.0002	0	31.69	0.0074	K	IQDWYDK	K			File23647 Spectrum1894 scans: 4410
5	sp|P35527|K1C9_HUMAN	Keratin, type I cytoskeletal 9 OS=Homo sapiens OX=9606 GN=KRT9 PE=1 SV=3	1193	62255	49	43	19	17	35.3	5.14	771	1	1	1	484.23	966.446	2	966.445	0.0009	0	26.34	0.025	K	IQDWYDK	K			File23647 Spectrum1818 scans: 4330
5	sp|P35527|K1C9_HUMAN	Keratin, type I cytoskeletal 9 OS=Homo sapiens OX=9606 GN=KRT9 PE=1 SV=3	1193	62255	49	43	19	17	35.3	5.14	1177	1	1	1	530.785	1059.55	2	1059.56	-0.0014	0	45.7	0.00072	K	TLLDIDNTR	M			File23647 Spectrum2542 scans: 5092
5	sp|P35527|K1C9_HUMAN	Keratin, type I cytoskeletal 9 OS=Homo sapiens OX=9606 GN=KRT9 PE=1 SV=3	1193	62255	49	43	19	17	35.3	5.14	1178	1	1	1	530.785	1059.56	2	1059.56	0	0	51.74	0.00018	K	TLLDIDNTR	M			File23647 Spectrum2463 scans: 5008
5	sp|P35527|K1C9_HUMAN	Keratin, type I cytoskeletal 9 OS=Homo sapiens OX=9606 GN=KRT9 PE=1 SV=3	1193	62255	49	43	19	17	35.3	5.14	1179	1	1	1	530.787	1059.56	2	1059.56	0.0025	0	19.99	0.22	K	TLLDIDNTR	M			File23647 Spectrum2850 scans: 5416
5	sp|P35527|K1C9_HUMAN	Keratin, type I cytoskeletal 9 OS=Homo sapiens OX=9606 GN=KRT9 PE=1 SV=3	1193	62255	49	43	19	17	35.3	5.14	1211	1	1	1	533.753	1065.49	2	1065.49	0.001	0	52.13	8.1e-05	K	FEMEQNLR	Q			File23647 Spectrum1920 scans: 4438
5	sp|P35527|K1C9_HUMAN	Keratin, type I cytoskeletal 9 OS=Homo sapiens OX=9606 GN=KRT9 PE=1 SV=3	1193	62255	49	43	19	17	35.3	5.14	1212	1	1	1	533.753	1065.49	2	1065.49	0.001	0	40.95	0.0011	K	FEMEQNLR	Q			File23647 Spectrum1847 scans: 4360
5	sp|P35527|K1C9_HUMAN	Keratin, type I cytoskeletal 9 OS=Homo sapiens OX=9606 GN=KRT9 PE=1 SV=3	1193	62255	49	43	19	17	35.3	5.14	1242	1	1	1	537.766	1073.52	2	1073.51	0.0042	0	33.1	0.0072	R	QFSSSYLSR	S			File23647 Spectrum1795 scans: 4303
5	sp|P35527|K1C9_HUMAN	Keratin, type I cytoskeletal 9 OS=Homo sapiens OX=9606 GN=KRT9 PE=1 SV=3	1193	62255	49	43	19	17	35.3	5.14	1243	1	1	1	537.768	1073.52	2	1073.51	0.0069	0	25.57	0.04	R	QFSSSYLSR	S			File23647 Spectrum1738 scans: 4233
5	sp|P35527|K1C9_HUMAN	Keratin, type I cytoskeletal 9 OS=Homo sapiens OX=9606 GN=KRT9 PE=1 SV=3	1193	62255	49	43	19	17	35.3	5.14	1272	1	1	1	541.75	1081.49	2	1081.49	0.0002	0	48.61	0.00012	K	FEMEQNLR	Q	Oxidation (M)	0.00100000.0	File23647 Spectrum756 scans: 3110
5	sp|P35527|K1C9_HUMAN	Keratin, type I cytoskeletal 9 OS=Homo sapiens OX=9606 GN=KRT9 PE=1 SV=3	1193	62255	49	43	19	17	35.3	5.14	1345	1	1	1	548.277	1094.54	2	1094.54	-0.0011	1	37.18	0.0025	K	IQDWYDKK	G			File23647 Spectrum1149 scans: 3565
5	sp|P35527|K1C9_HUMAN	Keratin, type I cytoskeletal 9 OS=Homo sapiens OX=9606 GN=KRT9 PE=1 SV=3	1193	62255	49	43	19	17	35.3	5.14	1346	1	1	1	365.854	1094.54	3	1094.54	-0.0002	1	19.95	0.15	K	IQDWYDKK	G			File23647 Spectrum1161 scans: 3578
5	sp|P35527|K1C9_HUMAN	Keratin, type I cytoskeletal 9 OS=Homo sapiens OX=9606 GN=KRT9 PE=1 SV=3	1193	62255	49	43	19	17	35.3	5.14	1347	1	1	1	548.277	1094.54	2	1094.54	0.0002	1	48.9	0.00018	K	IQDWYDKK	G			File23647 Spectrum1218 scans: 3638
5	sp|P35527|K1C9_HUMAN	Keratin, type I cytoskeletal 9 OS=Homo sapiens OX=9606 GN=KRT9 PE=1 SV=3	1193	62255	49	43	19	17	35.3	5.14	1467	1	1	1	561.295	1120.58	2	1120.58	-0.0008	0	46	0.00042	R	QEYEQLIAK	N			File23647 Spectrum1836 scans: 4349
5	sp|P35527|K1C9_HUMAN	Keratin, type I cytoskeletal 9 OS=Homo sapiens OX=9606 GN=KRT9 PE=1 SV=3	1193	62255	49	43	19	17	35.3	5.14	1469	1	1	1	561.297	1120.58	2	1120.58	0.0035	0	51.18	0.00012	R	QEYEQLIAK	N			File23647 Spectrum1771 scans: 4276
5	sp|P35527|K1C9_HUMAN	Keratin, type I cytoskeletal 9 OS=Homo sapiens OX=9606 GN=KRT9 PE=1 SV=3	1193	62255	49	43	19	17	35.3	5.14	1470	2	1	1	561.299	1120.58	2	1120.58	0.0068	0	6.35	3.7	R	QEYEQLIAK	N			File23647 Spectrum1913 scans: 4430
5	sp|P35527|K1C9_HUMAN	Keratin, type I cytoskeletal 9 OS=Homo sapiens OX=9606 GN=KRT9 PE=1 SV=3	1193	62255	49	43	19	17	35.3	5.14	1632	1	1	1	579.299	1156.58	2	1156.58	-0.0002	0	58.98	1.7e-05	R	QGVDADINGLR	Q			File23647 Spectrum1919 scans: 4437
5	sp|P35527|K1C9_HUMAN	Keratin, type I cytoskeletal 9 OS=Homo sapiens OX=9606 GN=KRT9 PE=1 SV=3	1193	62255	49	43	19	17	35.3	5.14	1633	1	1	1	579.299	1156.58	2	1156.58	0.0002	0	72.16	8e-07	R	QGVDADINGLR	Q			File23647 Spectrum1837 scans: 4350
5	sp|P35527|K1C9_HUMAN	Keratin, type I cytoskeletal 9 OS=Homo sapiens OX=9606 GN=KRT9 PE=1 SV=3	1193	62255	49	43	19	17	35.3	5.14	1791	2	1	1	595.805	1189.6	2	1189.6	-0.0052	0	4.83	6.1	R	QVLDNLTMEK	S			File23647 Spectrum1987 scans: 4508
5	sp|P35527|K1C9_HUMAN	Keratin, type I cytoskeletal 9 OS=Homo sapiens OX=9606 GN=KRT9 PE=1 SV=3	1193	62255	49	43	19	17	35.3	5.14	1792	1	1	1	595.808	1189.6	2	1189.6	-0.0001	0	39.36	0.0022	R	QVLDNLTMEK	S			File23647 Spectrum2269 scans: 4805
5	sp|P35527|K1C9_HUMAN	Keratin, type I cytoskeletal 9 OS=Homo sapiens OX=9606 GN=KRT9 PE=1 SV=3	1193	62255	49	43	19	17	35.3	5.14	1793	1	1	1	595.808	1189.6	2	1189.6	0.0008	0	41.65	0.0013	R	QVLDNLTMEK	S			File23647 Spectrum2345 scans: 4885
5	sp|P35527|K1C9_HUMAN	Keratin, type I cytoskeletal 9 OS=Homo sapiens OX=9606 GN=KRT9 PE=1 SV=3	1193	62255	49	43	19	17	35.3	5.14	1877	1	1	1	603.807	1205.6	2	1205.6	0.0028	0	30.26	0.017	R	QVLDNLTMEK	S	Oxidation (M)	0.0000000100.0	File23647 Spectrum1768 scans: 4273
5	sp|P35527|K1C9_HUMAN	Keratin, type I cytoskeletal 9 OS=Homo sapiens OX=9606 GN=KRT9 PE=1 SV=3	1193	62255	49	43	19	17	35.3	5.14	1978	1	1	1	616.802	1231.59	2	1231.59	-0.0007	0	83.99	5.8e-08	R	SGGGGGGGLGSGGSIR	S			File23647 Spectrum587 scans: 2930
5	sp|P35527|K1C9_HUMAN	Keratin, type I cytoskeletal 9 OS=Homo sapiens OX=9606 GN=KRT9 PE=1 SV=3	1193	62255	49	43	19	17	35.3	5.14	1989	1	1	1	618.268	1234.52	2	1234.52	0.0005	0	47.85	5.7e-05	R	FSSSSGYGGGSSR	V			File23647 Spectrum291 scans: 2587
5	sp|P35527|K1C9_HUMAN	Keratin, type I cytoskeletal 9 OS=Homo sapiens OX=9606 GN=KRT9 PE=1 SV=3	1193	62255	49	43	19	17	35.3	5.14	2278	1	1	1	654.342	1306.67	2	1306.67	-0.0001	1	58.47	2.1e-05	R	IKFEMEQNLR	Q			File23647 Spectrum2169 scans: 4700
5	sp|P35527|K1C9_HUMAN	Keratin, type I cytoskeletal 9 OS=Homo sapiens OX=9606 GN=KRT9 PE=1 SV=3	1193	62255	49	43	19	17	35.3	5.14	2279	1	1	1	436.564	1306.67	3	1306.67	0.0002	1	46.05	0.00036	R	IKFEMEQNLR	Q			File23647 Spectrum2170 scans: 4701
5	sp|P35527|K1C9_HUMAN	Keratin, type I cytoskeletal 9 OS=Homo sapiens OX=9606 GN=KRT9 PE=1 SV=3	1193	62255	49	43	19	17	35.3	5.14	2280	1	1	1	654.343	1306.67	2	1306.67	0.0007	1	25.36	0.042	R	IKFEMEQNLR	Q			File23647 Spectrum2247 scans: 4782
5	sp|P35527|K1C9_HUMAN	Keratin, type I cytoskeletal 9 OS=Homo sapiens OX=9606 GN=KRT9 PE=1 SV=3	1193	62255	49	43	19	17	35.3	5.14	2318	1	1	1	658.347	1314.68	2	1314.68	0.001	0	49.57	0.0002	K	DQIVDLTVGNNK	T			File23647 Spectrum2359 scans: 4899
5	sp|P35527|K1C9_HUMAN	Keratin, type I cytoskeletal 9 OS=Homo sapiens OX=9606 GN=KRT9 PE=1 SV=3	1193	62255	49	43	19	17	35.3	5.14	2355	1	1	1	662.34	1322.66	2	1322.67	-0.0006	1	28.4	0.021	R	IKFEMEQNLR	Q	Oxidation (M)	0.0000100000.0	File23647 Spectrum1278 scans: 3701
5	sp|P35527|K1C9_HUMAN	Keratin, type I cytoskeletal 9 OS=Homo sapiens OX=9606 GN=KRT9 PE=1 SV=3	1193	62255	49	43	19	17	35.3	5.14	2356	1	1	1	441.896	1322.66	3	1322.67	-0.0004	1	50.97	0.00012	R	IKFEMEQNLR	Q	Oxidation (M)	0.0000100000.0	File23647 Spectrum1185 scans: 3603
5	sp|P35527|K1C9_HUMAN	Keratin, type I cytoskeletal 9 OS=Homo sapiens OX=9606 GN=KRT9 PE=1 SV=3	1193	62255	49	43	19	17	35.3	5.14	2357	1	1	1	662.34	1322.67	2	1322.67	-0.0001	1	30.32	0.014	R	IKFEMEQNLR	Q	Oxidation (M)	0.0000100000.0	File23647 Spectrum1187 scans: 3605
5	sp|P35527|K1C9_HUMAN	Keratin, type I cytoskeletal 9 OS=Homo sapiens OX=9606 GN=KRT9 PE=1 SV=3	1193	62255	49	43	19	17	35.3	5.14	2358	1	1	1	441.896	1322.67	3	1322.67	0.0004	1	43.43	0.00065	R	IKFEMEQNLR	Q	Oxidation (M)	0.0000100000.0	File23647 Spectrum1258 scans: 3680
5	sp|P35527|K1C9_HUMAN	Keratin, type I cytoskeletal 9 OS=Homo sapiens OX=9606 GN=KRT9 PE=1 SV=3	1193	62255	49	43	19	17	35.3	5.14	3254	1	1	1	793.885	1585.76	2	1585.76	-0.0031	0	87.83	2e-08	K	VQALEEANNDLENK	I			File23647 Spectrum1623 scans: 4096
5	sp|P35527|K1C9_HUMAN	Keratin, type I cytoskeletal 9 OS=Homo sapiens OX=9606 GN=KRT9 PE=1 SV=3	1193	62255	49	43	19	17	35.3	5.14	3255	1	1	1	793.886	1585.76	2	1585.76	-0.0005	0	102.07	7.9e-10	K	VQALEEANNDLENK	I			File23647 Spectrum1682 scans: 4167
5	sp|P35527|K1C9_HUMAN	Keratin, type I cytoskeletal 9 OS=Homo sapiens OX=9606 GN=KRT9 PE=1 SV=3	1193	62255	49	43	19	17	35.3	5.14	3256	1	1	1	529.594	1585.76	3	1585.76	0.0026	0	66.85	2.8e-06	K	VQALEEANNDLENK	I			File23647 Spectrum1664 scans: 4147
5	sp|P35527|K1C9_HUMAN	Keratin, type I cytoskeletal 9 OS=Homo sapiens OX=9606 GN=KRT9 PE=1 SV=3	1193	62255	49	43	19	17	35.3	5.14	3807	1	1	1	613.326	1836.96	3	1836.96	-0.0022	0	15.59	0.3	R	HGVQELEIELQSQLSK	K			File23647 Spectrum3660 scans: 6294
5	sp|P35527|K1C9_HUMAN	Keratin, type I cytoskeletal 9 OS=Homo sapiens OX=9606 GN=KRT9 PE=1 SV=3	1193	62255	49	43	19	17	35.3	5.14	3844	9	1	1	617.98	1850.92	3	1850.92	-0.0008	1	3.78	5.1	K	TLNDMRQEYEQLIAK	N			File23647 Spectrum3461 scans: 6079
5	sp|P35527|K1C9_HUMAN	Keratin, type I cytoskeletal 9 OS=Homo sapiens OX=9606 GN=KRT9 PE=1 SV=3	1193	62255	49	43	19	17	35.3	5.14	4515	1	1	1	1255.57	2509.12	2	2509.12	-0.0018	0	97.69	7.2e-10	K	EIETYHNLLEGGQEDFESSGAGK	I			File23647 Spectrum2953 scans: 5525
5	sp|P35527|K1C9_HUMAN	Keratin, type I cytoskeletal 9 OS=Homo sapiens OX=9606 GN=KRT9 PE=1 SV=3	1193	62255	49	43	19	17	35.3	5.14	4516	1	1	1	837.382	2509.12	3	2509.12	-0.0004	0	83.54	1.9e-08	K	EIETYHNLLEGGQEDFESSGAGK	I			File23647 Spectrum2935 scans: 5506
5	sp|P35527|K1C9_HUMAN	Keratin, type I cytoskeletal 9 OS=Homo sapiens OX=9606 GN=KRT9 PE=1 SV=3	1193	62255	49	43	19	17	35.3	5.14	4517	1	1	1	837.382	2509.13	3	2509.12	0.0009	0	70.04	4.4e-07	K	EIETYHNLLEGGQEDFESSGAGK	I			File23647 Spectrum3018 scans: 5594
5	sp|P35527|K1C9_HUMAN	Keratin, type I cytoskeletal 9 OS=Homo sapiens OX=9606 GN=KRT9 PE=1 SV=3	1193	62255	49	43	19	17	35.3	5.14	4704	1	1	1	1075.1	3222.27	3	3222.27	-0.0014	0	115.99	2.5e-12	R	GGSGGSHGGGSGFGGESGGSYGGGEEASGSGGGYGGGSGK	S			File23647 Spectrum801 scans: 3157	emPAI	2.62
6	sp|P02538|K2C6A_HUMAN	Keratin, type II cytoskeletal 6A OS=Homo sapiens OX=9606 GN=KRT6A PE=1 SV=3	870	60293	40	34	26	25	42.4	8.09	236	1	0	0	414.218	826.422	2	826.423	-0.0006	0	40.16	0.0012	K	FASFIDK	V			File23647 Spectrum2466 scans: 5012
6	sp|P02538|K2C6A_HUMAN	Keratin, type II cytoskeletal 6A OS=Homo sapiens OX=9606 GN=KRT6A PE=1 SV=3	870	60293	40	34	26	25	42.4	8.09	237	1	0	0	414.218	826.422	2	826.423	-0.0002	0	38.06	0.0019	K	FASFIDK	V			File23647 Spectrum2388 scans: 4930
6	sp|P02538|K2C6A_HUMAN	Keratin, type II cytoskeletal 6A OS=Homo sapiens OX=9606 GN=KRT6A PE=1 SV=3	870	60293	40	34	26	25	42.4	8.09	489	1	1	0	441.238	880.462	2	880.465	-0.0032	0	0.27	11	R	SLYGLGGSK	R			File23647 Spectrum1875 scans: 4390
6	sp|P02538|K2C6A_HUMAN	Keratin, type II cytoskeletal 6A OS=Homo sapiens OX=9606 GN=KRT6A PE=1 SV=3	870	60293	40	34	26	25	42.4	8.09	490	1	1	0	441.243	880.471	2	880.465	0.0054	0	40.83	0.00099	R	SLYGLGGSK	R			File23647 Spectrum1793 scans: 4300
6	sp|P02538|K2C6A_HUMAN	Keratin, type II cytoskeletal 6A OS=Homo sapiens OX=9606 GN=KRT6A PE=1 SV=3	870	60293	40	34	26	25	42.4	8.09	694	1	1	0	473.259	944.504	2	944.504	0	1	37.37	0.0045	R	GRLDSELR	G			File23647 Spectrum661 scans: 3009
6	sp|P02538|K2C6A_HUMAN	Keratin, type II cytoskeletal 6A OS=Homo sapiens OX=9606 GN=KRT6A PE=1 SV=3	870	60293	40	34	26	25	42.4	8.09	779	1	1	0	486.761	971.507	2	971.504	0.003	0	48.28	0.00022	K	QEIAEINR	M			File23647 Spectrum887 scans: 3262
6	sp|P02538|K2C6A_HUMAN	Keratin, type II cytoskeletal 6A OS=Homo sapiens OX=9606 GN=KRT6A PE=1 SV=3	870	60293	40	34	26	25	42.4	8.09	933	1	1	1	506.756	1011.5	2	1011.5	-0.0006	0	50.05	0.00011	R	SGFSSVSVSR	S			File23647 Spectrum1308 scans: 3732
6	sp|P02538|K2C6A_HUMAN	Keratin, type II cytoskeletal 6A OS=Homo sapiens OX=9606 GN=KRT6A PE=1 SV=3	870	60293	40	34	26	25	42.4	8.09	948	1	1	0	508.773	1015.53	2	1015.53	0.0025	0	38.77	0.0027	R	QLDSIVGER	G			File23647 Spectrum1670 scans: 4153
6	sp|P02538|K2C6A_HUMAN	Keratin, type II cytoskeletal 6A OS=Homo sapiens OX=9606 GN=KRT6A PE=1 SV=3	870	60293	40	34	26	25	42.4	8.09	949	1	1	0	508.774	1015.53	2	1015.53	0.0035	0	53.62	8.3e-05	R	QLDSIVGER	G			File23647 Spectrum1728 scans: 4222
6	sp|P02538|K2C6A_HUMAN	Keratin, type II cytoskeletal 6A OS=Homo sapiens OX=9606 GN=KRT6A PE=1 SV=3	870	60293	40	34	26	25	42.4	8.09	983	1	1	0	513.732	1025.45	2	1025.45	0.0001	0	30.81	0.0054	K	DVDAAYMNK	V			File23647 Spectrum1013 scans: 3421
6	sp|P02538|K2C6A_HUMAN	Keratin, type II cytoskeletal 6A OS=Homo sapiens OX=9606 GN=KRT6A PE=1 SV=3	870	60293	40	34	26	25	42.4	8.09	1276	1	0	0	361.538	1081.59	3	1081.59	-0.0004	1	29.29	0.014	K	FASFIDKVR	F			File23647 Spectrum2361 scans: 4901
6	sp|P02538|K2C6A_HUMAN	Keratin, type II cytoskeletal 6A OS=Homo sapiens OX=9606 GN=KRT6A PE=1 SV=3	870	60293	40	34	26	25	42.4	8.09	1277	1	0	0	541.804	1081.59	2	1081.59	0.0017	1	44.49	0.00038	K	FASFIDKVR	F			File23647 Spectrum2352 scans: 4892
6	sp|P02538|K2C6A_HUMAN	Keratin, type II cytoskeletal 6A OS=Homo sapiens OX=9606 GN=KRT6A PE=1 SV=3	870	60293	40	34	26	25	42.4	8.09	1396	2	0	0	554.267	1106.52	2	1106.54	-0.0162	0	2.9	6.8	K	AQYEEIAQR	S			File23647 Spectrum2539 scans: 5088
6	sp|P02538|K2C6A_HUMAN	Keratin, type II cytoskeletal 6A OS=Homo sapiens OX=9606 GN=KRT6A PE=1 SV=3	870	60293	40	34	26	25	42.4	8.09	1398	1	0	0	554.274	1106.53	2	1106.54	-0.0023	0	39.94	0.0016	K	AQYEEIAQR	S			File23647 Spectrum863 scans: 3227
6	sp|P02538|K2C6A_HUMAN	Keratin, type II cytoskeletal 6A OS=Homo sapiens OX=9606 GN=KRT6A PE=1 SV=3	870	60293	40	34	26	25	42.4	8.09	1616	1	1	0	577.282	1152.55	2	1152.55	0.0002	0	36.17	0.0034	K	EYQELMNVK	L			File23647 Spectrum2077 scans: 4603
6	sp|P02538|K2C6A_HUMAN	Keratin, type II cytoskeletal 6A OS=Homo sapiens OX=9606 GN=KRT6A PE=1 SV=3	870	60293	40	34	26	25	42.4	8.09	1677	1	1	0	583.297	1164.58	2	1164.58	0.0013	0	57.41	2.9e-05	K	YEELQVTAGR	H			File23647 Spectrum1538 scans: 3974
6	sp|P02538|K2C6A_HUMAN	Keratin, type II cytoskeletal 6A OS=Homo sapiens OX=9606 GN=KRT6A PE=1 SV=3	870	60293	40	34	26	25	42.4	8.09	1693	1	1	0	585.279	1168.54	2	1168.54	0.0003	0	22.63	0.066	K	EYQELMNVK	L	Oxidation (M)	0.000001000.0	File23647 Spectrum1146 scans: 3562
6	sp|P02538|K2C6A_HUMAN	Keratin, type II cytoskeletal 6A OS=Homo sapiens OX=9606 GN=KRT6A PE=1 SV=3	870	60293	40	34	26	25	42.4	8.09	1708	1	1	0	586.823	1171.63	2	1171.63	-0.0001	1	27.45	0.027	R	RQLDSIVGER	G			File23647 Spectrum1207 scans: 3626
6	sp|P02538|K2C6A_HUMAN	Keratin, type II cytoskeletal 6A OS=Homo sapiens OX=9606 GN=KRT6A PE=1 SV=3	870	60293	40	34	26	25	42.4	8.09	1750	1	1	1	591.278	1180.54	2	1180.54	-0.0013	0	55.74	2.5e-05	R	GMQDLVEDFK	N			File23647 Spectrum3634 scans: 6267
6	sp|P02538|K2C6A_HUMAN	Keratin, type II cytoskeletal 6A OS=Homo sapiens OX=9606 GN=KRT6A PE=1 SV=3	870	60293	40	34	26	25	42.4	8.09	1831	1	1	1	599.277	1196.54	2	1196.54	0.0013	0	59.55	9.4e-06	R	GMQDLVEDFK	N	Oxidation (M)	0.0100000000.0	File23647 Spectrum2556 scans: 5106
6	sp|P02538|K2C6A_HUMAN	Keratin, type II cytoskeletal 6A OS=Homo sapiens OX=9606 GN=KRT6A PE=1 SV=3	870	60293	40	34	26	25	42.4	8.09	1865	1	1	0	602.321	1202.63	2	1202.63	-0.0015	0	49.04	0.00025	K	WTLLQEQGTK	T			File23647 Spectrum2836 scans: 5402
6	sp|P02538|K2C6A_HUMAN	Keratin, type II cytoskeletal 6A OS=Homo sapiens OX=9606 GN=KRT6A PE=1 SV=3	870	60293	40	34	26	25	42.4	8.09	1866	1	1	0	602.322	1202.63	2	1202.63	-0.0004	0	50.37	0.00017	K	WTLLQEQGTK	T			File23647 Spectrum2907 scans: 5477
6	sp|P02538|K2C6A_HUMAN	Keratin, type II cytoskeletal 6A OS=Homo sapiens OX=9606 GN=KRT6A PE=1 SV=3	870	60293	40	34	26	25	42.4	8.09	1906	1	1	0	606.782	1211.55	2	1211.55	0.0041	0	41.78	0.0006	R	AEAESWYQTK	Y			File23647 Spectrum1624 scans: 4097
6	sp|P02538|K2C6A_HUMAN	Keratin, type II cytoskeletal 6A OS=Homo sapiens OX=9606 GN=KRT6A PE=1 SV=3	870	60293	40	34	26	25	42.4	8.09	1928	1	1	0	611.82	1221.62	2	1221.62	0.0007	0	65.89	4.3e-06	R	TAAENEFVTLK	K			File23647 Spectrum2390 scans: 4932
6	sp|P02538|K2C6A_HUMAN	Keratin, type II cytoskeletal 6A OS=Homo sapiens OX=9606 GN=KRT6A PE=1 SV=3	870	60293	40	34	26	25	42.4	8.09	1929	9	1	0	611.825	1221.64	2	1221.62	0.0112	0	1.76	10	R	TAAENEFVTLK	K			File23647 Spectrum849 scans: 3209
6	sp|P02538|K2C6A_HUMAN	Keratin, type II cytoskeletal 6A OS=Homo sapiens OX=9606 GN=KRT6A PE=1 SV=3	870	60293	40	34	26	25	42.4	8.09	1930	4	1	0	408.22	1221.64	3	1221.62	0.0129	0	8.1	2.5	R	TAAENEFVTLK	K			File23647 Spectrum873 scans: 3239
6	sp|P02538|K2C6A_HUMAN	Keratin, type II cytoskeletal 6A OS=Homo sapiens OX=9606 GN=KRT6A PE=1 SV=3	870	60293	40	34	26	25	42.4	8.09	1965	10	1	0	615.325	1228.64	2	1228.65	-0.0167	1	3.57	7.6	R	QLDSIVGERGR	L			File23647 Spectrum420 scans: 2741
6	sp|P02538|K2C6A_HUMAN	Keratin, type II cytoskeletal 6A OS=Homo sapiens OX=9606 GN=KRT6A PE=1 SV=3	870	60293	40	34	26	25	42.4	8.09	2319	1	1	0	439.237	1314.69	3	1314.69	-0.0001	1	36.29	0.0044	R	NTKQEIAEINR	M			File23647 Spectrum681 scans: 3030
6	sp|P02538|K2C6A_HUMAN	Keratin, type II cytoskeletal 6A OS=Homo sapiens OX=9606 GN=KRT6A PE=1 SV=3	870	60293	40	34	26	25	42.4	8.09	2320	1	1	0	658.352	1314.69	2	1314.69	0.0004	1	29.96	0.019	R	NTKQEIAEINR	M			File23647 Spectrum669 scans: 3017
6	sp|P02538|K2C6A_HUMAN	Keratin, type II cytoskeletal 6A OS=Homo sapiens OX=9606 GN=KRT6A PE=1 SV=3	870	60293	40	34	26	25	42.4	8.09	2484	1	1	0	453.249	1356.73	3	1356.72	0.0016	1	28.55	0.023	K	NKLEGLEDALQK	A			File23647 Spectrum2350 scans: 4890
6	sp|P02538|K2C6A_HUMAN	Keratin, type II cytoskeletal 6A OS=Homo sapiens OX=9606 GN=KRT6A PE=1 SV=3	870	60293	40	34	26	25	42.4	8.09	2485	1	1	0	679.372	1356.73	2	1356.72	0.0046	1	48.71	0.00021	K	NKLEGLEDALQK	A			File23647 Spectrum2318 scans: 4856
6	sp|P02538|K2C6A_HUMAN	Keratin, type II cytoskeletal 6A OS=Homo sapiens OX=9606 GN=KRT6A PE=1 SV=3	870	60293	40	34	26	25	42.4	8.09	2696	1	1	0	704.36	1406.7	2	1406.7	0.0003	0	55.71	3.9e-05	K	ADTLTDEINFLR	A			File23647 Spectrum4067 scans: 6758
6	sp|P02538|K2C6A_HUMAN	Keratin, type II cytoskeletal 6A OS=Homo sapiens OX=9606 GN=KRT6A PE=1 SV=3	870	60293	40	34	26	25	42.4	8.09	2763	1	1	0	712.82	1423.63	2	1423.63	0	0	64.26	2.3e-06	R	GSGGLGGACGGAGFGSR	S			File23647 Spectrum1382 scans: 3810
6	sp|P02538|K2C6A_HUMAN	Keratin, type II cytoskeletal 6A OS=Homo sapiens OX=9606 GN=KRT6A PE=1 SV=3	870	60293	40	34	26	25	42.4	8.09	2877	1	1	0	724.393	1446.77	2	1446.77	0.0029	0	77.66	2.2e-07	R	AIGGGLSSVGGGSSTIK	Y			File23647 Spectrum1779 scans: 4285
6	sp|P02538|K2C6A_HUMAN	Keratin, type II cytoskeletal 6A OS=Homo sapiens OX=9606 GN=KRT6A PE=1 SV=3	870	60293	40	34	26	25	42.4	8.09	2907	1	1	0	728.346	1454.68	2	1454.68	-0.0015	1	54.12	4.4e-05	R	SRAEAESWYQTK	Y			File23647 Spectrum1183 scans: 3601
6	sp|P02538|K2C6A_HUMAN	Keratin, type II cytoskeletal 6A OS=Homo sapiens OX=9606 GN=KRT6A PE=1 SV=3	870	60293	40	34	26	25	42.4	8.09	2908	1	1	0	485.9	1454.68	3	1454.68	0.0003	1	29.75	0.012	R	SRAEAESWYQTK	Y			File23647 Spectrum1189 scans: 3607
6	sp|P02538|K2C6A_HUMAN	Keratin, type II cytoskeletal 6A OS=Homo sapiens OX=9606 GN=KRT6A PE=1 SV=3	870	60293	40	34	26	25	42.4	8.09	2962	1	1	0	738.893	1475.77	2	1475.8	-0.0278	1	33.79	0.0064	R	FLEQQNKVLETK	W			File23647 Spectrum2120 scans: 4648
6	sp|P02538|K2C6A_HUMAN	Keratin, type II cytoskeletal 6A OS=Homo sapiens OX=9606 GN=KRT6A PE=1 SV=3	870	60293	40	34	26	25	42.4	8.09	2963	1	1	0	738.893	1475.77	2	1475.8	-0.0273	1	58.15	2.3e-05	R	FLEQQNKVLETK	W			File23647 Spectrum1923 scans: 4441
6	sp|P02538|K2C6A_HUMAN	Keratin, type II cytoskeletal 6A OS=Homo sapiens OX=9606 GN=KRT6A PE=1 SV=3	870	60293	40	34	26	25	42.4	8.09	3274	1	1	0	799.883	1597.75	2	1597.75	0.0002	0	104.02	4.6e-10	R	ISIGGGSCAISGGYGSR	A			File23647 Spectrum1997 scans: 4519
6	sp|P02538|K2C6A_HUMAN	Keratin, type II cytoskeletal 6A OS=Homo sapiens OX=9606 GN=KRT6A PE=1 SV=3	870	60293	40	34	26	25	42.4	8.09	3395	1	1	0	829.899	1657.78	2	1657.78	-0.0013	0	68.05	1.7e-06	K	QCANLQAAIADAEQR	G			File23647 Spectrum2921 scans: 5491	emPAI	4.19
7	sp|P08779|K1C16_HUMAN	Keratin, type I cytoskeletal 16 OS=Homo sapiens OX=9606 GN=KRT16 PE=1 SV=4	842	51578	41	32	23	20	42.1	4.99	179	1	0	0	404.203	806.391	2	806.392	-0.001	0	40.76	0.0016	R	LAADDFR	T			File23647 Spectrum1438 scans: 3869
7	sp|P08779|K1C16_HUMAN	Keratin, type I cytoskeletal 16 OS=Homo sapiens OX=9606 GN=KRT16 PE=1 SV=4	842	51578	41	32	23	20	42.1	4.99	180	1	0	0	404.204	806.393	2	806.392	0.0006	0	26.41	0.044	R	LAADDFR	T			File23647 Spectrum1528 scans: 3964
7	sp|P08779|K1C16_HUMAN	Keratin, type I cytoskeletal 16 OS=Homo sapiens OX=9606 GN=KRT16 PE=1 SV=4	842	51578	41	32	23	20	42.1	4.99	182	1	0	0	405.224	808.433	2	808.433	-0.0004	0	30.26	0.013	R	LASYLDK	V			File23647 Spectrum1298 scans: 3722
7	sp|P08779|K1C16_HUMAN	Keratin, type I cytoskeletal 16 OS=Homo sapiens OX=9606 GN=KRT16 PE=1 SV=4	842	51578	41	32	23	20	42.1	4.99	183	1	0	0	405.224	808.433	2	808.433	-0.0001	0	39.59	0.0016	R	LASYLDK	V			File23647 Spectrum1222 scans: 3642
7	sp|P08779|K1C16_HUMAN	Keratin, type I cytoskeletal 16 OS=Homo sapiens OX=9606 GN=KRT16 PE=1 SV=4	842	51578	41	32	23	20	42.1	4.99	602	1	1	0	460.213	918.412	2	918.412	-0.0005	0	21.28	0.059	K	DYSPYFK	T			File23647 Spectrum2261 scans: 4796
7	sp|P08779|K1C16_HUMAN	Keratin, type I cytoskeletal 16 OS=Homo sapiens OX=9606 GN=KRT16 PE=1 SV=4	842	51578	41	32	23	20	42.1	4.99	850	2	1	1	495.273	988.531	2	988.53	0.001	1	13.63	0.85	R	SEVTELRR	V			File23647 Spectrum697 scans: 3047
7	sp|P08779|K1C16_HUMAN	Keratin, type I cytoskeletal 16 OS=Homo sapiens OX=9606 GN=KRT16 PE=1 SV=4	842	51578	41	32	23	20	42.1	4.99	1006	1	1	0	515.3	1028.59	2	1028.59	-0.0006	0	44.39	0.00051	R	VLDELTLAR	T			File23647 Spectrum2797 scans: 5361
7	sp|P08779|K1C16_HUMAN	Keratin, type I cytoskeletal 16 OS=Homo sapiens OX=9606 GN=KRT16 PE=1 SV=4	842	51578	41	32	23	20	42.1	4.99	1007	1	1	0	515.301	1028.59	2	1028.59	0.0005	0	33.48	0.0058	R	VLDELTLAR	T			File23647 Spectrum2870 scans: 5438
7	sp|P08779|K1C16_HUMAN	Keratin, type I cytoskeletal 16 OS=Homo sapiens OX=9606 GN=KRT16 PE=1 SV=4	842	51578	41	32	23	20	42.1	4.99	1197	1	0	0	355.542	1063.6	3	1063.6	0.0007	1	40.55	0.00067	R	LASYLDKVR	A			File23647 Spectrum1515 scans: 3950
7	sp|P08779|K1C16_HUMAN	Keratin, type I cytoskeletal 16 OS=Homo sapiens OX=9606 GN=KRT16 PE=1 SV=4	842	51578	41	32	23	20	42.1	4.99	1198	1	0	0	532.809	1063.6	2	1063.6	0.0008	1	46.62	0.00017	R	LASYLDKVR	A			File23647 Spectrum1504 scans: 3938
7	sp|P08779|K1C16_HUMAN	Keratin, type I cytoskeletal 16 OS=Homo sapiens OX=9606 GN=KRT16 PE=1 SV=4	842	51578	41	32	23	20	42.1	4.99	1312	1	0	0	545.768	1089.52	2	1089.52	-0.003	0	55.4	4.7e-05	K	VTMQNLNDR	L			File23647 Spectrum974 scans: 3377
7	sp|P08779|K1C16_HUMAN	Keratin, type I cytoskeletal 16 OS=Homo sapiens OX=9606 GN=KRT16 PE=1 SV=4	842	51578	41	32	23	20	42.1	4.99	1313	1	0	0	545.77	1089.53	2	1089.52	0.0022	0	31.12	0.013	K	VTMQNLNDR	L			File23647 Spectrum1038 scans: 3448
7	sp|P08779|K1C16_HUMAN	Keratin, type I cytoskeletal 16 OS=Homo sapiens OX=9606 GN=KRT16 PE=1 SV=4	842	51578	41	32	23	20	42.1	4.99	1353	1	1	1	548.769	1095.52	2	1095.52	0	0	35.93	0.0037	R	DAETWFLSK	T			File23647 Spectrum3833 scans: 6484
7	sp|P08779|K1C16_HUMAN	Keratin, type I cytoskeletal 16 OS=Homo sapiens OX=9606 GN=KRT16 PE=1 SV=4	842	51578	41	32	23	20	42.1	4.99	1354	1	1	1	548.769	1095.52	2	1095.52	0.0005	0	48.57	0.00019	R	DAETWFLSK	T			File23647 Spectrum3774 scans: 6417
7	sp|P08779|K1C16_HUMAN	Keratin, type I cytoskeletal 16 OS=Homo sapiens OX=9606 GN=KRT16 PE=1 SV=4	842	51578	41	32	23	20	42.1	4.99	1473	1	1	0	561.793	1121.57	2	1121.57	-0.0004	0	44.78	0.00066	R	LEQEIATYR	R			File23647 Spectrum1391 scans: 3819
7	sp|P08779|K1C16_HUMAN	Keratin, type I cytoskeletal 16 OS=Homo sapiens OX=9606 GN=KRT16 PE=1 SV=4	842	51578	41	32	23	20	42.1	4.99	1566	1	1	1	571.245	1140.48	2	1140.48	-0.0003	0	16.96	0.087	R	DQYEQMAEK	N			File23647 Spectrum749 scans: 3101
7	sp|P08779|K1C16_HUMAN	Keratin, type I cytoskeletal 16 OS=Homo sapiens OX=9606 GN=KRT16 PE=1 SV=4	842	51578	41	32	23	20	42.1	4.99	1774	2	1	0	395.903	1184.69	3	1184.69	-0.0009	1	2.02	6	R	RVLDELTLAR	T			File23647 Spectrum252 scans: 2531
7	sp|P08779|K1C16_HUMAN	Keratin, type I cytoskeletal 16 OS=Homo sapiens OX=9606 GN=KRT16 PE=1 SV=4	842	51578	41	32	23	20	42.1	4.99	1775	2	1	0	395.903	1184.69	3	1184.69	-0.0004	1	4.26	3.6	R	RVLDELTLAR	T			File23647 Spectrum212 scans: 2476
7	sp|P08779|K1C16_HUMAN	Keratin, type I cytoskeletal 16 OS=Homo sapiens OX=9606 GN=KRT16 PE=1 SV=4	842	51578	41	32	23	20	42.1	4.99	1849	1	0	1	601.311	1200.61	2	1200.61	-0.0023	0	44.66	0.00052	R	QTVEADVNGLR	R			File23647 Spectrum1659 scans: 4141
7	sp|P08779|K1C16_HUMAN	Keratin, type I cytoskeletal 16 OS=Homo sapiens OX=9606 GN=KRT16 PE=1 SV=4	842	51578	41	32	23	20	42.1	4.99	1850	9	0	1	601.312	1200.61	2	1200.61	-0.0003	0	3.39	6.7	R	QTVEADVNGLR	R			File23647 Spectrum2249 scans: 4784
7	sp|P08779|K1C16_HUMAN	Keratin, type I cytoskeletal 16 OS=Homo sapiens OX=9606 GN=KRT16 PE=1 SV=4	842	51578	41	32	23	20	42.1	4.99	1924	1	1	0	610.804	1219.59	2	1219.59	0.0013	0	54.03	6.6e-05	K	ASLENSLEETK	G			File23647 Spectrum1654 scans: 4136
7	sp|P08779|K1C16_HUMAN	Keratin, type I cytoskeletal 16 OS=Homo sapiens OX=9606 GN=KRT16 PE=1 SV=4	842	51578	41	32	23	20	42.1	4.99	1925	1	1	0	610.805	1219.59	2	1219.59	0.0015	0	37.32	0.0031	K	ASLENSLEETK	G			File23647 Spectrum1719 scans: 4211
7	sp|P08779|K1C16_HUMAN	Keratin, type I cytoskeletal 16 OS=Homo sapiens OX=9606 GN=KRT16 PE=1 SV=4	842	51578	41	32	23	20	42.1	4.99	2012	1	1	1	621.301	1240.59	2	1240.59	0.0002	0	30.64	0.0085	K	NHEEEMLALR	G			File23647 Spectrum1830 scans: 4342
7	sp|P08779|K1C16_HUMAN	Keratin, type I cytoskeletal 16 OS=Homo sapiens OX=9606 GN=KRT16 PE=1 SV=4	842	51578	41	32	23	20	42.1	4.99	2095	1	1	1	630.34	1258.66	2	1258.67	-0.0024	1	51.91	0.0001	R	TKYEHELALR	Q			File23647 Spectrum856 scans: 3218
7	sp|P08779|K1C16_HUMAN	Keratin, type I cytoskeletal 16 OS=Homo sapiens OX=9606 GN=KRT16 PE=1 SV=4	842	51578	41	32	23	20	42.1	4.99	2096	1	1	1	420.563	1258.67	3	1258.67	-0.0008	1	49.44	0.00017	R	TKYEHELALR	Q			File23647 Spectrum838 scans: 3197
7	sp|P08779|K1C16_HUMAN	Keratin, type I cytoskeletal 16 OS=Homo sapiens OX=9606 GN=KRT16 PE=1 SV=4	842	51578	41	32	23	20	42.1	4.99	2155	1	1	0	639.795	1277.57	2	1277.58	-0.0034	0	52.77	5.3e-05	K	GSCGIGGGIGGGSSR	I			File23647 Spectrum840 scans: 3199
7	sp|P08779|K1C16_HUMAN	Keratin, type I cytoskeletal 16 OS=Homo sapiens OX=9606 GN=KRT16 PE=1 SV=4	842	51578	41	32	23	20	42.1	4.99	2255	1	1	0	651.334	1300.65	2	1300.65	0.0022	0	72.61	8.3e-07	R	ALEEANADLEVK	I			File23647 Spectrum1717 scans: 4209
7	sp|P08779|K1C16_HUMAN	Keratin, type I cytoskeletal 16 OS=Homo sapiens OX=9606 GN=KRT16 PE=1 SV=4	842	51578	41	32	23	20	42.1	4.99	2401	1	1	1	669.833	1337.65	2	1337.66	-0.0067	0	49.74	0.00017	R	APSTYGGGLSVSSR	F			File23647 Spectrum1421 scans: 3851
7	sp|P08779|K1C16_HUMAN	Keratin, type I cytoskeletal 16 OS=Homo sapiens OX=9606 GN=KRT16 PE=1 SV=4	842	51578	41	32	23	20	42.1	4.99	2402	1	1	1	669.836	1337.66	2	1337.66	-0.0007	0	73.46	6.8e-07	R	APSTYGGGLSVSSR	F			File23647 Spectrum1345 scans: 3771
7	sp|P08779|K1C16_HUMAN	Keratin, type I cytoskeletal 16 OS=Homo sapiens OX=9606 GN=KRT16 PE=1 SV=4	842	51578	41	32	23	20	42.1	4.99	2476	1	0	1	453.244	1356.71	3	1356.71	0.0003	1	48.39	0.00024	R	QTVEADVNGLRR	V			File23647 Spectrum1227 scans: 3647
7	sp|P08779|K1C16_HUMAN	Keratin, type I cytoskeletal 16 OS=Homo sapiens OX=9606 GN=KRT16 PE=1 SV=4	842	51578	41	32	23	20	42.1	4.99	2477	8	0	1	453.244	1356.71	3	1356.71	0.0003	1	1.7	11	R	QTVEADVNGLRR	V			File23647 Spectrum1840 scans: 4353
7	sp|P08779|K1C16_HUMAN	Keratin, type I cytoskeletal 16 OS=Homo sapiens OX=9606 GN=KRT16 PE=1 SV=4	842	51578	41	32	23	20	42.1	4.99	2478	1	1	1	679.363	1356.71	2	1356.71	0.0004	1	41.98	0.001	R	QTVEADVNGLRR	V			File23647 Spectrum1225 scans: 3645
7	sp|P08779|K1C16_HUMAN	Keratin, type I cytoskeletal 16 OS=Homo sapiens OX=9606 GN=KRT16 PE=1 SV=4	842	51578	41	32	23	20	42.1	4.99	2479	5	0	1	679.363	1356.71	2	1356.71	0.0008	1	13.62	0.72	R	QTVEADVNGLRR	V			File23647 Spectrum1838 scans: 4351
7	sp|P08779|K1C16_HUMAN	Keratin, type I cytoskeletal 16 OS=Homo sapiens OX=9606 GN=KRT16 PE=1 SV=4	842	51578	41	32	23	20	42.1	4.99	2480	6	0	1	453.245	1356.71	3	1356.71	0.0018	1	2.05	10	R	QTVEADVNGLRR	V			File23647 Spectrum1770 scans: 4275
7	sp|P08779|K1C16_HUMAN	Keratin, type I cytoskeletal 16 OS=Homo sapiens OX=9606 GN=KRT16 PE=1 SV=4	842	51578	41	32	23	20	42.1	4.99	2482	2	0	1	679.365	1356.71	2	1356.71	0.0037	1	15.44	0.48	R	QTVEADVNGLRR	V			File23647 Spectrum1769 scans: 4274
7	sp|P08779|K1C16_HUMAN	Keratin, type I cytoskeletal 16 OS=Homo sapiens OX=9606 GN=KRT16 PE=1 SV=4	842	51578	41	32	23	20	42.1	4.99	2566	1	1	0	460.581	1378.72	3	1378.72	-0.0003	1	59.71	1.7e-05	K	TRLEQEIATYR	R			File23647 Spectrum1966 scans: 4486
7	sp|P08779|K1C16_HUMAN	Keratin, type I cytoskeletal 16 OS=Homo sapiens OX=9606 GN=KRT16 PE=1 SV=4	842	51578	41	32	23	20	42.1	4.99	2567	1	1	0	690.368	1378.72	2	1378.72	0.0002	1	51.41	0.00011	K	TRLEQEIATYR	R			File23647 Spectrum1960 scans: 4480
7	sp|P08779|K1C16_HUMAN	Keratin, type I cytoskeletal 16 OS=Homo sapiens OX=9606 GN=KRT16 PE=1 SV=4	842	51578	41	32	23	20	42.1	4.99	2690	1	1	1	703.348	1404.68	2	1404.68	-0.0036	0	71.68	9.3e-07	K	EVASNSELVQSSR	S			File23647 Spectrum770 scans: 3124
7	sp|P08779|K1C16_HUMAN	Keratin, type I cytoskeletal 16 OS=Homo sapiens OX=9606 GN=KRT16 PE=1 SV=4	842	51578	41	32	23	20	42.1	4.99	2814	1	1	0	717.365	1432.72	2	1432.72	0.0002	1	77.51	2.8e-07	K	ASLENSLEETKGR	Y			File23647 Spectrum1233 scans: 3653
7	sp|P08779|K1C16_HUMAN	Keratin, type I cytoskeletal 16 OS=Homo sapiens OX=9606 GN=KRT16 PE=1 SV=4	842	51578	41	32	23	20	42.1	4.99	2815	1	1	0	478.579	1432.72	3	1432.72	0.0005	1	61.31	1.1e-05	K	ASLENSLEETKGR	Y			File23647 Spectrum1246 scans: 3667
7	sp|P08779|K1C16_HUMAN	Keratin, type I cytoskeletal 16 OS=Homo sapiens OX=9606 GN=KRT16 PE=1 SV=4	842	51578	41	32	23	20	42.1	4.99	4445	1	1	1	784.035	2349.08	3	2349.08	0.0004	0	81.41	5.2e-08	R	LLEGEDAHLSSQQASGQSYSSR	E			File23647 Spectrum1209 scans: 3628	emPAI	3.7
8	sp|P02533|K1C14_HUMAN	Keratin, type I cytoskeletal 14 OS=Homo sapiens OX=9606 GN=KRT14 PE=1 SV=4	777	51872	44	32	25	22	44.1	5.09	2	1	1	0	350.734	699.453	2	699.453	-0.0005	0	34.98	0.0033	K	ILLDVK	T			File23647 Spectrum2232 scans: 4766
8	sp|P02533|K1C14_HUMAN	Keratin, type I cytoskeletal 14 OS=Homo sapiens OX=9606 GN=KRT14 PE=1 SV=4	777	51872	44	32	25	22	44.1	5.09	179	1	0	0	404.203	806.391	2	806.392	-0.001	0	40.76	0.0016	R	LAADDFR	T			File23647 Spectrum1438 scans: 3869
8	sp|P02533|K1C14_HUMAN	Keratin, type I cytoskeletal 14 OS=Homo sapiens OX=9606 GN=KRT14 PE=1 SV=4	777	51872	44	32	25	22	44.1	5.09	180	1	0	0	404.204	806.393	2	806.392	0.0006	0	26.41	0.044	R	LAADDFR	T			File23647 Spectrum1528 scans: 3964
8	sp|P02533|K1C14_HUMAN	Keratin, type I cytoskeletal 14 OS=Homo sapiens OX=9606 GN=KRT14 PE=1 SV=4	777	51872	44	32	25	22	44.1	5.09	182	1	0	0	405.224	808.433	2	808.433	-0.0004	0	30.26	0.013	R	LASYLDK	V			File23647 Spectrum1298 scans: 3722
8	sp|P02533|K1C14_HUMAN	Keratin, type I cytoskeletal 14 OS=Homo sapiens OX=9606 GN=KRT14 PE=1 SV=4	777	51872	44	32	25	22	44.1	5.09	183	1	0	0	405.224	808.433	2	808.433	-0.0001	0	39.59	0.0016	R	LASYLDK	V			File23647 Spectrum1222 scans: 3642
8	sp|P02533|K1C14_HUMAN	Keratin, type I cytoskeletal 14 OS=Homo sapiens OX=9606 GN=KRT14 PE=1 SV=4	777	51872	44	32	25	22	44.1	5.09	602	1	0	0	460.213	918.412	2	918.412	-0.0005	0	21.28	0.059	K	DYSPYFK	T			File23647 Spectrum2261 scans: 4796
8	sp|P02533|K1C14_HUMAN	Keratin, type I cytoskeletal 14 OS=Homo sapiens OX=9606 GN=KRT14 PE=1 SV=4	777	51872	44	32	25	22	44.1	5.09	850	1	0	0	495.273	988.531	2	988.53	0.001	1	23.89	0.08	K	SEISELRR	T			File23647 Spectrum697 scans: 3047
8	sp|P02533|K1C14_HUMAN	Keratin, type I cytoskeletal 14 OS=Homo sapiens OX=9606 GN=KRT14 PE=1 SV=4	777	51872	44	32	25	22	44.1	5.09	1006	1	0	0	515.3	1028.59	2	1028.59	-0.0006	0	44.39	0.00051	R	VLDELTLAR	A			File23647 Spectrum2797 scans: 5361
8	sp|P02533|K1C14_HUMAN	Keratin, type I cytoskeletal 14 OS=Homo sapiens OX=9606 GN=KRT14 PE=1 SV=4	777	51872	44	32	25	22	44.1	5.09	1007	1	0	0	515.301	1028.59	2	1028.59	0.0005	0	33.48	0.0058	R	VLDELTLAR	A			File23647 Spectrum2870 scans: 5438
8	sp|P02533|K1C14_HUMAN	Keratin, type I cytoskeletal 14 OS=Homo sapiens OX=9606 GN=KRT14 PE=1 SV=4	777	51872	44	32	25	22	44.1	5.09	1039	1	1	1	519.267	1036.52	2	1036.52	-0.0001	0	33.11	0.0078	K	YETELNLR	M			File23647 Spectrum2000 scans: 4522
8	sp|P02533|K1C14_HUMAN	Keratin, type I cytoskeletal 14 OS=Homo sapiens OX=9606 GN=KRT14 PE=1 SV=4	777	51872	44	32	25	22	44.1	5.09	1040	5	0	1	519.267	1036.52	2	1036.52	0.0004	0	1.87	10	K	YETELNLR	M			File23647 Spectrum2074 scans: 4600
8	sp|P02533|K1C14_HUMAN	Keratin, type I cytoskeletal 14 OS=Homo sapiens OX=9606 GN=KRT14 PE=1 SV=4	777	51872	44	32	25	22	44.1	5.09	1197	1	0	0	355.542	1063.6	3	1063.6	0.0007	1	40.55	0.00067	R	LASYLDKVR	A			File23647 Spectrum1515 scans: 3950
8	sp|P02533|K1C14_HUMAN	Keratin, type I cytoskeletal 14 OS=Homo sapiens OX=9606 GN=KRT14 PE=1 SV=4	777	51872	44	32	25	22	44.1	5.09	1198	1	0	0	532.809	1063.6	2	1063.6	0.0008	1	46.62	0.00017	R	LASYLDKVR	A			File23647 Spectrum1504 scans: 3938
8	sp|P02533|K1C14_HUMAN	Keratin, type I cytoskeletal 14 OS=Homo sapiens OX=9606 GN=KRT14 PE=1 SV=4	777	51872	44	32	25	22	44.1	5.09	1312	1	0	0	545.768	1089.52	2	1089.52	-0.003	0	55.4	4.7e-05	K	VTMQNLNDR	L			File23647 Spectrum974 scans: 3377
8	sp|P02533|K1C14_HUMAN	Keratin, type I cytoskeletal 14 OS=Homo sapiens OX=9606 GN=KRT14 PE=1 SV=4	777	51872	44	32	25	22	44.1	5.09	1313	1	0	0	545.77	1089.53	2	1089.52	0.0022	0	31.12	0.013	K	VTMQNLNDR	L			File23647 Spectrum1038 scans: 3448
8	sp|P02533|K1C14_HUMAN	Keratin, type I cytoskeletal 14 OS=Homo sapiens OX=9606 GN=KRT14 PE=1 SV=4	777	51872	44	32	25	22	44.1	5.09	1473	1	0	0	561.793	1121.57	2	1121.57	-0.0004	0	44.78	0.00066	R	LEQEIATYR	R			File23647 Spectrum1391 scans: 3819
8	sp|P02533|K1C14_HUMAN	Keratin, type I cytoskeletal 14 OS=Homo sapiens OX=9606 GN=KRT14 PE=1 SV=4	777	51872	44	32	25	22	44.1	5.09	1705	1	1	1	586.766	1171.52	2	1171.52	-0.0009	0	2.37	3.8	K	DAEEWFFTK	T			File23647 Spectrum4089 scans: 6785
8	sp|P02533|K1C14_HUMAN	Keratin, type I cytoskeletal 14 OS=Homo sapiens OX=9606 GN=KRT14 PE=1 SV=4	777	51872	44	32	25	22	44.1	5.09	1706	1	1	1	586.766	1171.52	2	1171.52	-0.0001	0	51.39	4.8e-05	K	DAEEWFFTK	T			File23647 Spectrum4027 scans: 6713
8	sp|P02533|K1C14_HUMAN	Keratin, type I cytoskeletal 14 OS=Homo sapiens OX=9606 GN=KRT14 PE=1 SV=4	777	51872	44	32	25	22	44.1	5.09	1774	2	0	0	395.903	1184.69	3	1184.69	-0.0009	1	2.02	6	R	RVLDELTLAR	A			File23647 Spectrum252 scans: 2531
8	sp|P02533|K1C14_HUMAN	Keratin, type I cytoskeletal 14 OS=Homo sapiens OX=9606 GN=KRT14 PE=1 SV=4	777	51872	44	32	25	22	44.1	5.09	1775	2	0	0	395.903	1184.69	3	1184.69	-0.0004	1	4.26	3.6	R	RVLDELTLAR	A			File23647 Spectrum212 scans: 2476
8	sp|P02533|K1C14_HUMAN	Keratin, type I cytoskeletal 14 OS=Homo sapiens OX=9606 GN=KRT14 PE=1 SV=4	777	51872	44	32	25	22	44.1	5.09	1924	1	0	0	610.804	1219.59	2	1219.59	0.0013	0	54.03	6.6e-05	K	ASLENSLEETK	G			File23647 Spectrum1654 scans: 4136
8	sp|P02533|K1C14_HUMAN	Keratin, type I cytoskeletal 14 OS=Homo sapiens OX=9606 GN=KRT14 PE=1 SV=4	777	51872	44	32	25	22	44.1	5.09	1925	1	0	0	610.805	1219.59	2	1219.59	0.0015	0	37.32	0.0031	K	ASLENSLEETK	G			File23647 Spectrum1719 scans: 4211
8	sp|P02533|K1C14_HUMAN	Keratin, type I cytoskeletal 14 OS=Homo sapiens OX=9606 GN=KRT14 PE=1 SV=4	777	51872	44	32	25	22	44.1	5.09	2021	1	1	0	621.78	1241.55	2	1241.55	-0.0004	0	34.51	0.0018	K	NHEEEMNALR	G			File23647 Spectrum654 scans: 3001
8	sp|P02533|K1C14_HUMAN	Keratin, type I cytoskeletal 14 OS=Homo sapiens OX=9606 GN=KRT14 PE=1 SV=4	777	51872	44	32	25	22	44.1	5.09	2116	1	1	1	633.839	1265.66	2	1265.66	0.0013	1	38.22	0.002	R	TKYETELNLR	M			File23647 Spectrum1529 scans: 3965
8	sp|P02533|K1C14_HUMAN	Keratin, type I cytoskeletal 14 OS=Homo sapiens OX=9606 GN=KRT14 PE=1 SV=4	777	51872	44	32	25	22	44.1	5.09	2155	1	0	0	639.795	1277.57	2	1277.58	-0.0034	0	52.77	5.3e-05	K	GSCGIGGGIGGGSSR	I			File23647 Spectrum840 scans: 3199
8	sp|P02533|K1C14_HUMAN	Keratin, type I cytoskeletal 14 OS=Homo sapiens OX=9606 GN=KRT14 PE=1 SV=4	777	51872	44	32	25	22	44.1	5.09	2255	1	0	0	651.334	1300.65	2	1300.65	0.0022	0	72.61	8.3e-07	R	ALEEANADLEVK	I			File23647 Spectrum1717 scans: 4209
8	sp|P02533|K1C14_HUMAN	Keratin, type I cytoskeletal 14 OS=Homo sapiens OX=9606 GN=KRT14 PE=1 SV=4	777	51872	44	32	25	22	44.1	5.09	2505	1	1	0	454.238	1359.69	3	1359.69	-0.0011	1	32.49	0.011	R	MSVEADINGLRR	V			File23647 Spectrum2162 scans: 4692
8	sp|P02533|K1C14_HUMAN	Keratin, type I cytoskeletal 14 OS=Homo sapiens OX=9606 GN=KRT14 PE=1 SV=4	777	51872	44	32	25	22	44.1	5.09	2506	1	1	0	680.854	1359.69	2	1359.69	0.0007	1	13.75	0.85	R	MSVEADINGLRR	V			File23647 Spectrum2176 scans: 4707
8	sp|P02533|K1C14_HUMAN	Keratin, type I cytoskeletal 14 OS=Homo sapiens OX=9606 GN=KRT14 PE=1 SV=4	777	51872	44	32	25	22	44.1	5.09	2509	1	1	0	681.349	1360.68	2	1360.68	-0.0008	0	84.6	6.1e-08	R	EVATNSELVQSGK	S			File23647 Spectrum847 scans: 3207
8	sp|P02533|K1C14_HUMAN	Keratin, type I cytoskeletal 14 OS=Homo sapiens OX=9606 GN=KRT14 PE=1 SV=4	777	51872	44	32	25	22	44.1	5.09	2510	1	1	0	681.349	1360.68	2	1360.68	-0.0006	0	72.32	1.1e-06	R	EVATNSELVQSGK	S			File23647 Spectrum775 scans: 3130
8	sp|P02533|K1C14_HUMAN	Keratin, type I cytoskeletal 14 OS=Homo sapiens OX=9606 GN=KRT14 PE=1 SV=4	777	51872	44	32	25	22	44.1	5.09	2542	1	1	0	457.554	1369.64	3	1369.64	-0.0003	1	27.88	0.017	K	KNHEEEMNALR	G			File23647 Spectrum318 scans: 2620
8	sp|P02533|K1C14_HUMAN	Keratin, type I cytoskeletal 14 OS=Homo sapiens OX=9606 GN=KRT14 PE=1 SV=4	777	51872	44	32	25	22	44.1	5.09	2566	1	0	0	460.581	1378.72	3	1378.72	-0.0003	1	59.71	1.7e-05	K	TRLEQEIATYR	R			File23647 Spectrum1966 scans: 4486
8	sp|P02533|K1C14_HUMAN	Keratin, type I cytoskeletal 14 OS=Homo sapiens OX=9606 GN=KRT14 PE=1 SV=4	777	51872	44	32	25	22	44.1	5.09	2567	1	0	0	690.368	1378.72	2	1378.72	0.0002	1	51.41	0.00011	K	TRLEQEIATYR	R			File23647 Spectrum1960 scans: 4480
8	sp|P02533|K1C14_HUMAN	Keratin, type I cytoskeletal 14 OS=Homo sapiens OX=9606 GN=KRT14 PE=1 SV=4	777	51872	44	32	25	22	44.1	5.09	2776	1	1	1	713.352	1424.69	2	1424.69	-0.0009	0	81.58	1.1e-07	R	APSTYGGGLSVSSSR	F			File23647 Spectrum1301 scans: 3725
8	sp|P02533|K1C14_HUMAN	Keratin, type I cytoskeletal 14 OS=Homo sapiens OX=9606 GN=KRT14 PE=1 SV=4	777	51872	44	32	25	22	44.1	5.09	2777	1	1	1	713.352	1424.69	2	1424.69	0.0005	0	24.46	0.052	R	APSTYGGGLSVSSSR	F			File23647 Spectrum1378 scans: 3806
8	sp|P02533|K1C14_HUMAN	Keratin, type I cytoskeletal 14 OS=Homo sapiens OX=9606 GN=KRT14 PE=1 SV=4	777	51872	44	32	25	22	44.1	5.09	2814	1	0	0	717.365	1432.72	2	1432.72	0.0002	1	77.51	2.8e-07	K	ASLENSLEETKGR	Y			File23647 Spectrum1233 scans: 3653
8	sp|P02533|K1C14_HUMAN	Keratin, type I cytoskeletal 14 OS=Homo sapiens OX=9606 GN=KRT14 PE=1 SV=4	777	51872	44	32	25	22	44.1	5.09	2815	1	0	0	478.579	1432.72	3	1432.72	0.0005	1	61.31	1.1e-05	K	ASLENSLEETKGR	Y			File23647 Spectrum1246 scans: 3667
8	sp|P02533|K1C14_HUMAN	Keratin, type I cytoskeletal 14 OS=Homo sapiens OX=9606 GN=KRT14 PE=1 SV=4	777	51872	44	32	25	22	44.1	5.09	2844	1	1	0	480.238	1437.69	3	1437.69	-0.0011	1	24.92	0.042	R	ILNEMRDQYEK	M			File23647 Spectrum1188 scans: 3606
8	sp|P02533|K1C14_HUMAN	Keratin, type I cytoskeletal 14 OS=Homo sapiens OX=9606 GN=KRT14 PE=1 SV=4	777	51872	44	32	25	22	44.1	5.09	2845	1	1	0	719.853	1437.69	2	1437.69	-0.0002	1	22.75	0.068	R	ILNEMRDQYEK	M			File23647 Spectrum1231 scans: 3651
8	sp|P02533|K1C14_HUMAN	Keratin, type I cytoskeletal 14 OS=Homo sapiens OX=9606 GN=KRT14 PE=1 SV=4	777	51872	44	32	25	22	44.1	5.09	2902	1	1	0	485.568	1453.68	3	1453.69	-0.0045	1	8.02	1.7	R	ILNEMRDQYEK	M	Oxidation (M)	0.00001000000.0	File23647 Spectrum389 scans: 2701
8	sp|P02533|K1C14_HUMAN	Keratin, type I cytoskeletal 14 OS=Homo sapiens OX=9606 GN=KRT14 PE=1 SV=4	777	51872	44	32	25	22	44.1	5.09	2903	2	1	0	485.57	1453.69	3	1453.69	-0.0005	1	4.31	4.2	R	ILNEMRDQYEK	M	Oxidation (M)	0.00001000000.0	File23647 Spectrum433 scans: 2757
8	sp|P02533|K1C14_HUMAN	Keratin, type I cytoskeletal 14 OS=Homo sapiens OX=9606 GN=KRT14 PE=1 SV=4	777	51872	44	32	25	22	44.1	5.09	2904	1	1	0	727.851	1453.69	2	1453.69	0.0001	1	6.33	2.7	R	ILNEMRDQYEK	M	Oxidation (M)	0.00001000000.0	File23647 Spectrum400 scans: 2715
8	sp|P02533|K1C14_HUMAN	Keratin, type I cytoskeletal 14 OS=Homo sapiens OX=9606 GN=KRT14 PE=1 SV=4	777	51872	44	32	25	22	44.1	5.09	4205	3	1	1	695.99	2084.95	3	2084.98	-0.0325	0	2.76	3.8	R	GQVGGDVNVEMDAAPGVDLSR	I			File23647 Spectrum83 scans: 2266
8	sp|P02533|K1C14_HUMAN	Keratin, type I cytoskeletal 14 OS=Homo sapiens OX=9606 GN=KRT14 PE=1 SV=4	777	51872	44	32	25	22	44.1	5.09	4206	1	1	1	695.99	2084.95	3	2084.98	-0.0319	0	0.58	6.3	R	GQVGGDVNVEMDAAPGVDLSR	I			File23647 Spectrum53 scans: 2215	emPAI	3.67
9	sp|P04259|K2C6B_HUMAN	Keratin, type II cytoskeletal 6B OS=Homo sapiens OX=9606 GN=KRT6B PE=1 SV=5	764	60315	35	28	22	21	38.5	8.09	236	1	0	0	414.218	826.422	2	826.423	-0.0006	0	40.16	0.0012	K	FASFIDK	V			File23647 Spectrum2466 scans: 5012
9	sp|P04259|K2C6B_HUMAN	Keratin, type II cytoskeletal 6B OS=Homo sapiens OX=9606 GN=KRT6B PE=1 SV=5	764	60315	35	28	22	21	38.5	8.09	237	1	0	0	414.218	826.422	2	826.423	-0.0002	0	38.06	0.0019	K	FASFIDK	V			File23647 Spectrum2388 scans: 4930
9	sp|P04259|K2C6B_HUMAN	Keratin, type II cytoskeletal 6B OS=Homo sapiens OX=9606 GN=KRT6B PE=1 SV=5	764	60315	35	28	22	21	38.5	8.09	489	1	0	0	441.238	880.462	2	880.465	-0.0032	0	0.27	11	R	SLYGLGGSK	R			File23647 Spectrum1875 scans: 4390
9	sp|P04259|K2C6B_HUMAN	Keratin, type II cytoskeletal 6B OS=Homo sapiens OX=9606 GN=KRT6B PE=1 SV=5	764	60315	35	28	22	21	38.5	8.09	490	1	0	0	441.243	880.471	2	880.465	0.0054	0	40.83	0.00099	R	SLYGLGGSK	R			File23647 Spectrum1793 scans: 4300
9	sp|P04259|K2C6B_HUMAN	Keratin, type II cytoskeletal 6B OS=Homo sapiens OX=9606 GN=KRT6B PE=1 SV=5	764	60315	35	28	22	21	38.5	8.09	694	1	0	0	473.259	944.504	2	944.504	0	1	37.37	0.0045	R	GRLDSELR	N			File23647 Spectrum661 scans: 3009
9	sp|P04259|K2C6B_HUMAN	Keratin, type II cytoskeletal 6B OS=Homo sapiens OX=9606 GN=KRT6B PE=1 SV=5	764	60315	35	28	22	21	38.5	8.09	779	1	0	0	486.761	971.507	2	971.504	0.003	0	48.28	0.00022	K	QEIAEINR	M			File23647 Spectrum887 scans: 3262
9	sp|P04259|K2C6B_HUMAN	Keratin, type II cytoskeletal 6B OS=Homo sapiens OX=9606 GN=KRT6B PE=1 SV=5	764	60315	35	28	22	21	38.5	8.09	983	1	0	0	513.732	1025.45	2	1025.45	0.0001	0	30.81	0.0054	K	DVDAAYMNK	V			File23647 Spectrum1013 scans: 3421
9	sp|P04259|K2C6B_HUMAN	Keratin, type II cytoskeletal 6B OS=Homo sapiens OX=9606 GN=KRT6B PE=1 SV=5	764	60315	35	28	22	21	38.5	8.09	985	2	1	0	513.764	1025.51	2	1025.51	-0.0003	0	0.42	12	R	SGFSSISVSR	S			File23647 Spectrum3160 scans: 5747
9	sp|P04259|K2C6B_HUMAN	Keratin, type II cytoskeletal 6B OS=Homo sapiens OX=9606 GN=KRT6B PE=1 SV=5	764	60315	35	28	22	21	38.5	8.09	987	1	1	0	513.766	1025.52	2	1025.51	0.0025	0	56.08	3.3e-05	R	SGFSSISVSR	S			File23647 Spectrum1790 scans: 4297
9	sp|P04259|K2C6B_HUMAN	Keratin, type II cytoskeletal 6B OS=Homo sapiens OX=9606 GN=KRT6B PE=1 SV=5	764	60315	35	28	22	21	38.5	8.09	1276	1	0	0	361.538	1081.59	3	1081.59	-0.0004	1	29.29	0.014	K	FASFIDKVR	F			File23647 Spectrum2361 scans: 4901
9	sp|P04259|K2C6B_HUMAN	Keratin, type II cytoskeletal 6B OS=Homo sapiens OX=9606 GN=KRT6B PE=1 SV=5	764	60315	35	28	22	21	38.5	8.09	1277	1	0	0	541.804	1081.59	2	1081.59	0.0017	1	44.49	0.00038	K	FASFIDKVR	F			File23647 Spectrum2352 scans: 4892
9	sp|P04259|K2C6B_HUMAN	Keratin, type II cytoskeletal 6B OS=Homo sapiens OX=9606 GN=KRT6B PE=1 SV=5	764	60315	35	28	22	21	38.5	8.09	1396	2	0	0	554.267	1106.52	2	1106.54	-0.0162	0	2.9	6.8	K	AQYEEIAQR	S			File23647 Spectrum2539 scans: 5088
9	sp|P04259|K2C6B_HUMAN	Keratin, type II cytoskeletal 6B OS=Homo sapiens OX=9606 GN=KRT6B PE=1 SV=5	764	60315	35	28	22	21	38.5	8.09	1398	1	0	0	554.274	1106.53	2	1106.54	-0.0023	0	39.94	0.0016	K	AQYEEIAQR	S			File23647 Spectrum863 scans: 3227
9	sp|P04259|K2C6B_HUMAN	Keratin, type II cytoskeletal 6B OS=Homo sapiens OX=9606 GN=KRT6B PE=1 SV=5	764	60315	35	28	22	21	38.5	8.09	1616	1	0	0	577.282	1152.55	2	1152.55	0.0002	0	36.17	0.0034	K	EYQELMNVK	L			File23647 Spectrum2077 scans: 4603
9	sp|P04259|K2C6B_HUMAN	Keratin, type II cytoskeletal 6B OS=Homo sapiens OX=9606 GN=KRT6B PE=1 SV=5	764	60315	35	28	22	21	38.5	8.09	1693	1	0	0	585.279	1168.54	2	1168.54	0.0003	0	22.63	0.066	K	EYQELMNVK	L	Oxidation (M)	0.000001000.0	File23647 Spectrum1146 scans: 3562
9	sp|P04259|K2C6B_HUMAN	Keratin, type II cytoskeletal 6B OS=Homo sapiens OX=9606 GN=KRT6B PE=1 SV=5	764	60315	35	28	22	21	38.5	8.09	1734	1	0	0	590.304	1178.59	2	1178.59	0.0001	0	52.61	9.2e-05	K	YEELQITAGR	H			File23647 Spectrum2088 scans: 4615
9	sp|P04259|K2C6B_HUMAN	Keratin, type II cytoskeletal 6B OS=Homo sapiens OX=9606 GN=KRT6B PE=1 SV=5	764	60315	35	28	22	21	38.5	8.09	1735	1	0	0	590.304	1178.59	2	1178.59	0.0002	0	61.44	1.2e-05	K	YEELQITAGR	H			File23647 Spectrum2016 scans: 4539
9	sp|P04259|K2C6B_HUMAN	Keratin, type II cytoskeletal 6B OS=Homo sapiens OX=9606 GN=KRT6B PE=1 SV=5	764	60315	35	28	22	21	38.5	8.09	1865	1	0	0	602.321	1202.63	2	1202.63	-0.0015	0	49.04	0.00025	K	WTLLQEQGTK	T			File23647 Spectrum2836 scans: 5402
9	sp|P04259|K2C6B_HUMAN	Keratin, type II cytoskeletal 6B OS=Homo sapiens OX=9606 GN=KRT6B PE=1 SV=5	764	60315	35	28	22	21	38.5	8.09	1866	1	0	0	602.322	1202.63	2	1202.63	-0.0004	0	50.37	0.00017	K	WTLLQEQGTK	T			File23647 Spectrum2907 scans: 5477
9	sp|P04259|K2C6B_HUMAN	Keratin, type II cytoskeletal 6B OS=Homo sapiens OX=9606 GN=KRT6B PE=1 SV=5	764	60315	35	28	22	21	38.5	8.09	1869	1	1	0	602.797	1203.58	2	1203.58	-0.0002	0	20.37	0.13	R	NMQDLVEDLK	N			File23647 Spectrum3565 scans: 6194
9	sp|P04259|K2C6B_HUMAN	Keratin, type II cytoskeletal 6B OS=Homo sapiens OX=9606 GN=KRT6B PE=1 SV=5	764	60315	35	28	22	21	38.5	8.09	1906	1	0	0	606.782	1211.55	2	1211.55	0.0041	0	41.78	0.0006	R	AEAESWYQTK	Y			File23647 Spectrum1624 scans: 4097
9	sp|P04259|K2C6B_HUMAN	Keratin, type II cytoskeletal 6B OS=Homo sapiens OX=9606 GN=KRT6B PE=1 SV=5	764	60315	35	28	22	21	38.5	8.09	1928	1	0	0	611.82	1221.62	2	1221.62	0.0007	0	65.89	4.3e-06	R	TAAENEFVTLK	K			File23647 Spectrum2390 scans: 4932
9	sp|P04259|K2C6B_HUMAN	Keratin, type II cytoskeletal 6B OS=Homo sapiens OX=9606 GN=KRT6B PE=1 SV=5	764	60315	35	28	22	21	38.5	8.09	1929	9	0	0	611.825	1221.64	2	1221.62	0.0112	0	1.76	10	R	TAAENEFVTLK	K			File23647 Spectrum849 scans: 3209
9	sp|P04259|K2C6B_HUMAN	Keratin, type II cytoskeletal 6B OS=Homo sapiens OX=9606 GN=KRT6B PE=1 SV=5	764	60315	35	28	22	21	38.5	8.09	1930	4	0	0	408.22	1221.64	3	1221.62	0.0129	0	8.1	2.5	R	TAAENEFVTLK	K			File23647 Spectrum873 scans: 3239
9	sp|P04259|K2C6B_HUMAN	Keratin, type II cytoskeletal 6B OS=Homo sapiens OX=9606 GN=KRT6B PE=1 SV=5	764	60315	35	28	22	21	38.5	8.09	2319	1	0	0	439.237	1314.69	3	1314.69	-0.0001	1	36.29	0.0044	R	NTKQEIAEINR	M			File23647 Spectrum681 scans: 3030
9	sp|P04259|K2C6B_HUMAN	Keratin, type II cytoskeletal 6B OS=Homo sapiens OX=9606 GN=KRT6B PE=1 SV=5	764	60315	35	28	22	21	38.5	8.09	2320	1	0	0	658.352	1314.69	2	1314.69	0.0004	1	29.96	0.019	R	NTKQEIAEINR	M			File23647 Spectrum669 scans: 3017
9	sp|P04259|K2C6B_HUMAN	Keratin, type II cytoskeletal 6B OS=Homo sapiens OX=9606 GN=KRT6B PE=1 SV=5	764	60315	35	28	22	21	38.5	8.09	2484	1	0	0	453.249	1356.73	3	1356.72	0.0016	1	28.55	0.023	K	NKLEGLEDALQK	A			File23647 Spectrum2350 scans: 4890
9	sp|P04259|K2C6B_HUMAN	Keratin, type II cytoskeletal 6B OS=Homo sapiens OX=9606 GN=KRT6B PE=1 SV=5	764	60315	35	28	22	21	38.5	8.09	2485	1	0	0	679.372	1356.73	2	1356.72	0.0046	1	48.71	0.00021	K	NKLEGLEDALQK	A			File23647 Spectrum2318 scans: 4856
9	sp|P04259|K2C6B_HUMAN	Keratin, type II cytoskeletal 6B OS=Homo sapiens OX=9606 GN=KRT6B PE=1 SV=5	764	60315	35	28	22	21	38.5	8.09	2696	1	0	0	704.36	1406.7	2	1406.7	0.0003	0	55.71	3.9e-05	K	ADTLTDEINFLR	A			File23647 Spectrum4067 scans: 6758
9	sp|P04259|K2C6B_HUMAN	Keratin, type II cytoskeletal 6B OS=Homo sapiens OX=9606 GN=KRT6B PE=1 SV=5	764	60315	35	28	22	21	38.5	8.09	2763	1	0	0	712.82	1423.63	2	1423.63	0	0	64.26	2.3e-06	R	GSGGLGGACGGAGFGSR	S			File23647 Spectrum1382 scans: 3810
9	sp|P04259|K2C6B_HUMAN	Keratin, type II cytoskeletal 6B OS=Homo sapiens OX=9606 GN=KRT6B PE=1 SV=5	764	60315	35	28	22	21	38.5	8.09	2823	1	1	1	718.371	1434.73	2	1434.73	-0.0031	0	97.74	2.4e-09	R	ATGGGLSSVGGGSSTIK	Y			File23647 Spectrum1145 scans: 3561
9	sp|P04259|K2C6B_HUMAN	Keratin, type II cytoskeletal 6B OS=Homo sapiens OX=9606 GN=KRT6B PE=1 SV=5	764	60315	35	28	22	21	38.5	8.09	2907	1	0	0	728.346	1454.68	2	1454.68	-0.0015	1	54.12	4.4e-05	R	SRAEAESWYQTK	Y			File23647 Spectrum1183 scans: 3601
9	sp|P04259|K2C6B_HUMAN	Keratin, type II cytoskeletal 6B OS=Homo sapiens OX=9606 GN=KRT6B PE=1 SV=5	764	60315	35	28	22	21	38.5	8.09	2908	1	0	0	485.9	1454.68	3	1454.68	0.0003	1	29.75	0.012	R	SRAEAESWYQTK	Y			File23647 Spectrum1189 scans: 3607
9	sp|P04259|K2C6B_HUMAN	Keratin, type II cytoskeletal 6B OS=Homo sapiens OX=9606 GN=KRT6B PE=1 SV=5	764	60315	35	28	22	21	38.5	8.09	3274	1	0	0	799.883	1597.75	2	1597.75	0.0002	0	104.02	4.6e-10	R	ISIGGGSCAISGGYGSR	A			File23647 Spectrum1997 scans: 4519
9	sp|P04259|K2C6B_HUMAN	Keratin, type II cytoskeletal 6B OS=Homo sapiens OX=9606 GN=KRT6B PE=1 SV=5	764	60315	35	28	22	21	38.5	8.09	3395	1	0	0	829.899	1657.78	2	1657.78	-0.0013	0	68.05	1.7e-06	K	QCANLQAAIADAEQR	G			File23647 Spectrum2921 scans: 5491	emPAI	3.2
10	sp|P13647|K2C5_HUMAN	Keratin, type II cytoskeletal 5 OS=Homo sapiens OX=9606 GN=KRT5 PE=1 SV=3	716	62568	38	31	24	22	35.8	7.59	236	1	0	0	414.218	826.422	2	826.423	-0.0006	0	40.16	0.0012	K	FASFIDK	V			File23647 Spectrum2466 scans: 5012
10	sp|P13647|K2C5_HUMAN	Keratin, type II cytoskeletal 5 OS=Homo sapiens OX=9606 GN=KRT5 PE=1 SV=3	716	62568	38	31	24	22	35.8	7.59	237	1	0	0	414.218	826.422	2	826.423	-0.0002	0	38.06	0.0019	K	FASFIDK	V			File23647 Spectrum2388 scans: 4930
10	sp|P13647|K2C5_HUMAN	Keratin, type II cytoskeletal 5 OS=Homo sapiens OX=9606 GN=KRT5 PE=1 SV=3	716	62568	38	31	24	22	35.8	7.59	671	1	1	1	469.752	937.489	2	937.487	0.0019	0	20.45	0.1	R	SLYNLGGSK	R			File23647 Spectrum1804 scans: 4314
10	sp|P13647|K2C5_HUMAN	Keratin, type II cytoskeletal 5 OS=Homo sapiens OX=9606 GN=KRT5 PE=1 SV=3	716	62568	38	31	24	22	35.8	7.59	672	1	1	1	469.752	937.49	2	937.487	0.0027	0	25.32	0.033	R	SLYNLGGSK	R			File23647 Spectrum1747 scans: 4244
10	sp|P13647|K2C5_HUMAN	Keratin, type II cytoskeletal 5 OS=Homo sapiens OX=9606 GN=KRT5 PE=1 SV=3	716	62568	38	31	24	22	35.8	7.59	694	1	0	0	473.259	944.504	2	944.504	0	1	37.37	0.0045	R	GRLDSELR	N			File23647 Spectrum661 scans: 3009
10	sp|P13647|K2C5_HUMAN	Keratin, type II cytoskeletal 5 OS=Homo sapiens OX=9606 GN=KRT5 PE=1 SV=3	716	62568	38	31	24	22	35.8	7.59	948	1	0	0	508.773	1015.53	2	1015.53	0.0025	0	38.77	0.0027	R	QLDSIVGER	G			File23647 Spectrum1670 scans: 4153
10	sp|P13647|K2C5_HUMAN	Keratin, type II cytoskeletal 5 OS=Homo sapiens OX=9606 GN=KRT5 PE=1 SV=3	716	62568	38	31	24	22	35.8	7.59	949	1	0	0	508.774	1015.53	2	1015.53	0.0035	0	53.62	8.3e-05	R	QLDSIVGER	G			File23647 Spectrum1728 scans: 4222
10	sp|P13647|K2C5_HUMAN	Keratin, type II cytoskeletal 5 OS=Homo sapiens OX=9606 GN=KRT5 PE=1 SV=3	716	62568	38	31	24	22	35.8	7.59	983	1	0	0	513.732	1025.45	2	1025.45	0.0001	0	30.81	0.0054	K	DVDAAYMNK	V			File23647 Spectrum1013 scans: 3421
10	sp|P13647|K2C5_HUMAN	Keratin, type II cytoskeletal 5 OS=Homo sapiens OX=9606 GN=KRT5 PE=1 SV=3	716	62568	38	31	24	22	35.8	7.59	1164	1	1	1	529.304	1056.59	2	1056.59	0.0001	1	39.27	0.0015	R	LRAEIDNVK	K			File23647 Spectrum643 scans: 2989
10	sp|P13647|K2C5_HUMAN	Keratin, type II cytoskeletal 5 OS=Homo sapiens OX=9606 GN=KRT5 PE=1 SV=3	716	62568	38	31	24	22	35.8	7.59	1276	1	0	0	361.538	1081.59	3	1081.59	-0.0004	1	29.29	0.014	K	FASFIDKVR	F			File23647 Spectrum2361 scans: 4901
10	sp|P13647|K2C5_HUMAN	Keratin, type II cytoskeletal 5 OS=Homo sapiens OX=9606 GN=KRT5 PE=1 SV=3	716	62568	38	31	24	22	35.8	7.59	1277	1	0	0	541.804	1081.59	2	1081.59	0.0017	1	44.49	0.00038	K	FASFIDKVR	F			File23647 Spectrum2352 scans: 4892
10	sp|P13647|K2C5_HUMAN	Keratin, type II cytoskeletal 5 OS=Homo sapiens OX=9606 GN=KRT5 PE=1 SV=3	716	62568	38	31	24	22	35.8	7.59	1422	1	1	1	556.291	1110.57	2	1110.57	0	0	46.23	0.00032	R	ISISTSGGSFR	N			File23647 Spectrum1896 scans: 4412
10	sp|P13647|K2C5_HUMAN	Keratin, type II cytoskeletal 5 OS=Homo sapiens OX=9606 GN=KRT5 PE=1 SV=3	716	62568	38	31	24	22	35.8	7.59	1582	1	1	1	572.316	1142.62	2	1142.62	-0.0005	0	66.72	3.5e-06	K	LAELEEALQK	A			File23647 Spectrum2565 scans: 5116
10	sp|P13647|K2C5_HUMAN	Keratin, type II cytoskeletal 5 OS=Homo sapiens OX=9606 GN=KRT5 PE=1 SV=3	716	62568	38	31	24	22	35.8	7.59	1583	5	1	1	572.32	1142.63	2	1142.62	0.0081	0	6.5	4.2	K	LAELEEALQK	A			File23647 Spectrum3553 scans: 6180
10	sp|P13647|K2C5_HUMAN	Keratin, type II cytoskeletal 5 OS=Homo sapiens OX=9606 GN=KRT5 PE=1 SV=3	716	62568	38	31	24	22	35.8	7.59	1626	1	1	1	578.272	1154.53	2	1154.53	0.0008	0	30.47	0.0082	R	EYQELMNTK	L			File23647 Spectrum1512 scans: 3947
10	sp|P13647|K2C5_HUMAN	Keratin, type II cytoskeletal 5 OS=Homo sapiens OX=9606 GN=KRT5 PE=1 SV=3	716	62568	38	31	24	22	35.8	7.59	1708	1	0	0	586.823	1171.63	2	1171.63	-0.0001	1	27.45	0.027	R	RQLDSIVGER	G			File23647 Spectrum1207 scans: 3626
10	sp|P13647|K2C5_HUMAN	Keratin, type II cytoskeletal 5 OS=Homo sapiens OX=9606 GN=KRT5 PE=1 SV=3	716	62568	38	31	24	22	35.8	7.59	1811	1	1	1	597.791	1193.57	2	1193.57	0	0	55.08	4.4e-05	K	YEELQQTAGR	H			File23647 Spectrum695 scans: 3045
10	sp|P13647|K2C5_HUMAN	Keratin, type II cytoskeletal 5 OS=Homo sapiens OX=9606 GN=KRT5 PE=1 SV=3	716	62568	38	31	24	22	35.8	7.59	1865	1	0	0	602.321	1202.63	2	1202.63	-0.0015	0	49.04	0.00025	K	WTLLQEQGTK	T			File23647 Spectrum2836 scans: 5402
10	sp|P13647|K2C5_HUMAN	Keratin, type II cytoskeletal 5 OS=Homo sapiens OX=9606 GN=KRT5 PE=1 SV=3	716	62568	38	31	24	22	35.8	7.59	1866	1	0	0	602.322	1202.63	2	1202.63	-0.0004	0	50.37	0.00017	K	WTLLQEQGTK	T			File23647 Spectrum2907 scans: 5477
10	sp|P13647|K2C5_HUMAN	Keratin, type II cytoskeletal 5 OS=Homo sapiens OX=9606 GN=KRT5 PE=1 SV=3	716	62568	38	31	24	22	35.8	7.59	1965	10	0	0	615.325	1228.64	2	1228.65	-0.0167	1	3.57	7.6	R	QLDSIVGERGR	L			File23647 Spectrum420 scans: 2741
10	sp|P13647|K2C5_HUMAN	Keratin, type II cytoskeletal 5 OS=Homo sapiens OX=9606 GN=KRT5 PE=1 SV=3	716	62568	38	31	24	22	35.8	7.59	2000	1	1	1	619.789	1237.56	2	1237.56	-0.0006	0	24.35	0.039	R	NMQDLVEDFK	N			File23647 Spectrum3682 scans: 6319
10	sp|P13647|K2C5_HUMAN	Keratin, type II cytoskeletal 5 OS=Homo sapiens OX=9606 GN=KRT5 PE=1 SV=3	716	62568	38	31	24	22	35.8	7.59	2022	1	1	1	621.786	1241.56	2	1241.56	0.0008	0	49.39	7.4e-05	R	TEAESWYQTK	Y			File23647 Spectrum1665 scans: 4148
10	sp|P13647|K2C5_HUMAN	Keratin, type II cytoskeletal 5 OS=Homo sapiens OX=9606 GN=KRT5 PE=1 SV=3	716	62568	38	31	24	22	35.8	7.59	2165	1	1	1	641.822	1281.63	2	1281.63	0.0017	0	53.4	5.9e-05	R	TTAENEFVMLK	K			File23647 Spectrum3078 scans: 5657
10	sp|P13647|K2C5_HUMAN	Keratin, type II cytoskeletal 5 OS=Homo sapiens OX=9606 GN=KRT5 PE=1 SV=3	716	62568	38	31	24	22	35.8	7.59	2702	2	1	1	705.836	1409.66	2	1409.67	-0.0155	0	7.34	1.9	R	VSLAGACGVGGYGSR	S			File23647 Spectrum677 scans: 3026
10	sp|P13647|K2C5_HUMAN	Keratin, type II cytoskeletal 5 OS=Homo sapiens OX=9606 GN=KRT5 PE=1 SV=3	716	62568	38	31	24	22	35.8	7.59	2704	1	1	1	705.845	1409.68	2	1409.67	0.0033	0	76.97	2.7e-07	R	VSLAGACGVGGYGSR	S			File23647 Spectrum1792 scans: 4299
10	sp|P13647|K2C5_HUMAN	Keratin, type II cytoskeletal 5 OS=Homo sapiens OX=9606 GN=KRT5 PE=1 SV=3	716	62568	38	31	24	22	35.8	7.59	2705	1	1	1	705.865	1409.71	2	1409.72	-0.0005	0	40.69	0.0011	R	SFSTASAITPSVSR	T			File23647 Spectrum1974 scans: 4495
10	sp|P13647|K2C5_HUMAN	Keratin, type II cytoskeletal 5 OS=Homo sapiens OX=9606 GN=KRT5 PE=1 SV=3	716	62568	38	31	24	22	35.8	7.59	2706	1	1	1	705.866	1409.72	2	1409.72	0.0021	0	50.98	0.00011	R	SFSTASAITPSVSR	T			File23647 Spectrum1887 scans: 4402
10	sp|P13647|K2C5_HUMAN	Keratin, type II cytoskeletal 5 OS=Homo sapiens OX=9606 GN=KRT5 PE=1 SV=3	716	62568	38	31	24	22	35.8	7.59	2707	1	1	1	470.915	1409.72	3	1409.72	0	1	47.35	0.00023	R	TTAENEFVMLKK	D			File23647 Spectrum2138 scans: 4667
10	sp|P13647|K2C5_HUMAN	Keratin, type II cytoskeletal 5 OS=Homo sapiens OX=9606 GN=KRT5 PE=1 SV=3	716	62568	38	31	24	22	35.8	7.59	2708	1	1	1	705.869	1409.72	2	1409.72	0.0006	1	72.3	7.4e-07	R	TTAENEFVMLKK	D			File23647 Spectrum2139 scans: 4668
10	sp|P13647|K2C5_HUMAN	Keratin, type II cytoskeletal 5 OS=Homo sapiens OX=9606 GN=KRT5 PE=1 SV=3	716	62568	38	31	24	22	35.8	7.59	2775	1	1	1	713.341	1424.67	2	1424.67	-0.0011	0	19.43	0.14	K	VDALMDEINFMK	M			File23647 Spectrum4225 scans: 6965
10	sp|P13647|K2C5_HUMAN	Keratin, type II cytoskeletal 5 OS=Homo sapiens OX=9606 GN=KRT5 PE=1 SV=3	716	62568	38	31	24	22	35.8	7.59	2780	1	1	1	713.867	1425.72	2	1425.72	0.0013	1	46.46	0.00033	R	TTAENEFVMLKK	D	Oxidation (M)	0.000000001000.0	File23647 Spectrum1672 scans: 4155
10	sp|P13647|K2C5_HUMAN	Keratin, type II cytoskeletal 5 OS=Homo sapiens OX=9606 GN=KRT5 PE=1 SV=3	716	62568	38	31	24	22	35.8	7.59	2781	1	1	1	476.248	1425.72	3	1425.72	0.0039	1	38.11	0.0022	R	TTAENEFVMLKK	D	Oxidation (M)	0.000000001000.0	File23647 Spectrum1661 scans: 4143
10	sp|P13647|K2C5_HUMAN	Keratin, type II cytoskeletal 5 OS=Homo sapiens OX=9606 GN=KRT5 PE=1 SV=3	716	62568	38	31	24	22	35.8	7.59	2846	1	1	1	720.36	1438.7	2	1438.71	-0.0007	0	38.86	0.002	R	GLGVGFGSGGGSSSSVK	F			File23647 Spectrum1950 scans: 4469
10	sp|P13647|K2C5_HUMAN	Keratin, type II cytoskeletal 5 OS=Homo sapiens OX=9606 GN=KRT5 PE=1 SV=3	716	62568	38	31	24	22	35.8	7.59	2855	1	1	1	721.338	1440.66	2	1440.66	-0.0009	0	54.78	3e-05	K	VDALMDEINFMK	M	Oxidation (M)	0.000010000000.0	File23647 Spectrum3715 scans: 6354
10	sp|P13647|K2C5_HUMAN	Keratin, type II cytoskeletal 5 OS=Homo sapiens OX=9606 GN=KRT5 PE=1 SV=3	716	62568	38	31	24	22	35.8	7.59	2915	1	1	1	729.336	1456.66	2	1456.66	0.0005	0	55.05	2.6e-05	K	VDALMDEINFMK	M	2 Oxidation (M)	0.000010000010.0	File23647 Spectrum2833 scans: 5398
10	sp|P13647|K2C5_HUMAN	Keratin, type II cytoskeletal 5 OS=Homo sapiens OX=9606 GN=KRT5 PE=1 SV=3	716	62568	38	31	24	22	35.8	7.59	2982	1	1	1	743.352	1484.69	2	1484.69	-0.0007	1	37.12	0.002	R	SRTEAESWYQTK	Y			File23647 Spectrum1247 scans: 3668
10	sp|P13647|K2C5_HUMAN	Keratin, type II cytoskeletal 5 OS=Homo sapiens OX=9606 GN=KRT5 PE=1 SV=3	716	62568	38	31	24	22	35.8	7.59	2983	1	1	1	495.904	1484.69	3	1484.69	-0.0007	1	13.94	0.41	R	SRTEAESWYQTK	Y			File23647 Spectrum1287 scans: 3710
10	sp|P13647|K2C5_HUMAN	Keratin, type II cytoskeletal 5 OS=Homo sapiens OX=9606 GN=KRT5 PE=1 SV=3	716	62568	38	31	24	22	35.8	7.59	3485	1	1	1	851.393	1700.77	2	1700.79	-0.0183	0	6.57	1.4	K	QCANLQNAIADAEQR	G			File23647 Spectrum1096 scans: 3508	emPAI	3.19
11	sp|P48668|K2C6C_HUMAN	Keratin, type II cytoskeletal 6C OS=Homo sapiens OX=9606 GN=KRT6C PE=1 SV=3	714	60273	37	29	24	22	37.6	8.09	236	1	0	0	414.218	826.422	2	826.423	-0.0006	0	40.16	0.0012	K	FASFIDK	V			File23647 Spectrum2466 scans: 5012
11	sp|P48668|K2C6C_HUMAN	Keratin, type II cytoskeletal 6C OS=Homo sapiens OX=9606 GN=KRT6C PE=1 SV=3	714	60273	37	29	24	22	37.6	8.09	237	1	0	0	414.218	826.422	2	826.423	-0.0002	0	38.06	0.0019	K	FASFIDK	V			File23647 Spectrum2388 scans: 4930
11	sp|P48668|K2C6C_HUMAN	Keratin, type II cytoskeletal 6C OS=Homo sapiens OX=9606 GN=KRT6C PE=1 SV=3	714	60273	37	29	24	22	37.6	8.09	489	1	0	0	441.238	880.462	2	880.465	-0.0032	0	0.27	11	R	SLYGLGGSK	R			File23647 Spectrum1875 scans: 4390
11	sp|P48668|K2C6C_HUMAN	Keratin, type II cytoskeletal 6C OS=Homo sapiens OX=9606 GN=KRT6C PE=1 SV=3	714	60273	37	29	24	22	37.6	8.09	490	1	0	0	441.243	880.471	2	880.465	0.0054	0	40.83	0.00099	R	SLYGLGGSK	R			File23647 Spectrum1793 scans: 4300
11	sp|P48668|K2C6C_HUMAN	Keratin, type II cytoskeletal 6C OS=Homo sapiens OX=9606 GN=KRT6C PE=1 SV=3	714	60273	37	29	24	22	37.6	8.09	694	1	0	0	473.259	944.504	2	944.504	0	1	37.37	0.0045	R	GRLDSELR	N			File23647 Spectrum661 scans: 3009
11	sp|P48668|K2C6C_HUMAN	Keratin, type II cytoskeletal 6C OS=Homo sapiens OX=9606 GN=KRT6C PE=1 SV=3	714	60273	37	29	24	22	37.6	8.09	779	1	0	0	486.761	971.507	2	971.504	0.003	0	48.28	0.00022	K	QEIAEINR	M			File23647 Spectrum887 scans: 3262
11	sp|P48668|K2C6C_HUMAN	Keratin, type II cytoskeletal 6C OS=Homo sapiens OX=9606 GN=KRT6C PE=1 SV=3	714	60273	37	29	24	22	37.6	8.09	948	1	0	0	508.773	1015.53	2	1015.53	0.0025	0	38.77	0.0027	R	QLDSIVGER	G			File23647 Spectrum1670 scans: 4153
11	sp|P48668|K2C6C_HUMAN	Keratin, type II cytoskeletal 6C OS=Homo sapiens OX=9606 GN=KRT6C PE=1 SV=3	714	60273	37	29	24	22	37.6	8.09	949	1	0	0	508.774	1015.53	2	1015.53	0.0035	0	53.62	8.3e-05	R	QLDSIVGER	G			File23647 Spectrum1728 scans: 4222
11	sp|P48668|K2C6C_HUMAN	Keratin, type II cytoskeletal 6C OS=Homo sapiens OX=9606 GN=KRT6C PE=1 SV=3	714	60273	37	29	24	22	37.6	8.09	983	1	0	0	513.732	1025.45	2	1025.45	0.0001	0	30.81	0.0054	K	DVDAAYMNK	V			File23647 Spectrum1013 scans: 3421
11	sp|P48668|K2C6C_HUMAN	Keratin, type II cytoskeletal 6C OS=Homo sapiens OX=9606 GN=KRT6C PE=1 SV=3	714	60273	37	29	24	22	37.6	8.09	985	2	0	0	513.764	1025.51	2	1025.51	-0.0003	0	0.42	12	R	SGFSSISVSR	S			File23647 Spectrum3160 scans: 5747
11	sp|P48668|K2C6C_HUMAN	Keratin, type II cytoskeletal 6C OS=Homo sapiens OX=9606 GN=KRT6C PE=1 SV=3	714	60273	37	29	24	22	37.6	8.09	987	1	0	0	513.766	1025.52	2	1025.51	0.0025	0	56.08	3.3e-05	R	SGFSSISVSR	S			File23647 Spectrum1790 scans: 4297
11	sp|P48668|K2C6C_HUMAN	Keratin, type II cytoskeletal 6C OS=Homo sapiens OX=9606 GN=KRT6C PE=1 SV=3	714	60273	37	29	24	22	37.6	8.09	1276	1	0	0	361.538	1081.59	3	1081.59	-0.0004	1	29.29	0.014	K	FASFIDKVR	F			File23647 Spectrum2361 scans: 4901
11	sp|P48668|K2C6C_HUMAN	Keratin, type II cytoskeletal 6C OS=Homo sapiens OX=9606 GN=KRT6C PE=1 SV=3	714	60273	37	29	24	22	37.6	8.09	1277	1	0	0	541.804	1081.59	2	1081.59	0.0017	1	44.49	0.00038	K	FASFIDKVR	F			File23647 Spectrum2352 scans: 4892
11	sp|P48668|K2C6C_HUMAN	Keratin, type II cytoskeletal 6C OS=Homo sapiens OX=9606 GN=KRT6C PE=1 SV=3	714	60273	37	29	24	22	37.6	8.09	1396	2	0	0	554.267	1106.52	2	1106.54	-0.0162	0	2.9	6.8	K	AQYEEIAQR	S			File23647 Spectrum2539 scans: 5088
11	sp|P48668|K2C6C_HUMAN	Keratin, type II cytoskeletal 6C OS=Homo sapiens OX=9606 GN=KRT6C PE=1 SV=3	714	60273	37	29	24	22	37.6	8.09	1398	1	0	0	554.274	1106.53	2	1106.54	-0.0023	0	39.94	0.0016	K	AQYEEIAQR	S			File23647 Spectrum863 scans: 3227
11	sp|P48668|K2C6C_HUMAN	Keratin, type II cytoskeletal 6C OS=Homo sapiens OX=9606 GN=KRT6C PE=1 SV=3	714	60273	37	29	24	22	37.6	8.09	1616	1	0	0	577.282	1152.55	2	1152.55	0.0002	0	36.17	0.0034	K	EYQELMNVK	L			File23647 Spectrum2077 scans: 4603
11	sp|P48668|K2C6C_HUMAN	Keratin, type II cytoskeletal 6C OS=Homo sapiens OX=9606 GN=KRT6C PE=1 SV=3	714	60273	37	29	24	22	37.6	8.09	1677	1	0	0	583.297	1164.58	2	1164.58	0.0013	0	57.41	2.9e-05	K	YEELQVTAGR	H			File23647 Spectrum1538 scans: 3974
11	sp|P48668|K2C6C_HUMAN	Keratin, type II cytoskeletal 6C OS=Homo sapiens OX=9606 GN=KRT6C PE=1 SV=3	714	60273	37	29	24	22	37.6	8.09	1693	1	0	0	585.279	1168.54	2	1168.54	0.0003	0	22.63	0.066	K	EYQELMNVK	L	Oxidation (M)	0.000001000.0	File23647 Spectrum1146 scans: 3562
11	sp|P48668|K2C6C_HUMAN	Keratin, type II cytoskeletal 6C OS=Homo sapiens OX=9606 GN=KRT6C PE=1 SV=3	714	60273	37	29	24	22	37.6	8.09	1708	1	0	0	586.823	1171.63	2	1171.63	-0.0001	1	27.45	0.027	R	RQLDSIVGER	G			File23647 Spectrum1207 scans: 3626
11	sp|P48668|K2C6C_HUMAN	Keratin, type II cytoskeletal 6C OS=Homo sapiens OX=9606 GN=KRT6C PE=1 SV=3	714	60273	37	29	24	22	37.6	8.09	1865	1	0	0	602.321	1202.63	2	1202.63	-0.0015	0	49.04	0.00025	K	WTLLQEQGTK	T			File23647 Spectrum2836 scans: 5402
11	sp|P48668|K2C6C_HUMAN	Keratin, type II cytoskeletal 6C OS=Homo sapiens OX=9606 GN=KRT6C PE=1 SV=3	714	60273	37	29	24	22	37.6	8.09	1866	1	0	0	602.322	1202.63	2	1202.63	-0.0004	0	50.37	0.00017	K	WTLLQEQGTK	T			File23647 Spectrum2907 scans: 5477
11	sp|P48668|K2C6C_HUMAN	Keratin, type II cytoskeletal 6C OS=Homo sapiens OX=9606 GN=KRT6C PE=1 SV=3	714	60273	37	29	24	22	37.6	8.09	1869	1	0	0	602.797	1203.58	2	1203.58	-0.0002	0	20.37	0.13	R	NMQDLVEDLK	N			File23647 Spectrum3565 scans: 6194
11	sp|P48668|K2C6C_HUMAN	Keratin, type II cytoskeletal 6C OS=Homo sapiens OX=9606 GN=KRT6C PE=1 SV=3	714	60273	37	29	24	22	37.6	8.09	1906	1	0	0	606.782	1211.55	2	1211.55	0.0041	0	41.78	0.0006	R	AEAESWYQTK	Y			File23647 Spectrum1624 scans: 4097
11	sp|P48668|K2C6C_HUMAN	Keratin, type II cytoskeletal 6C OS=Homo sapiens OX=9606 GN=KRT6C PE=1 SV=3	714	60273	37	29	24	22	37.6	8.09	1928	1	0	0	611.82	1221.62	2	1221.62	0.0007	0	65.89	4.3e-06	R	TAAENEFVTLK	K			File23647 Spectrum2390 scans: 4932
11	sp|P48668|K2C6C_HUMAN	Keratin, type II cytoskeletal 6C OS=Homo sapiens OX=9606 GN=KRT6C PE=1 SV=3	714	60273	37	29	24	22	37.6	8.09	1929	9	0	0	611.825	1221.64	2	1221.62	0.0112	0	1.76	10	R	TAAENEFVTLK	K			File23647 Spectrum849 scans: 3209
11	sp|P48668|K2C6C_HUMAN	Keratin, type II cytoskeletal 6C OS=Homo sapiens OX=9606 GN=KRT6C PE=1 SV=3	714	60273	37	29	24	22	37.6	8.09	1930	4	0	0	408.22	1221.64	3	1221.62	0.0129	0	8.1	2.5	R	TAAENEFVTLK	K			File23647 Spectrum873 scans: 3239
11	sp|P48668|K2C6C_HUMAN	Keratin, type II cytoskeletal 6C OS=Homo sapiens OX=9606 GN=KRT6C PE=1 SV=3	714	60273	37	29	24	22	37.6	8.09	1965	10	0	0	615.325	1228.64	2	1228.65	-0.0167	1	3.57	7.6	R	QLDSIVGERGR	L			File23647 Spectrum420 scans: 2741
11	sp|P48668|K2C6C_HUMAN	Keratin, type II cytoskeletal 6C OS=Homo sapiens OX=9606 GN=KRT6C PE=1 SV=3	714	60273	37	29	24	22	37.6	8.09	2319	1	0	0	439.237	1314.69	3	1314.69	-0.0001	1	36.29	0.0044	R	NTKQEIAEINR	M			File23647 Spectrum681 scans: 3030
11	sp|P48668|K2C6C_HUMAN	Keratin, type II cytoskeletal 6C OS=Homo sapiens OX=9606 GN=KRT6C PE=1 SV=3	714	60273	37	29	24	22	37.6	8.09	2320	1	0	0	658.352	1314.69	2	1314.69	0.0004	1	29.96	0.019	R	NTKQEIAEINR	M			File23647 Spectrum669 scans: 3017
11	sp|P48668|K2C6C_HUMAN	Keratin, type II cytoskeletal 6C OS=Homo sapiens OX=9606 GN=KRT6C PE=1 SV=3	714	60273	37	29	24	22	37.6	8.09	2484	1	0	0	453.249	1356.73	3	1356.72	0.0016	1	28.55	0.023	K	NKLEGLEDALQK	A			File23647 Spectrum2350 scans: 4890
11	sp|P48668|K2C6C_HUMAN	Keratin, type II cytoskeletal 6C OS=Homo sapiens OX=9606 GN=KRT6C PE=1 SV=3	714	60273	37	29	24	22	37.6	8.09	2485	1	0	0	679.372	1356.73	2	1356.72	0.0046	1	48.71	0.00021	K	NKLEGLEDALQK	A			File23647 Spectrum2318 scans: 4856
11	sp|P48668|K2C6C_HUMAN	Keratin, type II cytoskeletal 6C OS=Homo sapiens OX=9606 GN=KRT6C PE=1 SV=3	714	60273	37	29	24	22	37.6	8.09	2696	1	0	0	704.36	1406.7	2	1406.7	0.0003	0	55.71	3.9e-05	K	ADTLTDEINFLR	A			File23647 Spectrum4067 scans: 6758
11	sp|P48668|K2C6C_HUMAN	Keratin, type II cytoskeletal 6C OS=Homo sapiens OX=9606 GN=KRT6C PE=1 SV=3	714	60273	37	29	24	22	37.6	8.09	2763	1	0	0	712.82	1423.63	2	1423.63	0	0	64.26	2.3e-06	R	GSGGLGGACGGAGFGSR	S			File23647 Spectrum1382 scans: 3810
11	sp|P48668|K2C6C_HUMAN	Keratin, type II cytoskeletal 6C OS=Homo sapiens OX=9606 GN=KRT6C PE=1 SV=3	714	60273	37	29	24	22	37.6	8.09	2877	1	0	0	724.393	1446.77	2	1446.77	0.0029	0	77.66	2.2e-07	R	AIGGGLSSVGGGSSTIK	Y			File23647 Spectrum1779 scans: 4285
11	sp|P48668|K2C6C_HUMAN	Keratin, type II cytoskeletal 6C OS=Homo sapiens OX=9606 GN=KRT6C PE=1 SV=3	714	60273	37	29	24	22	37.6	8.09	2907	1	0	0	728.346	1454.68	2	1454.68	-0.0015	1	54.12	4.4e-05	R	SRAEAESWYQTK	Y			File23647 Spectrum1183 scans: 3601
11	sp|P48668|K2C6C_HUMAN	Keratin, type II cytoskeletal 6C OS=Homo sapiens OX=9606 GN=KRT6C PE=1 SV=3	714	60273	37	29	24	22	37.6	8.09	2908	1	0	0	485.9	1454.68	3	1454.68	0.0003	1	29.75	0.012	R	SRAEAESWYQTK	Y			File23647 Spectrum1189 scans: 3607
11	sp|P48668|K2C6C_HUMAN	Keratin, type II cytoskeletal 6C OS=Homo sapiens OX=9606 GN=KRT6C PE=1 SV=3	714	60273	37	29	24	22	37.6	8.09	3274	1	0	0	799.883	1597.75	2	1597.75	0.0002	0	104.02	4.6e-10	R	ISIGGGSCAISGGYGSR	A			File23647 Spectrum1997 scans: 4519	emPAI	3.43
12	sp|Q14764|MVP_HUMAN	Major vault protein OS=Homo sapiens OX=9606 GN=MVP PE=1 SV=4	555	99551	35	24	24	19	28.9	5.34	261	1	1	1	417.239	832.463	2	832.463	-0.0001	0	23.54	0.063	R	VLFAPMR	M			File23647 Spectrum2903 scans: 5472
12	sp|Q14764|MVP_HUMAN	Major vault protein OS=Homo sapiens OX=9606 GN=MVP PE=1 SV=4	555	99551	35	24	24	19	28.9	5.34	366	1	1	1	425.236	848.458	2	848.458	0	0	25.06	0.043	R	VLFAPMR	M	Oxidation (M)	0.0000010.0	File23647 Spectrum1973 scans: 4493
12	sp|Q14764|MVP_HUMAN	Major vault protein OS=Homo sapiens OX=9606 GN=MVP PE=1 SV=4	555	99551	35	24	24	19	28.9	5.34	456	1	1	1	436.286	870.557	2	870.554	0.0033	0	25.34	0.02	K	LLQSLGLK	S			File23647 Spectrum2641 scans: 5197
12	sp|Q14764|MVP_HUMAN	Major vault protein OS=Homo sapiens OX=9606 GN=MVP PE=1 SV=4	555	99551	35	24	24	19	28.9	5.34	492	1	1	1	441.264	880.513	2	880.513	-0.0002	0	38.9	0.00066	K	SLQPLAPR	N			File23647 Spectrum1383 scans: 3811
12	sp|Q14764|MVP_HUMAN	Major vault protein OS=Homo sapiens OX=9606 GN=MVP PE=1 SV=4	555	99551	35	24	24	19	28.9	5.34	493	5	1	1	441.264	880.514	2	880.513	0.0007	0	2.14	3.1	K	SLQPLAPR	N			File23647 Spectrum1116 scans: 3530
12	sp|Q14764|MVP_HUMAN	Major vault protein OS=Homo sapiens OX=9606 GN=MVP PE=1 SV=4	555	99551	35	24	24	19	28.9	5.34	712	1	1	1	475.745	949.476	2	949.476	0.0005	0	22.22	0.095	K	ALLDFEDK	D			File23647 Spectrum3139 scans: 5725
12	sp|Q14764|MVP_HUMAN	Major vault protein OS=Homo sapiens OX=9606 GN=MVP PE=1 SV=4	555	99551	35	24	24	19	28.9	5.34	865	1	1	1	496.774	991.533	2	991.534	-0.0006	0	35.49	0.0041	R	ELELVYAR	A			File23647 Spectrum2737 scans: 5298
12	sp|Q14764|MVP_HUMAN	Major vault protein OS=Homo sapiens OX=9606 GN=MVP PE=1 SV=4	555	99551	35	24	24	19	28.9	5.34	950	1	1	1	508.785	1015.56	2	1015.55	0.0008	0	38.2	0.003	R	AQLELEVSK	A			File23647 Spectrum1857 scans: 4371
12	sp|Q14764|MVP_HUMAN	Major vault protein OS=Homo sapiens OX=9606 GN=MVP PE=1 SV=4	555	99551	35	24	24	19	28.9	5.34	1180	1	1	1	530.787	1059.56	2	1059.56	0	0	51.45	0.00015	R	GPLEYVPSAK	V			File23647 Spectrum2113 scans: 4641
12	sp|Q14764|MVP_HUMAN	Major vault protein OS=Homo sapiens OX=9606 GN=MVP PE=1 SV=4	555	99551	35	24	24	19	28.9	5.34	1181	1	1	1	530.788	1059.56	2	1059.56	0.0004	0	63.24	9.9e-06	R	GPLEYVPSAK	V			File23647 Spectrum2188 scans: 4720
12	sp|Q14764|MVP_HUMAN	Major vault protein OS=Homo sapiens OX=9606 GN=MVP PE=1 SV=4	555	99551	35	24	24	19	28.9	5.34	1438	1	1	1	557.809	1113.6	2	1113.6	-0.0003	0	43.1	0.00072	K	AQQLAEVEVK	K			File23647 Spectrum1360 scans: 3787
12	sp|Q14764|MVP_HUMAN	Major vault protein OS=Homo sapiens OX=9606 GN=MVP PE=1 SV=4	555	99551	35	24	24	19	28.9	5.34	1511	1	1	1	565.806	1129.6	2	1129.6	-0.0001	0	62.6	1.1e-05	R	IEGEGSVLQAK	L			File23647 Spectrum1204 scans: 3623
12	sp|Q14764|MVP_HUMAN	Major vault protein OS=Homo sapiens OX=9606 GN=MVP PE=1 SV=4	555	99551	35	24	24	19	28.9	5.34	1512	1	1	1	565.807	1129.6	2	1129.6	0.0006	0	29.5	0.022	R	IEGEGSVLQAK	L			File23647 Spectrum1286 scans: 3709
12	sp|Q14764|MVP_HUMAN	Major vault protein OS=Homo sapiens OX=9606 GN=MVP PE=1 SV=4	555	99551	35	24	24	19	28.9	5.34	1757	1	1	1	394.875	1181.6	3	1181.6	0.0046	0	10.77	1.1	K	GPDGMALPRPR	D	Oxidation (M)	0.00001000000.0	File23647 Spectrum483 scans: 2817
12	sp|Q14764|MVP_HUMAN	Major vault protein OS=Homo sapiens OX=9606 GN=MVP PE=1 SV=4	555	99551	35	24	24	19	28.9	5.34	2025	1	1	1	414.907	1241.7	3	1241.7	-0.0001	1	31.38	0.0078	K	AQQLAEVEVKK	F			File23647 Spectrum667 scans: 3015
12	sp|Q14764|MVP_HUMAN	Major vault protein OS=Homo sapiens OX=9606 GN=MVP PE=1 SV=4	555	99551	35	24	24	19	28.9	5.34	2026	1	1	1	621.856	1241.7	2	1241.7	0.0003	1	39.06	0.0013	K	AQQLAEVEVKK	F			File23647 Spectrum696 scans: 3046
12	sp|Q14764|MVP_HUMAN	Major vault protein OS=Homo sapiens OX=9606 GN=MVP PE=1 SV=4	555	99551	35	24	24	19	28.9	5.34	2083	1	1	1	629.328	1256.64	2	1256.64	-0.0014	0	17.5	0.26	R	DLAVAGPEMQVK	L			File23647 Spectrum2308 scans: 4846
12	sp|Q14764|MVP_HUMAN	Major vault protein OS=Homo sapiens OX=9606 GN=MVP PE=1 SV=4	555	99551	35	24	24	19	28.9	5.34	2084	1	1	1	629.329	1256.64	2	1256.64	-0.0008	0	33.2	0.0071	R	DLAVAGPEMQVK	L			File23647 Spectrum2234 scans: 4768
12	sp|Q14764|MVP_HUMAN	Major vault protein OS=Homo sapiens OX=9606 GN=MVP PE=1 SV=4	555	99551	35	24	24	19	28.9	5.34	2146	1	1	1	637.327	1272.64	2	1272.64	0.001	0	28.01	0.027	R	DLAVAGPEMQVK	L	Oxidation (M)	0.000000001000.0	File23647 Spectrum1503 scans: 3937
12	sp|Q14764|MVP_HUMAN	Major vault protein OS=Homo sapiens OX=9606 GN=MVP PE=1 SV=4	555	99551	35	24	24	19	28.9	5.34	2193	1	1	1	643.816	1285.62	2	1285.62	-0.0025	0	22.33	0.075	R	TAVFGFETSEAK	G			File23647 Spectrum3070 scans: 5648
12	sp|Q14764|MVP_HUMAN	Major vault protein OS=Homo sapiens OX=9606 GN=MVP PE=1 SV=4	555	99551	35	24	24	19	28.9	5.34	2194	1	1	1	643.818	1285.62	2	1285.62	0.0031	0	48.62	0.00019	R	TAVFGFETSEAK	G			File23647 Spectrum2990 scans: 5564
12	sp|Q14764|MVP_HUMAN	Major vault protein OS=Homo sapiens OX=9606 GN=MVP PE=1 SV=4	555	99551	35	24	24	19	28.9	5.34	2263	1	1	1	652.314	1302.61	2	1302.61	0.0002	0	62	7.9e-06	R	HYCTVANPVSR	D			File23647 Spectrum568 scans: 2909
12	sp|Q14764|MVP_HUMAN	Major vault protein OS=Homo sapiens OX=9606 GN=MVP PE=1 SV=4	555	99551	35	24	24	19	28.9	5.34	2337	1	1	1	660.333	1318.65	2	1318.66	-0.0029	0	3.59	7.7	K	QMTEAIGPSTIR	D	Oxidation (M)	0.010000000000.0	File23647 Spectrum1412 scans: 3841
12	sp|Q14764|MVP_HUMAN	Major vault protein OS=Homo sapiens OX=9606 GN=MVP PE=1 SV=4	555	99551	35	24	24	19	28.9	5.34	2399	1	1	1	669.367	1336.72	2	1336.72	-0.0044	0	23	0.052	K	ELPPGVEELLNK	G			File23647 Spectrum3948 scans: 6619
12	sp|Q14764|MVP_HUMAN	Major vault protein OS=Homo sapiens OX=9606 GN=MVP PE=1 SV=4	555	99551	35	24	24	19	28.9	5.34	2400	1	1	1	669.369	1336.72	2	1336.72	-0.0011	0	12.21	0.66	K	ELPPGVEELLNK	G			File23647 Spectrum3998 scans: 6681
12	sp|Q14764|MVP_HUMAN	Major vault protein OS=Homo sapiens OX=9606 GN=MVP PE=1 SV=4	555	99551	35	24	24	19	28.9	5.34	2523	1	1	1	455.889	1364.64	3	1364.65	-0.0011	1	10.83	1.1	K	ALLDFEDKDGDK	V			File23647 Spectrum2443 scans: 4987
12	sp|Q14764|MVP_HUMAN	Major vault protein OS=Homo sapiens OX=9606 GN=MVP PE=1 SV=4	555	99551	35	24	24	19	28.9	5.34	2641	6	1	1	465.23	1392.67	3	1392.67	0.0018	0	2.99	7.3	R	GAVASVTFDDFHK	N			File23647 Spectrum2373 scans: 4914
12	sp|Q14764|MVP_HUMAN	Major vault protein OS=Homo sapiens OX=9606 GN=MVP PE=1 SV=4	555	99551	35	24	24	19	28.9	5.34	2642	1	1	1	697.343	1392.67	2	1392.67	0.0033	0	50.66	0.00012	R	GAVASVTFDDFHK	N			File23647 Spectrum2316 scans: 4854
12	sp|Q14764|MVP_HUMAN	Major vault protein OS=Homo sapiens OX=9606 GN=MVP PE=1 SV=4	555	99551	35	24	24	19	28.9	5.34	2906	1	1	1	727.852	1453.69	2	1453.69	-0.001	0	26.79	0.024	K	LFSVPDFVGDACK	A			File23647 Spectrum4062 scans: 6753
12	sp|Q14764|MVP_HUMAN	Major vault protein OS=Homo sapiens OX=9606 GN=MVP PE=1 SV=4	555	99551	35	24	24	19	28.9	5.34	3106	1	1	1	766.385	1530.76	2	1530.76	-0.0025	0	58.47	2.1e-05	R	VPHNAAVQVYDYR	E			File23647 Spectrum1505 scans: 3939
12	sp|Q14764|MVP_HUMAN	Major vault protein OS=Homo sapiens OX=9606 GN=MVP PE=1 SV=4	555	99551	35	24	24	19	28.9	5.34	3107	1	1	1	511.26	1530.76	3	1530.76	0.0015	0	35.25	0.0049	R	VPHNAAVQVYDYR	E			File23647 Spectrum1532 scans: 3968
12	sp|Q14764|MVP_HUMAN	Major vault protein OS=Homo sapiens OX=9606 GN=MVP PE=1 SV=4	555	99551	35	24	24	19	28.9	5.34	3155	1	1	1	771.91	1541.81	2	1541.8	0.0012	0	80.11	1.4e-07	K	AQALAIETEAELQR	V			File23647 Spectrum2692 scans: 5250
12	sp|Q14764|MVP_HUMAN	Major vault protein OS=Homo sapiens OX=9606 GN=MVP PE=1 SV=4	555	99551	35	24	24	19	28.9	5.34	3764	1	1	1	908.48	1814.95	2	1814.95	0.0008	0	25.14	0.031	R	LAQDPFPLYPGEVLEK	D			File23647 Spectrum4194 scans: 6919
12	sp|Q14764|MVP_HUMAN	Major vault protein OS=Homo sapiens OX=9606 GN=MVP PE=1 SV=4	555	99551	35	24	24	19	28.9	5.34	4007	1	1	1	965.991	1929.97	2	1929.97	-0.0001	0	74.21	4.9e-07	R	QAIPLDENEGIYVQDVK	T			File23647 Spectrum2993 scans: 5567
12	sp|Q14764|MVP_HUMAN	Major vault protein OS=Homo sapiens OX=9606 GN=MVP PE=1 SV=4	555	99551	35	24	24	19	28.9	5.34	4265	1	1	1	718.035	2151.08	3	2151.09	-0.0019	0	22.67	0.064	R	IPPYHYIHVLDQNSNVSR	V			File23647 Spectrum2264 scans: 4799	emPAI	1.1
13	sp|P07437|TBB5_HUMAN	Tubulin beta chain OS=Homo sapiens OX=9606 GN=TUBB PE=1 SV=2	504	50095	26	19	13	10	32.9	4.78	997	1	1	0	514.764	1027.51	2	1027.51	0.0005	0	36.78	0.0027	K	TAVCDIPPR	G			File23647 Spectrum796 scans: 3152
13	sp|P07437|TBB5_HUMAN	Tubulin beta chain OS=Homo sapiens OX=9606 GN=TUBB PE=1 SV=2	504	50095	26	19	13	10	32.9	4.78	998	3	1	0	514.772	1027.53	2	1027.51	0.0168	0	5.57	3.9	K	TAVCDIPPR	G			File23647 Spectrum953 scans: 3352
13	sp|P07437|TBB5_HUMAN	Tubulin beta chain OS=Homo sapiens OX=9606 GN=TUBB PE=1 SV=2	504	50095	26	19	13	10	32.9	4.78	1000	1	1	0	514.773	1027.53	2	1027.51	0.0203	0	15.05	0.41	K	TAVCDIPPR	G			File23647 Spectrum1084 scans: 3496
13	sp|P07437|TBB5_HUMAN	Tubulin beta chain OS=Homo sapiens OX=9606 GN=TUBB PE=1 SV=2	504	50095	26	19	13	10	32.9	4.78	1045	1	1	0	520.3	1038.58	2	1038.59	-0.0013	0	21.36	0.061	R	YLTVAAVFR	G			File23647 Spectrum3890 scans: 6552
13	sp|P07437|TBB5_HUMAN	Tubulin beta chain OS=Homo sapiens OX=9606 GN=TUBB PE=1 SV=2	504	50095	26	19	13	10	32.9	4.78	1046	1	1	0	520.301	1038.59	2	1038.59	0.0008	0	11.77	0.54	R	YLTVAAVFR	G			File23647 Spectrum3836 scans: 6488
13	sp|P07437|TBB5_HUMAN	Tubulin beta chain OS=Homo sapiens OX=9606 GN=TUBB PE=1 SV=2	504	50095	26	19	13	10	32.9	4.78	1509	1	1	0	565.802	1129.59	2	1129.59	0.0021	0	53.47	8.7e-05	R	FPGQLNADLR	K			File23647 Spectrum2376 scans: 4917
13	sp|P07437|TBB5_HUMAN	Tubulin beta chain OS=Homo sapiens OX=9606 GN=TUBB PE=1 SV=2	504	50095	26	19	13	10	32.9	4.78	1510	1	1	0	565.805	1129.59	2	1129.59	0.007	0	37.66	0.0036	R	FPGQLNADLR	K			File23647 Spectrum2451 scans: 4996
13	sp|P07437|TBB5_HUMAN	Tubulin beta chain OS=Homo sapiens OX=9606 GN=TUBB PE=1 SV=2	504	50095	26	19	13	10	32.9	4.78	1583	1	0	0	572.32	1142.63	2	1142.63	-0.0007	0	51.33	0.00014	K	LAVNMVPFPR	L			File23647 Spectrum3553 scans: 6180
13	sp|P07437|TBB5_HUMAN	Tubulin beta chain OS=Homo sapiens OX=9606 GN=TUBB PE=1 SV=2	504	50095	26	19	13	10	32.9	4.78	1584	1	1	0	572.321	1142.63	2	1142.63	0.0005	0	29.71	0.018	K	LAVNMVPFPR	L			File23647 Spectrum3637 scans: 6270
13	sp|P07437|TBB5_HUMAN	Tubulin beta chain OS=Homo sapiens OX=9606 GN=TUBB PE=1 SV=2	504	50095	26	19	13	10	32.9	4.78	1641	1	1	0	580.317	1158.62	2	1158.62	-0.0016	0	25.05	0.065	K	LAVNMVPFPR	L	Oxidation (M)	0.0000100000.0	File23647 Spectrum2821 scans: 5386
13	sp|P07437|TBB5_HUMAN	Tubulin beta chain OS=Homo sapiens OX=9606 GN=TUBB PE=1 SV=2	504	50095	26	19	13	10	32.9	4.78	1642	1	1	0	580.318	1158.62	2	1158.62	-0.0003	0	28.59	0.029	K	LAVNMVPFPR	L	Oxidation (M)	0.0000100000.0	File23647 Spectrum2896 scans: 5465
13	sp|P07437|TBB5_HUMAN	Tubulin beta chain OS=Homo sapiens OX=9606 GN=TUBB PE=1 SV=2	504	50095	26	19	13	10	32.9	4.78	1964	1	1	0	615.302	1228.59	2	1228.59	-0.0011	0	43.19	0.00057	R	ISEQFTAMFR	R			File23647 Spectrum3675 scans: 6310
13	sp|P07437|TBB5_HUMAN	Tubulin beta chain OS=Homo sapiens OX=9606 GN=TUBB PE=1 SV=2	504	50095	26	19	13	10	32.9	4.78	2133	1	1	0	636.367	1270.72	2	1270.72	-0.0017	1	50.48	9.7e-05	R	KLAVNMVPFPR	L			File23647 Spectrum2956 scans: 5528
13	sp|P07437|TBB5_HUMAN	Tubulin beta chain OS=Homo sapiens OX=9606 GN=TUBB PE=1 SV=2	504	50095	26	19	13	10	32.9	4.78	2254	1	1	1	651.323	1300.63	2	1300.63	0.0021	0	52.66	6.8e-05	R	ISVYYNEATGGK	Y			File23647 Spectrum1653 scans: 4135
13	sp|P07437|TBB5_HUMAN	Tubulin beta chain OS=Homo sapiens OX=9606 GN=TUBB PE=1 SV=2	504	50095	26	19	13	10	32.9	4.78	2339	1	1	0	660.355	1318.7	2	1318.7	0	0	51.99	0.0001	R	IMNTFSVVPSPK	V			File23647 Spectrum2959 scans: 5532
13	sp|P07437|TBB5_HUMAN	Tubulin beta chain OS=Homo sapiens OX=9606 GN=TUBB PE=1 SV=2	504	50095	26	19	13	10	32.9	4.78	2340	1	1	0	660.356	1318.7	2	1318.7	0.0019	0	44.66	0.00051	R	IMNTFSVVPSPK	V			File23647 Spectrum2883 scans: 5451
13	sp|P07437|TBB5_HUMAN	Tubulin beta chain OS=Homo sapiens OX=9606 GN=TUBB PE=1 SV=2	504	50095	26	19	13	10	32.9	4.78	2389	1	1	0	668.352	1334.69	2	1334.69	-0.0005	0	55.56	4.1e-05	R	IMNTFSVVPSPK	V	Oxidation (M)	0.010000000000.0	File23647 Spectrum2448 scans: 4993
13	sp|P07437|TBB5_HUMAN	Tubulin beta chain OS=Homo sapiens OX=9606 GN=TUBB PE=1 SV=2	504	50095	26	19	13	10	32.9	4.78	2390	1	1	0	668.355	1334.69	2	1334.69	0.0041	0	33.86	0.0061	R	IMNTFSVVPSPK	V	Oxidation (M)	0.010000000000.0	File23647 Spectrum2363 scans: 4903
13	sp|P07437|TBB5_HUMAN	Tubulin beta chain OS=Homo sapiens OX=9606 GN=TUBB PE=1 SV=2	504	50095	26	19	13	10	32.9	4.78	2874	1	1	0	723.85	1445.69	2	1445.68	0.0037	0	56.42	2.9e-05	K	EVDEQMLNVQNK	N			File23647 Spectrum1731 scans: 4225
13	sp|P07437|TBB5_HUMAN	Tubulin beta chain OS=Homo sapiens OX=9606 GN=TUBB PE=1 SV=2	504	50095	26	19	13	10	32.9	4.78	3301	1	1	1	808.421	1614.83	2	1614.83	-0.0005	0	48.49	0.00023	R	AILVDLEPGTMDSVR	S			File23647 Spectrum3705 scans: 6343
13	sp|P07437|TBB5_HUMAN	Tubulin beta chain OS=Homo sapiens OX=9606 GN=TUBB PE=1 SV=2	504	50095	26	19	13	10	32.9	4.78	3331	1	1	1	816.42	1630.82	2	1630.82	0.0011	0	25.52	0.044	R	AILVDLEPGTMDSVR	S	Oxidation (M)	0.000000000010000.0	File23647 Spectrum3261 scans: 5854
13	sp|P07437|TBB5_HUMAN	Tubulin beta chain OS=Homo sapiens OX=9606 GN=TUBB PE=1 SV=2	504	50095	26	19	13	10	32.9	4.78	3332	1	1	1	816.42	1630.83	2	1630.82	0.0015	0	33.09	0.0077	R	AILVDLEPGTMDSVR	S	Oxidation (M)	0.000000000010000.0	File23647 Spectrum3190 scans: 5779
13	sp|P07437|TBB5_HUMAN	Tubulin beta chain OS=Homo sapiens OX=9606 GN=TUBB PE=1 SV=2	504	50095	26	19	13	10	32.9	4.78	3396	1	1	1	830.452	1658.89	2	1658.89	0.0005	0	13.8	0.44	R	ALTVPELTQQVFDAK	N			File23647 Spectrum4196 scans: 6921
13	sp|P07437|TBB5_HUMAN	Tubulin beta chain OS=Homo sapiens OX=9606 GN=TUBB PE=1 SV=2	504	50095	26	19	13	10	32.9	4.78	3471	2	1	0	848.919	1695.82	2	1695.83	-0.0028	0	3.84	6	K	NSSYFVEWIPNNVK	T			File23647 Spectrum4078 scans: 6771
13	sp|P07437|TBB5_HUMAN	Tubulin beta chain OS=Homo sapiens OX=9606 GN=TUBB PE=1 SV=2	504	50095	26	19	13	10	32.9	4.78	3778	1	1	1	911.965	1821.92	2	1821.92	0.0004	0	79.62	1.4e-07	R	EIVHIQAGQCGNQIGAK	F			File23647 Spectrum1273 scans: 3695
13	sp|P07437|TBB5_HUMAN	Tubulin beta chain OS=Homo sapiens OX=9606 GN=TUBB PE=1 SV=2	504	50095	26	19	13	10	32.9	4.78	3779	1	1	1	608.313	1821.92	3	1821.92	0.0019	0	68.1	2e-06	R	EIVHIQAGQCGNQIGAK	F			File23647 Spectrum1260 scans: 3682	emPAI	1.44
14	sp|P60709|ACTB_HUMAN	Actin, cytoplasmic 1 OS=Homo sapiens OX=9606 GN=ACTB PE=1 SV=1	466	42052	22	17	11	10	29.9	5.29	142	1	1	0	398.24	794.465	2	794.465	-0.0003	0	26.59	0.016	K	IIAPPER	K			File23647 Spectrum812 scans: 3170
14	sp|P60709|ACTB_HUMAN	Actin, cytoplasmic 1 OS=Homo sapiens OX=9606 GN=ACTB PE=1 SV=1	466	42052	22	17	11	10	29.9	5.29	802	1	1	0	488.728	975.441	2	975.441	-0.0001	0	63.03	4.7e-06	K	AGFAGDDAPR	A			File23647 Spectrum762 scans: 3116
14	sp|P60709|ACTB_HUMAN	Actin, cytoplasmic 1 OS=Homo sapiens OX=9606 GN=ACTB PE=1 SV=1	466	42052	22	17	11	10	29.9	5.29	888	1	1	0	499.747	997.479	2	997.479	-0.0001	0	26.69	0.025	R	DLTDYLMK	I			File23647 Spectrum3701 scans: 6339
14	sp|P60709|ACTB_HUMAN	Actin, cytoplasmic 1 OS=Homo sapiens OX=9606 GN=ACTB PE=1 SV=1	466	42052	22	17	11	10	29.9	5.29	889	1	1	0	499.747	997.479	2	997.479	0.0003	0	19.44	0.13	R	DLTDYLMK	I			File23647 Spectrum3621 scans: 6253
14	sp|P60709|ACTB_HUMAN	Actin, cytoplasmic 1 OS=Homo sapiens OX=9606 GN=ACTB PE=1 SV=1	466	42052	22	17	11	10	29.9	5.29	938	1	1	0	507.744	1013.47	2	1013.47	0.0001	0	25.65	0.024	R	DLTDYLMK	I	Oxidation (M)	0.00000010.0	File23647 Spectrum2848 scans: 5414
14	sp|P60709|ACTB_HUMAN	Actin, cytoplasmic 1 OS=Homo sapiens OX=9606 GN=ACTB PE=1 SV=1	466	42052	22	17	11	10	29.9	5.29	939	1	1	0	507.745	1013.47	2	1013.47	0.0008	0	4.79	2.9	R	DLTDYLMK	I	Oxidation (M)	0.00000010.0	File23647 Spectrum2927 scans: 5498
14	sp|P60709|ACTB_HUMAN	Actin, cytoplasmic 1 OS=Homo sapiens OX=9606 GN=ACTB PE=1 SV=1	466	42052	22	17	11	10	29.9	5.29	1520	1	1	1	566.767	1131.52	2	1131.52	0.0002	0	44.61	0.00032	R	GYSFTTTAER	E			File23647 Spectrum1591 scans: 4044
14	sp|P60709|ACTB_HUMAN	Actin, cytoplasmic 1 OS=Homo sapiens OX=9606 GN=ACTB PE=1 SV=1	466	42052	22	17	11	10	29.9	5.29	1653	1	1	0	581.313	1160.61	2	1160.61	0.0008	0	46.62	0.00042	K	EITALAPSTMK	I			File23647 Spectrum2034 scans: 4558
14	sp|P60709|ACTB_HUMAN	Actin, cytoplasmic 1 OS=Homo sapiens OX=9606 GN=ACTB PE=1 SV=1	466	42052	22	17	11	10	29.9	5.29	1703	1	1	0	586.289	1170.56	2	1170.56	-0.0003	0	70.85	9.3e-07	R	HQGVMVGMGQK	D			File23647 Spectrum700 scans: 3050
14	sp|P60709|ACTB_HUMAN	Actin, cytoplasmic 1 OS=Homo sapiens OX=9606 GN=ACTB PE=1 SV=1	466	42052	22	17	11	10	29.9	5.29	1729	1	1	0	589.31	1176.61	2	1176.61	-0.0002	0	43.82	0.00076	K	EITALAPSTMK	I	Oxidation (M)	0.00000000010.0	File23647 Spectrum1342 scans: 3768
14	sp|P60709|ACTB_HUMAN	Actin, cytoplasmic 1 OS=Homo sapiens OX=9606 GN=ACTB PE=1 SV=1	466	42052	22	17	11	10	29.9	5.29	1842	1	1	0	400.24	1197.7	3	1197.7	-0.0001	0	30.92	0.006	R	AVFPSIVGRPR	H			File23647 Spectrum2312 scans: 4850
14	sp|P60709|ACTB_HUMAN	Actin, cytoplasmic 1 OS=Homo sapiens OX=9606 GN=ACTB PE=1 SV=1	466	42052	22	17	11	10	29.9	5.29	2677	2	1	0	468.277	1401.81	3	1401.79	0.0189	1	1.73	3.5	K	EITALAPSTMKIK	I			File23647 Spectrum182 scans: 2430
14	sp|P60709|ACTB_HUMAN	Actin, cytoplasmic 1 OS=Homo sapiens OX=9606 GN=ACTB PE=1 SV=1	466	42052	22	17	11	10	29.9	5.29	3063	2	1	0	379.692	1514.74	4	1514.74	-0.0011	0	17.21	0.24	K	IWHHTFYNELR	V			File23647 Spectrum1984 scans: 4505
14	sp|P60709|ACTB_HUMAN	Actin, cytoplasmic 1 OS=Homo sapiens OX=9606 GN=ACTB PE=1 SV=1	466	42052	22	17	11	10	29.9	5.29	3064	1	1	0	505.921	1514.74	3	1514.74	0.0007	0	27.71	0.022	K	IWHHTFYNELR	V			File23647 Spectrum1959 scans: 4479
14	sp|P60709|ACTB_HUMAN	Actin, cytoplasmic 1 OS=Homo sapiens OX=9606 GN=ACTB PE=1 SV=1	466	42052	22	17	11	10	29.9	5.29	3065	1	1	0	758.379	1514.74	2	1514.74	0.0009	0	39.87	0.0013	K	IWHHTFYNELR	V			File23647 Spectrum1965 scans: 4485
14	sp|P60709|ACTB_HUMAN	Actin, cytoplasmic 1 OS=Homo sapiens OX=9606 GN=ACTB PE=1 SV=1	466	42052	22	17	11	10	29.9	5.29	3071	1	1	0	758.853	1515.69	2	1515.7	-0.0047	0	85.66	2.4e-08	K	QEYDESGPSIVHR	K			File23647 Spectrum980 scans: 3384
14	sp|P60709|ACTB_HUMAN	Actin, cytoplasmic 1 OS=Homo sapiens OX=9606 GN=ACTB PE=1 SV=1	466	42052	22	17	11	10	29.9	5.29	3072	1	1	0	506.239	1515.69	3	1515.7	-0.0007	0	51.15	7.2e-05	K	QEYDESGPSIVHR	K			File23647 Spectrum967 scans: 3368
14	sp|P60709|ACTB_HUMAN	Actin, cytoplasmic 1 OS=Homo sapiens OX=9606 GN=ACTB PE=1 SV=1	466	42052	22	17	11	10	29.9	5.29	3073	1	1	0	506.239	1515.7	3	1515.7	0.0011	0	9.49	1.1	K	QEYDESGPSIVHR	K			File23647 Spectrum1047 scans: 3457
14	sp|P60709|ACTB_HUMAN	Actin, cytoplasmic 1 OS=Homo sapiens OX=9606 GN=ACTB PE=1 SV=1	466	42052	22	17	11	10	29.9	5.29	4040	1	1	1	652.026	1953.06	3	1953.06	0	0	34.07	0.0027	R	VAPEEHPVLLTEAPLNPK	A			File23647 Spectrum2657 scans: 5214
14	sp|P60709|ACTB_HUMAN	Actin, cytoplasmic 1 OS=Homo sapiens OX=9606 GN=ACTB PE=1 SV=1	466	42052	22	17	11	10	29.9	5.29	4041	1	1	1	652.026	1953.06	3	1953.06	0.0002	0	33.02	0.0034	R	VAPEEHPVLLTEAPLNPK	A			File23647 Spectrum2587 scans: 5139
14	sp|P60709|ACTB_HUMAN	Actin, cytoplasmic 1 OS=Homo sapiens OX=9606 GN=ACTB PE=1 SV=1	466	42052	22	17	11	10	29.9	5.29	4042	1	1	1	977.536	1953.06	2	1953.06	0.0007	0	75.67	1.8e-07	R	VAPEEHPVLLTEAPLNPK	A			File23647 Spectrum2676 scans: 5234
14	sp|P60709|ACTB_HUMAN	Actin, cytoplasmic 1 OS=Homo sapiens OX=9606 GN=ACTB PE=1 SV=1	466	42052	22	17	11	10	29.9	5.29	4043	1	1	1	977.537	1953.06	2	1953.06	0.0017	0	76.47	1.6e-07	R	VAPEEHPVLLTEAPLNPK	A			File23647 Spectrum2597 scans: 5149	emPAI	2.11
15	sp|P68371|TBB4B_HUMAN	Tubulin beta-4B chain OS=Homo sapiens OX=9606 GN=TUBB4B PE=1 SV=1	462	50255	22	16	11	9	26.1	4.79	997	1	0	0	514.764	1027.51	2	1027.51	0.0005	0	36.78	0.0027	K	TAVCDIPPR	G			File23647 Spectrum796 scans: 3152
15	sp|P68371|TBB4B_HUMAN	Tubulin beta-4B chain OS=Homo sapiens OX=9606 GN=TUBB4B PE=1 SV=1	462	50255	22	16	11	9	26.1	4.79	998	3	0	0	514.772	1027.53	2	1027.51	0.0168	0	5.57	3.9	K	TAVCDIPPR	G			File23647 Spectrum953 scans: 3352
15	sp|P68371|TBB4B_HUMAN	Tubulin beta-4B chain OS=Homo sapiens OX=9606 GN=TUBB4B PE=1 SV=1	462	50255	22	16	11	9	26.1	4.79	1000	1	0	0	514.773	1027.53	2	1027.51	0.0203	0	15.05	0.41	K	TAVCDIPPR	G			File23647 Spectrum1084 scans: 3496
15	sp|P68371|TBB4B_HUMAN	Tubulin beta-4B chain OS=Homo sapiens OX=9606 GN=TUBB4B PE=1 SV=1	462	50255	22	16	11	9	26.1	4.79	1045	1	0	0	520.3	1038.58	2	1038.59	-0.0013	0	21.36	0.061	R	YLTVAAVFR	G			File23647 Spectrum3890 scans: 6552
15	sp|P68371|TBB4B_HUMAN	Tubulin beta-4B chain OS=Homo sapiens OX=9606 GN=TUBB4B PE=1 SV=1	462	50255	22	16	11	9	26.1	4.79	1046	1	0	0	520.301	1038.59	2	1038.59	0.0008	0	11.77	0.54	R	YLTVAAVFR	G			File23647 Spectrum3836 scans: 6488
15	sp|P68371|TBB4B_HUMAN	Tubulin beta-4B chain OS=Homo sapiens OX=9606 GN=TUBB4B PE=1 SV=1	462	50255	22	16	11	9	26.1	4.79	1509	1	0	0	565.802	1129.59	2	1129.59	0.0021	0	53.47	8.7e-05	R	FPGQLNADLR	K			File23647 Spectrum2376 scans: 4917
15	sp|P68371|TBB4B_HUMAN	Tubulin beta-4B chain OS=Homo sapiens OX=9606 GN=TUBB4B PE=1 SV=1	462	50255	22	16	11	9	26.1	4.79	1510	1	0	0	565.805	1129.59	2	1129.59	0.007	0	37.66	0.0036	R	FPGQLNADLR	K			File23647 Spectrum2451 scans: 4996
15	sp|P68371|TBB4B_HUMAN	Tubulin beta-4B chain OS=Homo sapiens OX=9606 GN=TUBB4B PE=1 SV=1	462	50255	22	16	11	9	26.1	4.79	1583	1	0	0	572.32	1142.63	2	1142.63	-0.0007	0	51.33	0.00014	K	LAVNMVPFPR	L			File23647 Spectrum3553 scans: 6180
15	sp|P68371|TBB4B_HUMAN	Tubulin beta-4B chain OS=Homo sapiens OX=9606 GN=TUBB4B PE=1 SV=1	462	50255	22	16	11	9	26.1	4.79	1584	1	0	0	572.321	1142.63	2	1142.63	0.0005	0	29.71	0.018	K	LAVNMVPFPR	L			File23647 Spectrum3637 scans: 6270
15	sp|P68371|TBB4B_HUMAN	Tubulin beta-4B chain OS=Homo sapiens OX=9606 GN=TUBB4B PE=1 SV=1	462	50255	22	16	11	9	26.1	4.79	1641	1	0	0	580.317	1158.62	2	1158.62	-0.0016	0	25.05	0.065	K	LAVNMVPFPR	L	Oxidation (M)	0.0000100000.0	File23647 Spectrum2821 scans: 5386
15	sp|P68371|TBB4B_HUMAN	Tubulin beta-4B chain OS=Homo sapiens OX=9606 GN=TUBB4B PE=1 SV=1	462	50255	22	16	11	9	26.1	4.79	1642	1	0	0	580.318	1158.62	2	1158.62	-0.0003	0	28.59	0.029	K	LAVNMVPFPR	L	Oxidation (M)	0.0000100000.0	File23647 Spectrum2896 scans: 5465
15	sp|P68371|TBB4B_HUMAN	Tubulin beta-4B chain OS=Homo sapiens OX=9606 GN=TUBB4B PE=1 SV=1	462	50255	22	16	11	9	26.1	4.79	1964	1	0	0	615.302	1228.59	2	1228.59	-0.0011	0	43.19	0.00057	R	ISEQFTAMFR	R			File23647 Spectrum3675 scans: 6310
15	sp|P68371|TBB4B_HUMAN	Tubulin beta-4B chain OS=Homo sapiens OX=9606 GN=TUBB4B PE=1 SV=1	462	50255	22	16	11	9	26.1	4.79	2133	1	0	0	636.367	1270.72	2	1270.72	-0.0017	1	50.48	9.7e-05	R	KLAVNMVPFPR	L			File23647 Spectrum2956 scans: 5528
15	sp|P68371|TBB4B_HUMAN	Tubulin beta-4B chain OS=Homo sapiens OX=9606 GN=TUBB4B PE=1 SV=1	462	50255	22	16	11	9	26.1	4.79	2339	1	0	0	660.355	1318.7	2	1318.7	0	0	51.99	0.0001	R	IMNTFSVVPSPK	V			File23647 Spectrum2959 scans: 5532
15	sp|P68371|TBB4B_HUMAN	Tubulin beta-4B chain OS=Homo sapiens OX=9606 GN=TUBB4B PE=1 SV=1	462	50255	22	16	11	9	26.1	4.79	2340	1	0	0	660.356	1318.7	2	1318.7	0.0019	0	44.66	0.00051	R	IMNTFSVVPSPK	V			File23647 Spectrum2883 scans: 5451
15	sp|P68371|TBB4B_HUMAN	Tubulin beta-4B chain OS=Homo sapiens OX=9606 GN=TUBB4B PE=1 SV=1	462	50255	22	16	11	9	26.1	4.79	2371	1	1	1	664.829	1327.64	2	1327.64	0.002	0	58.37	1.8e-05	R	INVYYNEATGGK	Y			File23647 Spectrum1673 scans: 4156
15	sp|P68371|TBB4B_HUMAN	Tubulin beta-4B chain OS=Homo sapiens OX=9606 GN=TUBB4B PE=1 SV=1	462	50255	22	16	11	9	26.1	4.79	2389	1	0	0	668.352	1334.69	2	1334.69	-0.0005	0	55.56	4.1e-05	R	IMNTFSVVPSPK	V	Oxidation (M)	0.010000000000.0	File23647 Spectrum2448 scans: 4993
15	sp|P68371|TBB4B_HUMAN	Tubulin beta-4B chain OS=Homo sapiens OX=9606 GN=TUBB4B PE=1 SV=1	462	50255	22	16	11	9	26.1	4.79	2390	1	0	0	668.355	1334.69	2	1334.69	0.0041	0	33.86	0.0061	R	IMNTFSVVPSPK	V	Oxidation (M)	0.010000000000.0	File23647 Spectrum2363 scans: 4903
15	sp|P68371|TBB4B_HUMAN	Tubulin beta-4B chain OS=Homo sapiens OX=9606 GN=TUBB4B PE=1 SV=1	462	50255	22	16	11	9	26.1	4.79	2874	1	0	0	723.85	1445.69	2	1445.68	0.0037	0	56.42	2.9e-05	K	EVDEQMLNVQNK	N			File23647 Spectrum1731 scans: 4225
15	sp|P68371|TBB4B_HUMAN	Tubulin beta-4B chain OS=Homo sapiens OX=9606 GN=TUBB4B PE=1 SV=1	462	50255	22	16	11	9	26.1	4.79	3471	2	0	0	848.919	1695.82	2	1695.83	-0.0028	0	3.84	6	K	NSSYFVEWIPNNVK	T			File23647 Spectrum4078 scans: 6771
15	sp|P68371|TBB4B_HUMAN	Tubulin beta-4B chain OS=Homo sapiens OX=9606 GN=TUBB4B PE=1 SV=1	462	50255	22	16	11	9	26.1	4.79	3778	1	0	0	911.965	1821.92	2	1821.92	0.0004	0	79.62	1.4e-07	R	EIVHLQAGQCGNQIGAK	F			File23647 Spectrum1273 scans: 3695
15	sp|P68371|TBB4B_HUMAN	Tubulin beta-4B chain OS=Homo sapiens OX=9606 GN=TUBB4B PE=1 SV=1	462	50255	22	16	11	9	26.1	4.79	3779	1	0	0	608.313	1821.92	3	1821.92	0.0019	0	68.1	2e-06	R	EIVHLQAGQCGNQIGAK	F			File23647 Spectrum1260 scans: 3682	emPAI	1.14
16	sp|Q04695|K1C17_HUMAN	Keratin, type I cytoskeletal 17 OS=Homo sapiens OX=9606 GN=KRT17 PE=1 SV=2	457	48361	34	21	18	14	29.2	4.97	2	1	0	0	350.734	699.453	2	699.453	-0.0005	0	34.98	0.0033	K	ILLDVK	T			File23647 Spectrum2232 scans: 4766
16	sp|Q04695|K1C17_HUMAN	Keratin, type I cytoskeletal 17 OS=Homo sapiens OX=9606 GN=KRT17 PE=1 SV=2	457	48361	34	21	18	14	29.2	4.97	179	1	0	0	404.203	806.391	2	806.392	-0.001	0	40.76	0.0016	R	LAADDFR	T			File23647 Spectrum1438 scans: 3869
16	sp|Q04695|K1C17_HUMAN	Keratin, type I cytoskeletal 17 OS=Homo sapiens OX=9606 GN=KRT17 PE=1 SV=2	457	48361	34	21	18	14	29.2	4.97	180	1	0	0	404.204	806.393	2	806.392	0.0006	0	26.41	0.044	R	LAADDFR	T			File23647 Spectrum1528 scans: 3964
16	sp|Q04695|K1C17_HUMAN	Keratin, type I cytoskeletal 17 OS=Homo sapiens OX=9606 GN=KRT17 PE=1 SV=2	457	48361	34	21	18	14	29.2	4.97	182	1	0	0	405.224	808.433	2	808.433	-0.0004	0	30.26	0.013	R	LASYLDK	V			File23647 Spectrum1298 scans: 3722
16	sp|Q04695|K1C17_HUMAN	Keratin, type I cytoskeletal 17 OS=Homo sapiens OX=9606 GN=KRT17 PE=1 SV=2	457	48361	34	21	18	14	29.2	4.97	183	1	0	0	405.224	808.433	2	808.433	-0.0001	0	39.59	0.0016	R	LASYLDK	V			File23647 Spectrum1222 scans: 3642
16	sp|Q04695|K1C17_HUMAN	Keratin, type I cytoskeletal 17 OS=Homo sapiens OX=9606 GN=KRT17 PE=1 SV=2	457	48361	34	21	18	14	29.2	4.97	850	1	0	0	495.273	988.531	2	988.53	0.001	1	23.89	0.08	K	SEISELRR	T			File23647 Spectrum697 scans: 3047
16	sp|Q04695|K1C17_HUMAN	Keratin, type I cytoskeletal 17 OS=Homo sapiens OX=9606 GN=KRT17 PE=1 SV=2	457	48361	34	21	18	14	29.2	4.97	866	6	0	0	497.254	992.493	2	992.493	0.0003	0	7.94	2.9	K	FETEQALR	L			File23647 Spectrum1238 scans: 3659
16	sp|Q04695|K1C17_HUMAN	Keratin, type I cytoskeletal 17 OS=Homo sapiens OX=9606 GN=KRT17 PE=1 SV=2	457	48361	34	21	18	14	29.2	4.97	867	8	0	0	497.254	992.494	2	992.493	0.0009	0	4.33	6.6	K	FETEQALR	L			File23647 Spectrum1166 scans: 3583
16	sp|Q04695|K1C17_HUMAN	Keratin, type I cytoskeletal 17 OS=Homo sapiens OX=9606 GN=KRT17 PE=1 SV=2	457	48361	34	21	18	14	29.2	4.97	1006	1	0	0	515.3	1028.59	2	1028.59	-0.0006	0	44.39	0.00051	R	VLDELTLAR	A			File23647 Spectrum2797 scans: 5361
16	sp|Q04695|K1C17_HUMAN	Keratin, type I cytoskeletal 17 OS=Homo sapiens OX=9606 GN=KRT17 PE=1 SV=2	457	48361	34	21	18	14	29.2	4.97	1007	1	0	0	515.301	1028.59	2	1028.59	0.0005	0	33.48	0.0058	R	VLDELTLAR	A			File23647 Spectrum2870 scans: 5438
16	sp|Q04695|K1C17_HUMAN	Keratin, type I cytoskeletal 17 OS=Homo sapiens OX=9606 GN=KRT17 PE=1 SV=2	457	48361	34	21	18	14	29.2	4.97	1197	1	0	0	355.542	1063.6	3	1063.6	0.0007	1	40.55	0.00067	R	LASYLDKVR	A			File23647 Spectrum1515 scans: 3950
16	sp|Q04695|K1C17_HUMAN	Keratin, type I cytoskeletal 17 OS=Homo sapiens OX=9606 GN=KRT17 PE=1 SV=2	457	48361	34	21	18	14	29.2	4.97	1198	1	0	0	532.809	1063.6	2	1063.6	0.0008	1	46.62	0.00017	R	LASYLDKVR	A			File23647 Spectrum1504 scans: 3938
16	sp|Q04695|K1C17_HUMAN	Keratin, type I cytoskeletal 17 OS=Homo sapiens OX=9606 GN=KRT17 PE=1 SV=2	457	48361	34	21	18	14	29.2	4.97	1447	1	1	1	559.291	1116.57	2	1116.57	0.0006	0	55.6	5.2e-05	R	TIVEEVQDGK	V			File23647 Spectrum1404 scans: 3833
16	sp|Q04695|K1C17_HUMAN	Keratin, type I cytoskeletal 17 OS=Homo sapiens OX=9606 GN=KRT17 PE=1 SV=2	457	48361	34	21	18	14	29.2	4.97	1450	3	1	1	559.296	1116.58	2	1116.57	0.0117	0	0.34	18	R	TIVEEVQDGK	V			File23647 Spectrum2516 scans: 5064
16	sp|Q04695|K1C17_HUMAN	Keratin, type I cytoskeletal 17 OS=Homo sapiens OX=9606 GN=KRT17 PE=1 SV=2	457	48361	34	21	18	14	29.2	4.97	1473	1	0	0	561.793	1121.57	2	1121.57	-0.0004	0	44.78	0.00066	R	LEQEIATYR	R			File23647 Spectrum1391 scans: 3819
16	sp|Q04695|K1C17_HUMAN	Keratin, type I cytoskeletal 17 OS=Homo sapiens OX=9606 GN=KRT17 PE=1 SV=2	457	48361	34	21	18	14	29.2	4.97	1586	1	1	1	572.751	1143.49	2	1143.49	-0.0001	0	46.43	0.00013	K	DAEDWFFSK	T			File23647 Spectrum4123 scans: 6827
16	sp|Q04695|K1C17_HUMAN	Keratin, type I cytoskeletal 17 OS=Homo sapiens OX=9606 GN=KRT17 PE=1 SV=2	457	48361	34	21	18	14	29.2	4.97	1774	2	0	0	395.903	1184.69	3	1184.69	-0.0009	1	2.02	6	R	RVLDELTLAR	A			File23647 Spectrum252 scans: 2531
16	sp|Q04695|K1C17_HUMAN	Keratin, type I cytoskeletal 17 OS=Homo sapiens OX=9606 GN=KRT17 PE=1 SV=2	457	48361	34	21	18	14	29.2	4.97	1775	2	0	0	395.903	1184.69	3	1184.69	-0.0004	1	4.26	3.6	R	RVLDELTLAR	A			File23647 Spectrum212 scans: 2476
16	sp|Q04695|K1C17_HUMAN	Keratin, type I cytoskeletal 17 OS=Homo sapiens OX=9606 GN=KRT17 PE=1 SV=2	457	48361	34	21	18	14	29.2	4.97	1928	5	0	0	611.82	1221.62	2	1221.64	-0.0105	1	5.86	4.4	R	TKFETEQALR	L			File23647 Spectrum2390 scans: 4932
16	sp|Q04695|K1C17_HUMAN	Keratin, type I cytoskeletal 17 OS=Homo sapiens OX=9606 GN=KRT17 PE=1 SV=2	457	48361	34	21	18	14	29.2	4.97	1929	1	0	0	611.825	1221.64	2	1221.64	0	1	26.4	0.035	R	TKFETEQALR	L			File23647 Spectrum849 scans: 3209
16	sp|Q04695|K1C17_HUMAN	Keratin, type I cytoskeletal 17 OS=Homo sapiens OX=9606 GN=KRT17 PE=1 SV=2	457	48361	34	21	18	14	29.2	4.97	1930	1	0	0	408.22	1221.64	3	1221.64	0.0016	1	40.09	0.0016	R	TKFETEQALR	L			File23647 Spectrum873 scans: 3239
16	sp|Q04695|K1C17_HUMAN	Keratin, type I cytoskeletal 17 OS=Homo sapiens OX=9606 GN=KRT17 PE=1 SV=2	457	48361	34	21	18	14	29.2	4.97	2021	1	0	0	621.78	1241.55	2	1241.55	-0.0004	0	34.51	0.0018	K	NHEEEMNALR	G			File23647 Spectrum654 scans: 3001
16	sp|Q04695|K1C17_HUMAN	Keratin, type I cytoskeletal 17 OS=Homo sapiens OX=9606 GN=KRT17 PE=1 SV=2	457	48361	34	21	18	14	29.2	4.97	2425	1	1	1	448.252	1341.73	3	1341.74	-0.0015	1	14.75	0.39	R	LSVEADINGLRR	V			File23647 Spectrum2262 scans: 4797
16	sp|Q04695|K1C17_HUMAN	Keratin, type I cytoskeletal 17 OS=Homo sapiens OX=9606 GN=KRT17 PE=1 SV=2	457	48361	34	21	18	14	29.2	4.97	2426	3	1	1	671.877	1341.74	2	1341.74	0.0028	1	2.26	6.6	R	LSVEADINGLRR	V			File23647 Spectrum2277 scans: 4813
16	sp|Q04695|K1C17_HUMAN	Keratin, type I cytoskeletal 17 OS=Homo sapiens OX=9606 GN=KRT17 PE=1 SV=2	457	48361	34	21	18	14	29.2	4.97	2509	1	0	0	681.349	1360.68	2	1360.68	-0.0008	0	84.6	6.1e-08	R	EVATNSELVQSGK	S			File23647 Spectrum847 scans: 3207
16	sp|Q04695|K1C17_HUMAN	Keratin, type I cytoskeletal 17 OS=Homo sapiens OX=9606 GN=KRT17 PE=1 SV=2	457	48361	34	21	18	14	29.2	4.97	2510	1	0	0	681.349	1360.68	2	1360.68	-0.0006	0	72.32	1.1e-06	R	EVATNSELVQSGK	S			File23647 Spectrum775 scans: 3130
16	sp|Q04695|K1C17_HUMAN	Keratin, type I cytoskeletal 17 OS=Homo sapiens OX=9606 GN=KRT17 PE=1 SV=2	457	48361	34	21	18	14	29.2	4.97	2542	1	0	0	457.554	1369.64	3	1369.64	-0.0003	1	27.88	0.017	K	KNHEEEMNALR	G			File23647 Spectrum318 scans: 2620
16	sp|Q04695|K1C17_HUMAN	Keratin, type I cytoskeletal 17 OS=Homo sapiens OX=9606 GN=KRT17 PE=1 SV=2	457	48361	34	21	18	14	29.2	4.97	2566	1	0	0	460.581	1378.72	3	1378.72	-0.0003	1	59.71	1.7e-05	K	TRLEQEIATYR	R			File23647 Spectrum1966 scans: 4486
16	sp|Q04695|K1C17_HUMAN	Keratin, type I cytoskeletal 17 OS=Homo sapiens OX=9606 GN=KRT17 PE=1 SV=2	457	48361	34	21	18	14	29.2	4.97	2567	1	0	0	690.368	1378.72	2	1378.72	0.0002	1	51.41	0.00011	K	TRLEQEIATYR	R			File23647 Spectrum1960 scans: 4480
16	sp|Q04695|K1C17_HUMAN	Keratin, type I cytoskeletal 17 OS=Homo sapiens OX=9606 GN=KRT17 PE=1 SV=2	457	48361	34	21	18	14	29.2	4.97	2844	1	0	0	480.238	1437.69	3	1437.69	-0.0011	1	24.92	0.042	R	ILNEMRDQYEK	M			File23647 Spectrum1188 scans: 3606
16	sp|Q04695|K1C17_HUMAN	Keratin, type I cytoskeletal 17 OS=Homo sapiens OX=9606 GN=KRT17 PE=1 SV=2	457	48361	34	21	18	14	29.2	4.97	2845	1	0	0	719.853	1437.69	2	1437.69	-0.0002	1	22.75	0.068	R	ILNEMRDQYEK	M			File23647 Spectrum1231 scans: 3651
16	sp|Q04695|K1C17_HUMAN	Keratin, type I cytoskeletal 17 OS=Homo sapiens OX=9606 GN=KRT17 PE=1 SV=2	457	48361	34	21	18	14	29.2	4.97	2902	1	0	0	485.568	1453.68	3	1453.69	-0.0045	1	8.02	1.7	R	ILNEMRDQYEK	M	Oxidation (M)	0.00001000000.0	File23647 Spectrum389 scans: 2701
16	sp|Q04695|K1C17_HUMAN	Keratin, type I cytoskeletal 17 OS=Homo sapiens OX=9606 GN=KRT17 PE=1 SV=2	457	48361	34	21	18	14	29.2	4.97	2903	2	0	0	485.57	1453.69	3	1453.69	-0.0005	1	4.31	4.2	R	ILNEMRDQYEK	M	Oxidation (M)	0.00001000000.0	File23647 Spectrum433 scans: 2757
16	sp|Q04695|K1C17_HUMAN	Keratin, type I cytoskeletal 17 OS=Homo sapiens OX=9606 GN=KRT17 PE=1 SV=2	457	48361	34	21	18	14	29.2	4.97	2904	1	0	0	727.851	1453.69	2	1453.69	0.0001	1	6.33	2.7	R	ILNEMRDQYEK	M	Oxidation (M)	0.00001000000.0	File23647 Spectrum400 scans: 2715	emPAI	2.07
17	sp|Q86YZ3|HORN_HUMAN	Hornerin OS=Homo sapiens OX=9606 GN=HRNR PE=1 SV=2	454	283140	15	9	8	4	7.2	10.05	1490	2	1	1	563.278	1124.54	2	1124.52	0.0195	1	1.55	9.7	R	SSSRGPYESR	S			File23647 Spectrum1028 scans: 3437
17	sp|Q86YZ3|HORN_HUMAN	Hornerin OS=Homo sapiens OX=9606 GN=HRNR PE=1 SV=2	454	283140	15	9	8	4	7.2	10.05	2656	8	1	1	698.323	1394.63	2	1394.62	0.0139	0	0.66	6.6	R	YGQQGSGSGQSPSR	G			File23647 Spectrum2904 scans: 5473
17	sp|Q86YZ3|HORN_HUMAN	Hornerin OS=Homo sapiens OX=9606 GN=HRNR PE=1 SV=2	454	283140	15	9	8	4	7.2	10.05	4424	1	1	1	773.66	2317.96	3	2317.96	0.0006	0	88.73	2.8e-09	R	HGSGSGQSSSYGPYGSGSGWSSSR	G			File23647 Spectrum1330 scans: 3755
17	sp|Q86YZ3|HORN_HUMAN	Hornerin OS=Homo sapiens OX=9606 GN=HRNR PE=1 SV=2	454	283140	15	9	8	4	7.2	10.05	4442	1	1	1	1174.99	2347.97	2	2347.97	-0.0002	0	114.89	5.2e-12	R	HGSGSGQSSSYSPYGSGSGWSSSR	G			File23647 Spectrum1316 scans: 3740
17	sp|Q86YZ3|HORN_HUMAN	Hornerin OS=Homo sapiens OX=9606 GN=HRNR PE=1 SV=2	454	283140	15	9	8	4	7.2	10.05	4443	1	1	1	783.664	2347.97	3	2347.97	0.0003	0	73.77	6.7e-08	R	HGSGSGQSSSYSPYGSGSGWSSSR	G			File23647 Spectrum1359 scans: 3786
17	sp|Q86YZ3|HORN_HUMAN	Hornerin OS=Homo sapiens OX=9606 GN=HRNR PE=1 SV=2	454	283140	15	9	8	4	7.2	10.05	4444	1	1	1	783.665	2347.97	3	2347.97	0.003	0	91.85	1.1e-09	R	HGSGSGQSSSYSPYGSGSGWSSSR	G			File23647 Spectrum1277 scans: 3699
17	sp|Q86YZ3|HORN_HUMAN	Hornerin OS=Homo sapiens OX=9606 GN=HRNR PE=1 SV=2	454	283140	15	9	8	4	7.2	10.05	4502	1	1	1	826.345	2476.01	3	2476.01	-0.0019	0	10.03	0.1	R	HGSGSGHSSSYGQHGSGSGWSSSSGR	H			File23647 Spectrum41 scans: 2196
17	sp|Q86YZ3|HORN_HUMAN	Hornerin OS=Homo sapiens OX=9606 GN=HRNR PE=1 SV=2	454	283140	15	9	8	4	7.2	10.05	4503	1	1	1	826.345	2476.01	3	2476.01	-0.001	0	6.01	0.26	R	HGSGSGHSSSYGQHGSGSGWSSSSGR	H			File23647 Spectrum18 scans: 2152
17	sp|Q86YZ3|HORN_HUMAN	Hornerin OS=Homo sapiens OX=9606 GN=HRNR PE=1 SV=2	454	283140	15	9	8	4	7.2	10.05	4504	1	1	1	620.011	2476.01	4	2476.01	-0.0006	0	73.66	4.5e-08	R	HGSGSGHSSSYGQHGSGSGWSSSSGR	H			File23647 Spectrum28 scans: 2180
17	sp|Q86YZ3|HORN_HUMAN	Hornerin OS=Homo sapiens OX=9606 GN=HRNR PE=1 SV=2	454	283140	15	9	8	4	7.2	10.05	4505	1	1	1	620.011	2476.01	4	2476.01	0.0004	0	28.69	0.0015	R	HGSGSGHSSSYGQHGSGSGWSSSSGR	H			File23647 Spectrum16 scans: 2146
17	sp|Q86YZ3|HORN_HUMAN	Hornerin OS=Homo sapiens OX=9606 GN=HRNR PE=1 SV=2	454	283140	15	9	8	4	7.2	10.05	4506	1	1	1	496.21	2476.01	5	2476.01	0.001	0	29.5	0.0013	R	HGSGSGHSSSYGQHGSGSGWSSSSGR	H			File23647 Spectrum21 scans: 2163
17	sp|Q86YZ3|HORN_HUMAN	Hornerin OS=Homo sapiens OX=9606 GN=HRNR PE=1 SV=2	454	283140	15	9	8	4	7.2	10.05	4624	1	1	1	930.726	2789.16	3	2789.16	0.0001	0	21.64	0.011	R	GHYESGSGQTSGFGQHESGSGQSSGYSK	H			File23647 Spectrum283 scans: 2577
17	sp|Q86YZ3|HORN_HUMAN	Hornerin OS=Homo sapiens OX=9606 GN=HRNR PE=1 SV=2	454	283140	15	9	8	4	7.2	10.05	4625	1	1	1	698.296	2789.16	4	2789.16	0.0015	0	46.03	4e-05	R	GHYESGSGQTSGFGQHESGSGQSSGYSK	H			File23647 Spectrum279 scans: 2571
17	sp|Q86YZ3|HORN_HUMAN	Hornerin OS=Homo sapiens OX=9606 GN=HRNR PE=1 SV=2	454	283140	15	9	8	4	7.2	10.05	4639	1	1	1	574.65	2868.21	5	2868.22	-0.0013	0	14.14	0.075	R	SEQHGSSSGLSSSYGQHGSGSHQSSGHGR	Q			File23647 Spectrum2 scans: 2037
17	sp|Q86YZ3|HORN_HUMAN	Hornerin OS=Homo sapiens OX=9606 GN=HRNR PE=1 SV=2	454	283140	15	9	8	4	7.2	10.05	4790	1	1	1	950.597	4747.95	5	4747.95	-0.0002	0	9.82	0.1	R	SSSSGQHGSGLGESSGFGHHESSSGQSSSYSQHGSGSGHSSGYGQHGSR	S			File23647 Spectrum210 scans: 2474	emPAI	0.08
18	sp|P16989|YBOX3_HUMAN	Y-box-binding protein 3 OS=Homo sapiens OX=9606 GN=YBX3 PE=1 SV=4	436	40066	15	11	9	7	23.9	9.77	23	1	0	0	361.192	720.37	2	720.371	-0.001	0	22.25	0.13	K	WFNVR	N			File23647 Spectrum2734 scans: 5295
18	sp|P16989|YBOX3_HUMAN	Y-box-binding protein 3 OS=Homo sapiens OX=9606 GN=YBX3 PE=1 SV=4	436	40066	15	11	9	7	23.9	9.77	24	1	0	0	361.192	720.37	2	720.371	-0.0007	0	11.57	1.4	K	WFNVR	N			File23647 Spectrum2666 scans: 5223
18	sp|P16989|YBOX3_HUMAN	Y-box-binding protein 3 OS=Homo sapiens OX=9606 GN=YBX3 PE=1 SV=4	436	40066	15	11	9	7	23.9	9.77	677	1	0	0	470.736	939.457	2	939.456	0.0006	0	48.72	0.00017	R	NGYGFINR	N			File23647 Spectrum1961 scans: 4481
18	sp|P16989|YBOX3_HUMAN	Y-box-binding protein 3 OS=Homo sapiens OX=9606 GN=YBX3 PE=1 SV=4	436	40066	15	11	9	7	23.9	9.77	2105	8	1	1	421.895	1262.66	3	1262.66	0.0004	0	2.71	8.4	R	RPQYRPQYR	Q			File23647 Spectrum114 scans: 2326
18	sp|P16989|YBOX3_HUMAN	Y-box-binding protein 3 OS=Homo sapiens OX=9606 GN=YBX3 PE=1 SV=4	436	40066	15	11	9	7	23.9	9.77	2195	1	0	0	429.563	1285.67	3	1285.67	-0.0003	0	21.67	0.12	K	EDVFVHQTAIK	K			File23647 Spectrum1516 scans: 3951
18	sp|P16989|YBOX3_HUMAN	Y-box-binding protein 3 OS=Homo sapiens OX=9606 GN=YBX3 PE=1 SV=4	436	40066	15	11	9	7	23.9	9.77	2196	1	0	0	643.841	1285.67	2	1285.67	0.0007	0	33.98	0.0068	K	EDVFVHQTAIK	K			File23647 Spectrum1531 scans: 3967
18	sp|P16989|YBOX3_HUMAN	Y-box-binding protein 3 OS=Homo sapiens OX=9606 GN=YBX3 PE=1 SV=4	436	40066	15	11	9	7	23.9	9.77	2722	1	0	0	707.887	1413.76	2	1413.76	-0.0014	1	76.29	3.3e-07	K	EDVFVHQTAIKK	N			File23647 Spectrum864 scans: 3228
18	sp|P16989|YBOX3_HUMAN	Y-box-binding protein 3 OS=Homo sapiens OX=9606 GN=YBX3 PE=1 SV=4	436	40066	15	11	9	7	23.9	9.77	2723	1	0	0	472.262	1413.76	3	1413.76	0.0018	1	25.74	0.036	K	EDVFVHQTAIKK	N			File23647 Spectrum858 scans: 3220
18	sp|P16989|YBOX3_HUMAN	Y-box-binding protein 3 OS=Homo sapiens OX=9606 GN=YBX3 PE=1 SV=4	436	40066	15	11	9	7	23.9	9.77	3200	1	1	1	780.4	1558.79	2	1558.79	0.0004	0	56.38	3.6e-05	K	DGVPEGAQLQGPVHR	N			File23647 Spectrum1254 scans: 3675
18	sp|P16989|YBOX3_HUMAN	Y-box-binding protein 3 OS=Homo sapiens OX=9606 GN=YBX3 PE=1 SV=4	436	40066	15	11	9	7	23.9	9.77	3574	1	0	0	582.3	1743.88	3	1743.88	0.0001	1	72.49	7.6e-07	R	NDTKEDVFVHQTAIK	K			File23647 Spectrum1220 scans: 3640
18	sp|P16989|YBOX3_HUMAN	Y-box-binding protein 3 OS=Homo sapiens OX=9606 GN=YBX3 PE=1 SV=4	436	40066	15	11	9	7	23.9	9.77	3575	1	0	0	872.947	1743.88	2	1743.88	0.0001	1	94.39	4.9e-09	R	NDTKEDVFVHQTAIK	K			File23647 Spectrum1283 scans: 3706
18	sp|P16989|YBOX3_HUMAN	Y-box-binding protein 3 OS=Homo sapiens OX=9606 GN=YBX3 PE=1 SV=4	436	40066	15	11	9	7	23.9	9.77	3576	1	0	0	872.947	1743.88	2	1743.88	0.0001	1	94.35	5e-09	R	NDTKEDVFVHQTAIK	K			File23647 Spectrum1206 scans: 3625
18	sp|P16989|YBOX3_HUMAN	Y-box-binding protein 3 OS=Homo sapiens OX=9606 GN=YBX3 PE=1 SV=4	436	40066	15	11	9	7	23.9	9.77	3577	1	0	0	436.977	1743.88	4	1743.88	0.0004	1	39.59	0.0015	R	NDTKEDVFVHQTAIK	K			File23647 Spectrum1221 scans: 3641
18	sp|P16989|YBOX3_HUMAN	Y-box-binding protein 3 OS=Homo sapiens OX=9606 GN=YBX3 PE=1 SV=4	436	40066	15	11	9	7	23.9	9.77	3675	1	1	1	891.933	1781.85	2	1781.85	-0.0019	0	86.51	3e-08	K	GAEAANVTGPDGVPVEGSR	Y			File23647 Spectrum1414 scans: 3843
18	sp|P16989|YBOX3_HUMAN	Y-box-binding protein 3 OS=Homo sapiens OX=9606 GN=YBX3 PE=1 SV=4	436	40066	15	11	9	7	23.9	9.77	3722	1	0	0	898.415	1794.82	2	1794.82	0.0001	0	38.85	0.0011	R	SVGDGETVEFDVVEGEK	G			File23647 Spectrum2967 scans: 5540	emPAI	1.21
19	sp|Q07666|KHDR1_HUMAN	KH domain-containing, RNA-binding, signal transduction-associated protein 1 OS=Homo sapiens OX=9606 GN=KHDRBS1 PE=1 SV=1	420	48311	23	16	9	8	16	8.73	11	1	1	0	356.195	710.374	2	710.375	-0.0007	0	27.27	0.017	K	FNFVGK	I			File23647 Spectrum2108 scans: 4636
19	sp|Q07666|KHDR1_HUMAN	KH domain-containing, RNA-binding, signal transduction-associated protein 1 OS=Homo sapiens OX=9606 GN=KHDRBS1 PE=1 SV=1	420	48311	23	16	9	8	16	8.73	12	1	1	0	356.195	710.375	2	710.375	-0.0002	0	27.28	0.017	K	FNFVGK	I			File23647 Spectrum2036 scans: 4560
19	sp|Q07666|KHDR1_HUMAN	KH domain-containing, RNA-binding, signal transduction-associated protein 1 OS=Homo sapiens OX=9606 GN=KHDRBS1 PE=1 SV=1	420	48311	23	16	9	8	16	8.73	142	3	0	1	398.24	794.465	2	794.451	0.0136	1	6.61	1.6	R	GAPAPRAR	T			File23647 Spectrum812 scans: 3170
19	sp|Q07666|KHDR1_HUMAN	KH domain-containing, RNA-binding, signal transduction-associated protein 1 OS=Homo sapiens OX=9606 GN=KHDRBS1 PE=1 SV=1	420	48311	23	16	9	8	16	8.73	603	1	1	1	460.272	918.53	2	918.529	0.0015	0	35.49	0.0031	R	GVPPPPTVR	G			File23647 Spectrum879 scans: 3248
19	sp|Q07666|KHDR1_HUMAN	KH domain-containing, RNA-binding, signal transduction-associated protein 1 OS=Homo sapiens OX=9606 GN=KHDRBS1 PE=1 SV=1	420	48311	23	16	9	8	16	8.73	1048	1	1	1	520.809	1039.6	2	1039.6	0.0002	0	42.77	0.00026	K	ILGPQGNTIK	R			File23647 Spectrum1198 scans: 3617
19	sp|Q07666|KHDR1_HUMAN	KH domain-containing, RNA-binding, signal transduction-associated protein 1 OS=Homo sapiens OX=9606 GN=KHDRBS1 PE=1 SV=1	420	48311	23	16	9	8	16	8.73	1049	3	1	1	520.809	1039.6	2	1039.6	0.0005	0	1.42	3.6	K	ILGPQGNTIK	R			File23647 Spectrum1292 scans: 3715
19	sp|Q07666|KHDR1_HUMAN	KH domain-containing, RNA-binding, signal transduction-associated protein 1 OS=Homo sapiens OX=9606 GN=KHDRBS1 PE=1 SV=1	420	48311	23	16	9	8	16	8.73	1050	1	1	1	520.809	1039.6	2	1039.6	0.0015	0	1.58	3.4	K	ILGPQGNTIK	R			File23647 Spectrum1127 scans: 3542
19	sp|Q07666|KHDR1_HUMAN	KH domain-containing, RNA-binding, signal transduction-associated protein 1 OS=Homo sapiens OX=9606 GN=KHDRBS1 PE=1 SV=1	420	48311	23	16	9	8	16	8.73	1337	1	1	0	547.284	1092.55	2	1092.55	0.0013	0	29.16	0.019	K	YLPELMAEK	D			File23647 Spectrum2944 scans: 5516
19	sp|Q07666|KHDR1_HUMAN	KH domain-containing, RNA-binding, signal transduction-associated protein 1 OS=Homo sapiens OX=9606 GN=KHDRBS1 PE=1 SV=1	420	48311	23	16	9	8	16	8.73	1338	1	1	0	547.284	1092.55	2	1092.55	0.0016	0	15.92	0.39	K	YLPELMAEK	D			File23647 Spectrum3019 scans: 5595
19	sp|Q07666|KHDR1_HUMAN	KH domain-containing, RNA-binding, signal transduction-associated protein 1 OS=Homo sapiens OX=9606 GN=KHDRBS1 PE=1 SV=1	420	48311	23	16	9	8	16	8.73	1407	1	1	0	555.281	1108.55	2	1108.55	0.0001	0	7.94	2.2	K	YLPELMAEK	D	Oxidation (M)	0.000001000.0	File23647 Spectrum2208 scans: 4741
19	sp|Q07666|KHDR1_HUMAN	KH domain-containing, RNA-binding, signal transduction-associated protein 1 OS=Homo sapiens OX=9606 GN=KHDRBS1 PE=1 SV=1	420	48311	23	16	9	8	16	8.73	1408	1	1	0	555.281	1108.55	2	1108.55	0.0004	0	22.47	0.084	K	YLPELMAEK	D	Oxidation (M)	0.000001000.0	File23647 Spectrum2131 scans: 4660
19	sp|Q07666|KHDR1_HUMAN	KH domain-containing, RNA-binding, signal transduction-associated protein 1 OS=Homo sapiens OX=9606 GN=KHDRBS1 PE=1 SV=1	420	48311	23	16	9	8	16	8.73	1828	1	1	1	399.575	1195.7	3	1195.7	-0.0005	1	39.01	0.00051	K	ILGPQGNTIKR	L			File23647 Spectrum623 scans: 2968
19	sp|Q07666|KHDR1_HUMAN	KH domain-containing, RNA-binding, signal transduction-associated protein 1 OS=Homo sapiens OX=9606 GN=KHDRBS1 PE=1 SV=1	420	48311	23	16	9	8	16	8.73	1829	1	1	1	598.859	1195.7	2	1195.7	0	1	38.58	0.00057	K	ILGPQGNTIKR	L			File23647 Spectrum650 scans: 2997
19	sp|Q07666|KHDR1_HUMAN	KH domain-containing, RNA-binding, signal transduction-associated protein 1 OS=Homo sapiens OX=9606 GN=KHDRBS1 PE=1 SV=1	420	48311	23	16	9	8	16	8.73	1830	1	1	1	399.575	1195.7	3	1195.7	0.0004	1	21.06	0.032	K	ILGPQGNTIKR	L			File23647 Spectrum692 scans: 3042
19	sp|Q07666|KHDR1_HUMAN	KH domain-containing, RNA-binding, signal transduction-associated protein 1 OS=Homo sapiens OX=9606 GN=KHDRBS1 PE=1 SV=1	420	48311	23	16	9	8	16	8.73	2589	1	1	1	462.214	1383.62	3	1383.62	-0.0003	0	50.8	6.5e-05	R	SGSMDPSGAHPSVR	Q			File23647 Spectrum311 scans: 2612
19	sp|Q07666|KHDR1_HUMAN	KH domain-containing, RNA-binding, signal transduction-associated protein 1 OS=Homo sapiens OX=9606 GN=KHDRBS1 PE=1 SV=1	420	48311	23	16	9	8	16	8.73	2590	1	1	1	692.817	1383.62	2	1383.62	-0.0003	0	48.78	0.0001	R	SGSMDPSGAHPSVR	Q			File23647 Spectrum298 scans: 2595
19	sp|Q07666|KHDR1_HUMAN	KH domain-containing, RNA-binding, signal transduction-associated protein 1 OS=Homo sapiens OX=9606 GN=KHDRBS1 PE=1 SV=1	420	48311	23	16	9	8	16	8.73	2591	1	1	1	462.214	1383.62	3	1383.62	-0.0002	0	31.04	0.0061	R	SGSMDPSGAHPSVR	Q			File23647 Spectrum366 scans: 2676
19	sp|Q07666|KHDR1_HUMAN	KH domain-containing, RNA-binding, signal transduction-associated protein 1 OS=Homo sapiens OX=9606 GN=KHDRBS1 PE=1 SV=1	420	48311	23	16	9	8	16	8.73	2592	1	1	1	692.817	1383.62	2	1383.62	0.0001	0	76.92	1.6e-07	R	SGSMDPSGAHPSVR	Q			File23647 Spectrum348 scans: 2656
19	sp|Q07666|KHDR1_HUMAN	KH domain-containing, RNA-binding, signal transduction-associated protein 1 OS=Homo sapiens OX=9606 GN=KHDRBS1 PE=1 SV=1	420	48311	23	16	9	8	16	8.73	3320	1	1	1	542.243	1623.71	3	1623.71	0.0006	0	10	0.55	K	DDEENYLDLFSHK	N			File23647 Spectrum3755 scans: 6396
19	sp|Q07666|KHDR1_HUMAN	KH domain-containing, RNA-binding, signal transduction-associated protein 1 OS=Homo sapiens OX=9606 GN=KHDRBS1 PE=1 SV=1	420	48311	23	16	9	8	16	8.73	3321	1	1	1	812.861	1623.71	2	1623.71	0.0026	0	58.13	8.9e-06	K	DDEENYLDLFSHK	N			File23647 Spectrum3736 scans: 6376
19	sp|Q07666|KHDR1_HUMAN	KH domain-containing, RNA-binding, signal transduction-associated protein 1 OS=Homo sapiens OX=9606 GN=KHDRBS1 PE=1 SV=1	420	48311	23	16	9	8	16	8.73	3599	1	1	1	876.907	1751.8	2	1751.8	-0.0004	1	95.97	2.4e-09	K	KDDEENYLDLFSHK	N			File23647 Spectrum3164 scans: 5752
19	sp|Q07666|KHDR1_HUMAN	KH domain-containing, RNA-binding, signal transduction-associated protein 1 OS=Homo sapiens OX=9606 GN=KHDRBS1 PE=1 SV=1	420	48311	23	16	9	8	16	8.73	3600	1	1	1	438.957	1751.8	4	1751.8	-0.0001	1	46.48	0.00021	K	KDDEENYLDLFSHK	N			File23647 Spectrum3173 scans: 5761
19	sp|Q07666|KHDR1_HUMAN	KH domain-containing, RNA-binding, signal transduction-associated protein 1 OS=Homo sapiens OX=9606 GN=KHDRBS1 PE=1 SV=1	420	48311	23	16	9	8	16	8.73	3601	1	1	1	584.941	1751.8	3	1751.8	0.0001	1	51.23	7e-05	K	KDDEENYLDLFSHK	N			File23647 Spectrum3163 scans: 5751	emPAI	1.36
20	sp|P05787|K2C8_HUMAN	Keratin, type II cytoskeletal 8 OS=Homo sapiens OX=9606 GN=KRT8 PE=1 SV=7	410	53671	26	18	16	13	32.3	5.52	236	1	0	0	414.218	826.422	2	826.423	-0.0006	0	40.16	0.0012	K	FASFIDK	V			File23647 Spectrum2466 scans: 5012
20	sp|P05787|K2C8_HUMAN	Keratin, type II cytoskeletal 8 OS=Homo sapiens OX=9606 GN=KRT8 PE=1 SV=7	410	53671	26	18	16	13	32.3	5.52	237	1	0	0	414.218	826.422	2	826.423	-0.0002	0	38.06	0.0019	K	FASFIDK	V			File23647 Spectrum2388 scans: 4930
20	sp|P05787|K2C8_HUMAN	Keratin, type II cytoskeletal 8 OS=Homo sapiens OX=9606 GN=KRT8 PE=1 SV=7	410	53671	26	18	16	13	32.3	5.52	898	1	1	1	500.787	999.559	2	999.56	-0.0006	0	45.22	0.00049	R	LQAEIEGLK	G			File23647 Spectrum1970 scans: 4490
20	sp|P05787|K2C8_HUMAN	Keratin, type II cytoskeletal 8 OS=Homo sapiens OX=9606 GN=KRT8 PE=1 SV=7	410	53671	26	18	16	13	32.3	5.52	1257	1	1	1	540.273	1078.53	2	1078.53	0.0009	0	37.58	0.003	R	QLYEEEIR	E			File23647 Spectrum1633 scans: 4110
20	sp|P05787|K2C8_HUMAN	Keratin, type II cytoskeletal 8 OS=Homo sapiens OX=9606 GN=KRT8 PE=1 SV=7	410	53671	26	18	16	13	32.3	5.52	1276	1	0	0	361.538	1081.59	3	1081.59	-0.0004	1	29.29	0.014	K	FASFIDKVR	F			File23647 Spectrum2361 scans: 4901
20	sp|P05787|K2C8_HUMAN	Keratin, type II cytoskeletal 8 OS=Homo sapiens OX=9606 GN=KRT8 PE=1 SV=7	410	53671	26	18	16	13	32.3	5.52	1277	1	0	0	541.804	1081.59	2	1081.59	0.0017	1	44.49	0.00038	K	FASFIDKVR	F			File23647 Spectrum2352 scans: 4892
20	sp|P05787|K2C8_HUMAN	Keratin, type II cytoskeletal 8 OS=Homo sapiens OX=9606 GN=KRT8 PE=1 SV=7	410	53671	26	18	16	13	32.3	5.52	1507	1	1	1	565.314	1128.61	2	1128.61	0.0001	0	50.66	0.00016	K	LSELEAALQR	A			File23647 Spectrum2757 scans: 5319
20	sp|P05787|K2C8_HUMAN	Keratin, type II cytoskeletal 8 OS=Homo sapiens OX=9606 GN=KRT8 PE=1 SV=7	410	53671	26	18	16	13	32.3	5.52	1616	1	0	0	577.282	1152.55	2	1152.55	0.0002	0	36.17	0.0034	R	EYQELMNVK	L			File23647 Spectrum2077 scans: 4603
20	sp|P05787|K2C8_HUMAN	Keratin, type II cytoskeletal 8 OS=Homo sapiens OX=9606 GN=KRT8 PE=1 SV=7	410	53671	26	18	16	13	32.3	5.52	1693	1	0	0	585.279	1168.54	2	1168.54	0.0003	0	22.63	0.066	R	EYQELMNVK	L	Oxidation (M)	0.000001000.0	File23647 Spectrum1146 scans: 3562
20	sp|P05787|K2C8_HUMAN	Keratin, type II cytoskeletal 8 OS=Homo sapiens OX=9606 GN=KRT8 PE=1 SV=7	410	53671	26	18	16	13	32.3	5.52	1713	1	1	1	587.323	1172.63	2	1172.63	0.0017	0	44.92	0.00059	K	LVSESSDVLPK	-			File23647 Spectrum1614 scans: 4083
20	sp|P05787|K2C8_HUMAN	Keratin, type II cytoskeletal 8 OS=Homo sapiens OX=9606 GN=KRT8 PE=1 SV=7	410	53671	26	18	16	13	32.3	5.52	1714	2	1	1	587.327	1172.64	2	1172.63	0.0109	0	4.66	5.9	K	LVSESSDVLPK	-			File23647 Spectrum1079 scans: 3491
20	sp|P05787|K2C8_HUMAN	Keratin, type II cytoskeletal 8 OS=Homo sapiens OX=9606 GN=KRT8 PE=1 SV=7	410	53671	26	18	16	13	32.3	5.52	1715	3	1	1	587.327	1172.64	2	1172.63	0.011	0	1.91	11	K	LVSESSDVLPK	-			File23647 Spectrum1007 scans: 3415
20	sp|P05787|K2C8_HUMAN	Keratin, type II cytoskeletal 8 OS=Homo sapiens OX=9606 GN=KRT8 PE=1 SV=7	410	53671	26	18	16	13	32.3	5.52	2348	1	1	1	660.839	1319.66	2	1319.66	-0.0006	0	32.2	0.011	R	SLDMDSIIAEVK	A			File23647 Spectrum4105 scans: 6805
20	sp|P05787|K2C8_HUMAN	Keratin, type II cytoskeletal 8 OS=Homo sapiens OX=9606 GN=KRT8 PE=1 SV=7	410	53671	26	18	16	13	32.3	5.52	2392	1	1	1	668.839	1335.66	2	1335.66	0.0047	0	52.47	8.7e-05	R	SLDMDSIIAEVK	A	Oxidation (M)	0.000100000000.0	File23647 Spectrum2930 scans: 5501
20	sp|P05787|K2C8_HUMAN	Keratin, type II cytoskeletal 8 OS=Homo sapiens OX=9606 GN=KRT8 PE=1 SV=7	410	53671	26	18	16	13	32.3	5.52	2437	1	1	1	672.841	1343.67	2	1343.67	0	0	70.34	1.4e-06	R	ASLEAAIADAEQR	G			File23647 Spectrum3126 scans: 5712
20	sp|P05787|K2C8_HUMAN	Keratin, type II cytoskeletal 8 OS=Homo sapiens OX=9606 GN=KRT8 PE=1 SV=7	410	53671	26	18	16	13	32.3	5.52	2458	1	1	1	676.844	1351.67	2	1351.67	0.0045	0	31.86	0.011	R	TEMENEFVLIK	K			File23647 Spectrum3618 scans: 6250
20	sp|P05787|K2C8_HUMAN	Keratin, type II cytoskeletal 8 OS=Homo sapiens OX=9606 GN=KRT8 PE=1 SV=7	410	53671	26	18	16	13	32.3	5.52	2502	8	1	1	679.869	1357.72	2	1357.75	-0.024	1	3.33	6.6	K	WSLLQQQKTAR	S			File23647 Spectrum2691 scans: 5249
20	sp|P05787|K2C8_HUMAN	Keratin, type II cytoskeletal 8 OS=Homo sapiens OX=9606 GN=KRT8 PE=1 SV=7	410	53671	26	18	16	13	32.3	5.52	2711	1	1	1	706.846	1411.68	2	1411.68	0.0001	1	38.17	0.0019	R	SRAEAESMYQIK	Y			File23647 Spectrum1208 scans: 3627
20	sp|P05787|K2C8_HUMAN	Keratin, type II cytoskeletal 8 OS=Homo sapiens OX=9606 GN=KRT8 PE=1 SV=7	410	53671	26	18	16	13	32.3	5.52	2742	1	1	1	710.379	1418.74	2	1418.74	0.0022	0	21.78	0.1	R	LEGLTDEINFLR	Q			File23647 Spectrum4198 scans: 6924
20	sp|P05787|K2C8_HUMAN	Keratin, type II cytoskeletal 8 OS=Homo sapiens OX=9606 GN=KRT8 PE=1 SV=7	410	53671	26	18	16	13	32.3	5.52	2789	1	1	1	476.898	1427.67	3	1427.67	0.0012	1	18.34	0.16	R	SRAEAESMYQIK	Y	Oxidation (M)	0.000000010000.0	File23647 Spectrum540 scans: 2879
20	sp|P05787|K2C8_HUMAN	Keratin, type II cytoskeletal 8 OS=Homo sapiens OX=9606 GN=KRT8 PE=1 SV=7	410	53671	26	18	16	13	32.3	5.52	2952	1	1	1	738.352	1474.69	2	1474.69	-0.002	0	74.47	3.7e-07	R	LESGMQNMSIHTK	T			File23647 Spectrum1191 scans: 3609
20	sp|P05787|K2C8_HUMAN	Keratin, type II cytoskeletal 8 OS=Homo sapiens OX=9606 GN=KRT8 PE=1 SV=7	410	53671	26	18	16	13	32.3	5.52	2953	1	1	1	492.571	1474.69	3	1474.69	0.0011	0	34.16	0.0043	R	LESGMQNMSIHTK	T			File23647 Spectrum1203 scans: 3622
20	sp|P05787|K2C8_HUMAN	Keratin, type II cytoskeletal 8 OS=Homo sapiens OX=9606 GN=KRT8 PE=1 SV=7	410	53671	26	18	16	13	32.3	5.52	2976	1	1	1	740.889	1479.76	2	1479.76	-0.0004	1	37.79	0.0022	R	TEMENEFVLIKK	D			File23647 Spectrum2710 scans: 5269
20	sp|P05787|K2C8_HUMAN	Keratin, type II cytoskeletal 8 OS=Homo sapiens OX=9606 GN=KRT8 PE=1 SV=7	410	53671	26	18	16	13	32.3	5.52	2995	1	1	1	497.902	1490.68	3	1490.69	-0.0013	0	38.71	0.0011	R	LESGMQNMSIHTK	T	Oxidation (M)	0.0000100000000.0	File23647 Spectrum439 scans: 2764
20	sp|P05787|K2C8_HUMAN	Keratin, type II cytoskeletal 8 OS=Homo sapiens OX=9606 GN=KRT8 PE=1 SV=7	410	53671	26	18	16	13	32.3	5.52	2997	2	1	1	746.351	1490.69	2	1490.69	0.002	0	5.79	2.3	R	LESGMQNMSIHTK	T	Oxidation (M)	0.0000100000000.0	File23647 Spectrum446 scans: 2774
20	sp|P05787|K2C8_HUMAN	Keratin, type II cytoskeletal 8 OS=Homo sapiens OX=9606 GN=KRT8 PE=1 SV=7	410	53671	26	18	16	13	32.3	5.52	3906	1	1	1	470.71	1878.81	4	1878.79	0.0237	0	9.92	0.46	R	SNMDNMFESYINNLR	R	2 Oxidation (M)	0.001001000000000.0	File23647 Spectrum458 scans: 2788	emPAI	2.1
21	sp|P04350|TBB4A_HUMAN	Tubulin beta-4A chain OS=Homo sapiens OX=9606 GN=TUBB4A PE=1 SV=2	391	50010	21	14	10	7	24.3	4.78	997	1	0	0	514.764	1027.51	2	1027.51	0.0005	0	36.78	0.0027	K	TAVCDIPPR	G			File23647 Spectrum796 scans: 3152
21	sp|P04350|TBB4A_HUMAN	Tubulin beta-4A chain OS=Homo sapiens OX=9606 GN=TUBB4A PE=1 SV=2	391	50010	21	14	10	7	24.3	4.78	998	3	0	0	514.772	1027.53	2	1027.51	0.0168	0	5.57	3.9	K	TAVCDIPPR	G			File23647 Spectrum953 scans: 3352
21	sp|P04350|TBB4A_HUMAN	Tubulin beta-4A chain OS=Homo sapiens OX=9606 GN=TUBB4A PE=1 SV=2	391	50010	21	14	10	7	24.3	4.78	1000	1	0	0	514.773	1027.53	2	1027.51	0.0203	0	15.05	0.41	K	TAVCDIPPR	G			File23647 Spectrum1084 scans: 3496
21	sp|P04350|TBB4A_HUMAN	Tubulin beta-4A chain OS=Homo sapiens OX=9606 GN=TUBB4A PE=1 SV=2	391	50010	21	14	10	7	24.3	4.78	1045	1	0	0	520.3	1038.58	2	1038.59	-0.0013	0	21.36	0.061	R	YLTVAAVFR	G			File23647 Spectrum3890 scans: 6552
21	sp|P04350|TBB4A_HUMAN	Tubulin beta-4A chain OS=Homo sapiens OX=9606 GN=TUBB4A PE=1 SV=2	391	50010	21	14	10	7	24.3	4.78	1046	1	0	0	520.301	1038.59	2	1038.59	0.0008	0	11.77	0.54	R	YLTVAAVFR	G			File23647 Spectrum3836 scans: 6488
21	sp|P04350|TBB4A_HUMAN	Tubulin beta-4A chain OS=Homo sapiens OX=9606 GN=TUBB4A PE=1 SV=2	391	50010	21	14	10	7	24.3	4.78	1509	1	0	0	565.802	1129.59	2	1129.59	0.0021	0	53.47	8.7e-05	R	FPGQLNADLR	K			File23647 Spectrum2376 scans: 4917
21	sp|P04350|TBB4A_HUMAN	Tubulin beta-4A chain OS=Homo sapiens OX=9606 GN=TUBB4A PE=1 SV=2	391	50010	21	14	10	7	24.3	4.78	1510	1	0	0	565.805	1129.59	2	1129.59	0.007	0	37.66	0.0036	R	FPGQLNADLR	K			File23647 Spectrum2451 scans: 4996
21	sp|P04350|TBB4A_HUMAN	Tubulin beta-4A chain OS=Homo sapiens OX=9606 GN=TUBB4A PE=1 SV=2	391	50010	21	14	10	7	24.3	4.78	1583	1	0	0	572.32	1142.63	2	1142.63	-0.0007	0	51.33	0.00014	K	LAVNMVPFPR	L			File23647 Spectrum3553 scans: 6180
21	sp|P04350|TBB4A_HUMAN	Tubulin beta-4A chain OS=Homo sapiens OX=9606 GN=TUBB4A PE=1 SV=2	391	50010	21	14	10	7	24.3	4.78	1584	1	0	0	572.321	1142.63	2	1142.63	0.0005	0	29.71	0.018	K	LAVNMVPFPR	L			File23647 Spectrum3637 scans: 6270
21	sp|P04350|TBB4A_HUMAN	Tubulin beta-4A chain OS=Homo sapiens OX=9606 GN=TUBB4A PE=1 SV=2	391	50010	21	14	10	7	24.3	4.78	1641	1	0	0	580.317	1158.62	2	1158.62	-0.0016	0	25.05	0.065	K	LAVNMVPFPR	L	Oxidation (M)	0.0000100000.0	File23647 Spectrum2821 scans: 5386
21	sp|P04350|TBB4A_HUMAN	Tubulin beta-4A chain OS=Homo sapiens OX=9606 GN=TUBB4A PE=1 SV=2	391	50010	21	14	10	7	24.3	4.78	1642	1	0	0	580.318	1158.62	2	1158.62	-0.0003	0	28.59	0.029	K	LAVNMVPFPR	L	Oxidation (M)	0.0000100000.0	File23647 Spectrum2896 scans: 5465
21	sp|P04350|TBB4A_HUMAN	Tubulin beta-4A chain OS=Homo sapiens OX=9606 GN=TUBB4A PE=1 SV=2	391	50010	21	14	10	7	24.3	4.78	1964	1	0	0	615.302	1228.59	2	1228.59	-0.0011	0	43.19	0.00057	R	ISEQFTAMFR	R			File23647 Spectrum3675 scans: 6310
21	sp|P04350|TBB4A_HUMAN	Tubulin beta-4A chain OS=Homo sapiens OX=9606 GN=TUBB4A PE=1 SV=2	391	50010	21	14	10	7	24.3	4.78	2133	1	0	0	636.367	1270.72	2	1270.72	-0.0017	1	50.48	9.7e-05	R	KLAVNMVPFPR	L			File23647 Spectrum2956 scans: 5528
21	sp|P04350|TBB4A_HUMAN	Tubulin beta-4A chain OS=Homo sapiens OX=9606 GN=TUBB4A PE=1 SV=2	391	50010	21	14	10	7	24.3	4.78	2339	1	0	0	660.355	1318.7	2	1318.7	0	0	51.99	0.0001	R	IMNTFSVVPSPK	V			File23647 Spectrum2959 scans: 5532
21	sp|P04350|TBB4A_HUMAN	Tubulin beta-4A chain OS=Homo sapiens OX=9606 GN=TUBB4A PE=1 SV=2	391	50010	21	14	10	7	24.3	4.78	2340	1	0	0	660.356	1318.7	2	1318.7	0.0019	0	44.66	0.00051	R	IMNTFSVVPSPK	V			File23647 Spectrum2883 scans: 5451
21	sp|P04350|TBB4A_HUMAN	Tubulin beta-4A chain OS=Homo sapiens OX=9606 GN=TUBB4A PE=1 SV=2	391	50010	21	14	10	7	24.3	4.78	2389	1	0	0	668.352	1334.69	2	1334.69	-0.0005	0	55.56	4.1e-05	R	IMNTFSVVPSPK	V	Oxidation (M)	0.010000000000.0	File23647 Spectrum2448 scans: 4993
21	sp|P04350|TBB4A_HUMAN	Tubulin beta-4A chain OS=Homo sapiens OX=9606 GN=TUBB4A PE=1 SV=2	391	50010	21	14	10	7	24.3	4.78	2390	1	0	0	668.355	1334.69	2	1334.69	0.0041	0	33.86	0.0061	R	IMNTFSVVPSPK	V	Oxidation (M)	0.010000000000.0	File23647 Spectrum2363 scans: 4903
21	sp|P04350|TBB4A_HUMAN	Tubulin beta-4A chain OS=Homo sapiens OX=9606 GN=TUBB4A PE=1 SV=2	391	50010	21	14	10	7	24.3	4.78	3471	2	0	0	848.919	1695.82	2	1695.83	-0.0028	0	3.84	6	K	NSSYFVEWIPNNVK	T			File23647 Spectrum4078 scans: 6771
21	sp|P04350|TBB4A_HUMAN	Tubulin beta-4A chain OS=Homo sapiens OX=9606 GN=TUBB4A PE=1 SV=2	391	50010	21	14	10	7	24.3	4.78	3778	1	0	0	911.965	1821.92	2	1821.92	0.0004	0	79.62	1.4e-07	R	EIVHLQAGQCGNQIGAK	F			File23647 Spectrum1273 scans: 3695
21	sp|P04350|TBB4A_HUMAN	Tubulin beta-4A chain OS=Homo sapiens OX=9606 GN=TUBB4A PE=1 SV=2	391	50010	21	14	10	7	24.3	4.78	3779	1	0	0	608.313	1821.92	3	1821.92	0.0019	0	68.1	2e-06	R	EIVHLQAGQCGNQIGAK	F			File23647 Spectrum1260 scans: 3682
21	sp|P04350|TBB4A_HUMAN	Tubulin beta-4A chain OS=Homo sapiens OX=9606 GN=TUBB4A PE=1 SV=2	391	50010	21	14	10	7	24.3	4.78	3952	2	1	1	951.426	1900.84	2	1900.86	-0.0199	1	0.04	5.8	R	MSMKEVDEQMLSVQSK	N	2 Oxidation (M)	0.1010000000000000.0	File23647 Spectrum3645 scans: 6278	emPAI	0.89
22	sp|O00571|DDX3X_HUMAN	ATP-dependent RNA helicase DDX3X OS=Homo sapiens OX=9606 GN=DDX3X PE=1 SV=3	371	73597	20	15	15	10	23	6.73	140	1	1	1	396.26	790.506	2	790.506	0	0	31.29	0.0013	K	HAIPIIK	E			File23647 Spectrum1067 scans: 3478
22	sp|O00571|DDX3X_HUMAN	ATP-dependent RNA helicase DDX3X OS=Homo sapiens OX=9606 GN=DDX3X PE=1 SV=3	371	73597	20	15	15	10	23	6.73	145	1	1	1	399.698	797.381	2	797.382	-0.0005	0	19.07	0.1	R	FSGGFGAR	D			File23647 Spectrum1335 scans: 3760
22	sp|O00571|DDX3X_HUMAN	ATP-dependent RNA helicase DDX3X OS=Homo sapiens OX=9606 GN=DDX3X PE=1 SV=3	371	73597	20	15	15	10	23	6.73	375	1	1	1	426.718	851.421	2	851.421	0	0	32.6	0.0076	K	IGLDFCK	Y			File23647 Spectrum2680 scans: 5238
22	sp|O00571|DDX3X_HUMAN	ATP-dependent RNA helicase DDX3X OS=Homo sapiens OX=9606 GN=DDX3X PE=1 SV=3	371	73597	20	15	15	10	23	6.73	1334	1	1	0	547.279	1092.54	2	1092.55	-0.0018	0	41.96	0.0011	K	YLVLDEADR	M			File23647 Spectrum2427 scans: 4971
22	sp|O00571|DDX3X_HUMAN	ATP-dependent RNA helicase DDX3X OS=Homo sapiens OX=9606 GN=DDX3X PE=1 SV=3	371	73597	20	15	15	10	23	6.73	1687	1	1	1	584.856	1167.7	2	1167.7	-0.0001	0	47.76	5.9e-05	K	SPILVATAVAAR	G			File23647 Spectrum2759 scans: 5321
22	sp|O00571|DDX3X_HUMAN	ATP-dependent RNA helicase DDX3X OS=Homo sapiens OX=9606 GN=DDX3X PE=1 SV=3	371	73597	20	15	15	10	23	6.73	1688	1	1	1	584.857	1167.7	2	1167.7	0.0014	0	49.32	4.1e-05	K	SPILVATAVAAR	G			File23647 Spectrum2673 scans: 5230
22	sp|O00571|DDX3X_HUMAN	ATP-dependent RNA helicase DDX3X OS=Homo sapiens OX=9606 GN=DDX3X PE=1 SV=3	371	73597	20	15	15	10	23	6.73	1738	1	1	1	394.213	1179.62	3	1179.62	-0.0001	0	60.1	1.5e-05	R	GCHLLVATPGR	L			File23647 Spectrum1297 scans: 3720
22	sp|O00571|DDX3X_HUMAN	ATP-dependent RNA helicase DDX3X OS=Homo sapiens OX=9606 GN=DDX3X PE=1 SV=3	371	73597	20	15	15	10	23	6.73	1739	1	1	1	590.817	1179.62	2	1179.62	0.0002	0	48.71	0.00021	R	GCHLLVATPGR	L			File23647 Spectrum1293 scans: 3716
22	sp|O00571|DDX3X_HUMAN	ATP-dependent RNA helicase DDX3X OS=Homo sapiens OX=9606 GN=DDX3X PE=1 SV=3	371	73597	20	15	15	10	23	6.73	2034	1	1	1	416.218	1245.63	3	1245.64	-0.0023	1	21.54	0.13	K	VVWVEESDKR	S			File23647 Spectrum1423 scans: 3853
22	sp|O00571|DDX3X_HUMAN	ATP-dependent RNA helicase DDX3X OS=Homo sapiens OX=9606 GN=DDX3X PE=1 SV=3	371	73597	20	15	15	10	23	6.73	2208	7	1	1	431.238	1290.69	3	1290.72	-0.0251	0	8.14	2.1	R	SFLLDLLNATGK	D			File23647 Spectrum1468 scans: 3900
22	sp|O00571|DDX3X_HUMAN	ATP-dependent RNA helicase DDX3X OS=Homo sapiens OX=9606 GN=DDX3X PE=1 SV=3	371	73597	20	15	15	10	23	6.73	2231	1	1	1	649.307	1296.6	2	1296.6	0.0004	0	23.98	0.04	R	HTMMFSATFPK	E			File23647 Spectrum2766 scans: 5328
22	sp|O00571|DDX3X_HUMAN	ATP-dependent RNA helicase DDX3X OS=Homo sapiens OX=9606 GN=DDX3X PE=1 SV=3	371	73597	20	15	15	10	23	6.73	2249	1	1	1	650.823	1299.63	2	1299.63	0.0001	1	49.61	0.00015	R	DREEALHQFR	S			File23647 Spectrum800 scans: 3156
22	sp|O00571|DDX3X_HUMAN	ATP-dependent RNA helicase DDX3X OS=Homo sapiens OX=9606 GN=DDX3X PE=1 SV=3	371	73597	20	15	15	10	23	6.73	2250	1	1	1	434.218	1299.63	3	1299.63	0.0003	1	32.48	0.0079	R	DREEALHQFR	S			File23647 Spectrum779 scans: 3134
22	sp|O00571|DDX3X_HUMAN	ATP-dependent RNA helicase DDX3X OS=Homo sapiens OX=9606 GN=DDX3X PE=1 SV=3	371	73597	20	15	15	10	23	6.73	2391	1	1	0	668.823	1335.63	2	1335.63	0.001	0	44.25	0.0005	R	MLDMGFEPQIR	R			File23647 Spectrum3640 scans: 6273
22	sp|O00571|DDX3X_HUMAN	ATP-dependent RNA helicase DDX3X OS=Homo sapiens OX=9606 GN=DDX3X PE=1 SV=3	371	73597	20	15	15	10	23	6.73	2457	1	1	0	676.821	1351.63	2	1351.63	0.0017	0	38.42	0.0017	R	MLDMGFEPQIR	R	Oxidation (M)	0.10000000000.0	File23647 Spectrum3218 scans: 5808
22	sp|O00571|DDX3X_HUMAN	ATP-dependent RNA helicase DDX3X OS=Homo sapiens OX=9606 GN=DDX3X PE=1 SV=3	371	73597	20	15	15	10	23	6.73	2486	1	1	1	679.395	1356.78	2	1356.78	-0.0012	0	71.33	5.1e-07	K	QYPISLVLAPTR	E			File23647 Spectrum3917 scans: 6584
22	sp|O00571|DDX3X_HUMAN	ATP-dependent RNA helicase DDX3X OS=Homo sapiens OX=9606 GN=DDX3X PE=1 SV=3	371	73597	20	15	15	10	23	6.73	2986	1	1	1	495.964	1484.87	3	1484.87	-0.0002	1	16.78	0.072	R	KQYPISLVLAPTR	E			File23647 Spectrum3159 scans: 5746
22	sp|O00571|DDX3X_HUMAN	ATP-dependent RNA helicase DDX3X OS=Homo sapiens OX=9606 GN=DDX3X PE=1 SV=3	371	73597	20	15	15	10	23	6.73	3090	1	1	1	762.89	1523.77	2	1523.77	-0.0076	0	15.34	0.45	R	VGNLGLATSFFNER	N			File23647 Spectrum4127 scans: 6832
22	sp|O00571|DDX3X_HUMAN	ATP-dependent RNA helicase DDX3X OS=Homo sapiens OX=9606 GN=DDX3X PE=1 SV=3	371	73597	20	15	15	10	23	6.73	3920	1	1	1	944.496	1886.98	2	1886.98	-0.0011	0	23.09	0.057	R	VRPCVVYGGADIGQQIR	D			File23647 Spectrum2096 scans: 4623
22	sp|O00571|DDX3X_HUMAN	ATP-dependent RNA helicase DDX3X OS=Homo sapiens OX=9606 GN=DDX3X PE=1 SV=3	371	73597	20	15	15	10	23	6.73	3921	1	1	1	630	1886.98	3	1886.98	-0.0009	0	59.64	1.3e-05	R	VRPCVVYGGADIGQQIR	D			File23647 Spectrum2092 scans: 4619	emPAI	0.92
23	sp|P05783|K1C18_HUMAN	Keratin, type I cytoskeletal 18 OS=Homo sapiens OX=9606 GN=KRT18 PE=1 SV=2	351	48029	17	14	14	11	25.8	5.34	19	1	1	1	359.699	717.384	2	717.384	-0.0005	0	15.01	0.73	K	IMADIR	A			File23647 Spectrum1155 scans: 3571
23	sp|P05783|K1C18_HUMAN	Keratin, type I cytoskeletal 18 OS=Homo sapiens OX=9606 GN=KRT18 PE=1 SV=2	351	48029	17	14	14	11	25.8	5.34	179	1	0	0	404.203	806.391	2	806.392	-0.001	0	40.76	0.0016	R	LAADDFR	V			File23647 Spectrum1438 scans: 3869
23	sp|P05783|K1C18_HUMAN	Keratin, type I cytoskeletal 18 OS=Homo sapiens OX=9606 GN=KRT18 PE=1 SV=2	351	48029	17	14	14	11	25.8	5.34	180	1	0	0	404.204	806.393	2	806.392	0.0006	0	26.41	0.044	R	LAADDFR	V			File23647 Spectrum1528 scans: 3964
23	sp|P05783|K1C18_HUMAN	Keratin, type I cytoskeletal 18 OS=Homo sapiens OX=9606 GN=KRT18 PE=1 SV=2	351	48029	17	14	14	11	25.8	5.34	765	1	1	1	483.238	964.461	2	964.461	-0.0001	0	29.01	0.019	R	AQYDELAR	K			File23647 Spectrum1104 scans: 3518
23	sp|P05783|K1C18_HUMAN	Keratin, type I cytoskeletal 18 OS=Homo sapiens OX=9606 GN=KRT18 PE=1 SV=2	351	48029	17	14	14	11	25.8	5.34	799	1	1	1	488.23	974.445	2	974.446	-0.0008	0	33.66	0.0041	R	STFSTNYR	S			File23647 Spectrum991 scans: 3396
23	sp|P05783|K1C18_HUMAN	Keratin, type I cytoskeletal 18 OS=Homo sapiens OX=9606 GN=KRT18 PE=1 SV=2	351	48029	17	14	14	11	25.8	5.34	819	1	1	1	491.725	981.435	2	981.434	0.0004	0	19.71	0.075	R	DWSHYFK	I			File23647 Spectrum2895 scans: 5464
23	sp|P05783|K1C18_HUMAN	Keratin, type I cytoskeletal 18 OS=Homo sapiens OX=9606 GN=KRT18 PE=1 SV=2	351	48029	17	14	14	11	25.8	5.34	1051	1	1	0	521.307	1040.6	2	1040.6	0.0005	0	50.17	7.3e-05	R	IVLQIDNAR	L			File23647 Spectrum2171 scans: 4702
23	sp|P05783|K1C18_HUMAN	Keratin, type I cytoskeletal 18 OS=Homo sapiens OX=9606 GN=KRT18 PE=1 SV=2	351	48029	17	14	14	11	25.8	5.34	1201	1	1	1	533.285	1064.56	2	1064.55	0.0048	0	49.58	0.00017	K	LEAEIATYR	R			File23647 Spectrum1773 scans: 4278
23	sp|P05783|K1C18_HUMAN	Keratin, type I cytoskeletal 18 OS=Homo sapiens OX=9606 GN=KRT18 PE=1 SV=2	351	48029	17	14	14	11	25.8	5.34	1718	3	1	1	587.825	1173.63	2	1173.64	-0.0004	1	5.6	4.7	R	KVIDDTNITR	L			File23647 Spectrum641 scans: 2987
23	sp|P05783|K1C18_HUMAN	Keratin, type I cytoskeletal 18 OS=Homo sapiens OX=9606 GN=KRT18 PE=1 SV=2	351	48029	17	14	14	11	25.8	5.34	2006	1	1	1	620.324	1238.63	2	1238.63	0.0009	1	35.96	0.0037	R	VKYETELAMR	Q			File23647 Spectrum1499 scans: 3933
23	sp|P05783|K1C18_HUMAN	Keratin, type I cytoskeletal 18 OS=Homo sapiens OX=9606 GN=KRT18 PE=1 SV=2	351	48029	17	14	14	11	25.8	5.34	2117	1	1	1	423.217	1266.63	3	1266.63	-0.0016	0	41.21	0.0011	R	QSVENDIHGLR	K			File23647 Spectrum1288 scans: 3711
23	sp|P05783|K1C18_HUMAN	Keratin, type I cytoskeletal 18 OS=Homo sapiens OX=9606 GN=KRT18 PE=1 SV=2	351	48029	17	14	14	11	25.8	5.34	2212	1	1	1	646.864	1291.71	2	1291.71	0.0003	1	43.52	0.00046	K	VKLEAEIATYR	R			File23647 Spectrum2089 scans: 4616
23	sp|P05783|K1C18_HUMAN	Keratin, type I cytoskeletal 18 OS=Homo sapiens OX=9606 GN=KRT18 PE=1 SV=2	351	48029	17	14	14	11	25.8	5.34	2213	1	1	1	646.865	1291.71	2	1291.71	0.0009	1	48.41	0.00013	K	VKLEAEIATYR	R			File23647 Spectrum2011 scans: 4533
23	sp|P05783|K1C18_HUMAN	Keratin, type I cytoskeletal 18 OS=Homo sapiens OX=9606 GN=KRT18 PE=1 SV=2	351	48029	17	14	14	11	25.8	5.34	2338	1	1	1	660.338	1318.66	2	1318.66	-0.0005	0	60.26	1.7e-05	R	AQIFANTVDNAR	I			File23647 Spectrum1861 scans: 4375
23	sp|P05783|K1C18_HUMAN	Keratin, type I cytoskeletal 18 OS=Homo sapiens OX=9606 GN=KRT18 PE=1 SV=2	351	48029	17	14	14	11	25.8	5.34	2658	1	1	1	698.369	1394.72	2	1394.73	-0.0024	1	67.5	2.3e-06	R	QSVENDIHGLRK	V			File23647 Spectrum766 scans: 3120
23	sp|P05783|K1C18_HUMAN	Keratin, type I cytoskeletal 18 OS=Homo sapiens OX=9606 GN=KRT18 PE=1 SV=2	351	48029	17	14	14	11	25.8	5.34	2659	1	1	1	465.916	1394.73	3	1394.73	0.0007	1	45.55	0.00032	R	QSVENDIHGLRK	V			File23647 Spectrum758 scans: 3112
23	sp|P05783|K1C18_HUMAN	Keratin, type I cytoskeletal 18 OS=Homo sapiens OX=9606 GN=KRT18 PE=1 SV=2	351	48029	17	14	14	11	25.8	5.34	2741	1	1	1	710.377	1418.74	2	1418.74	-0.0014	0	63.91	6.4e-06	R	QAQEYEALLNIK	V			File23647 Spectrum3426 scans: 6034	emPAI	1.22
24	sp|Q92804|RBP56_HUMAN	TATA-binding protein-associated factor 2N OS=Homo sapiens OX=9606 GN=TAF15 PE=1 SV=1	346	62021	16	14	6	6	15.9	8.04	733	1	1	1	479.261	956.508	2	956.508	0	0	23.56	0.054	K	EFHGNIIK	V			File23647 Spectrum907 scans: 3295
24	sp|Q92804|RBP56_HUMAN	TATA-binding protein-associated factor 2N OS=Homo sapiens OX=9606 GN=TAF15 PE=1 SV=1	346	62021	16	14	6	6	15.9	8.04	972	1	1	0	511.751	1021.49	2	1021.49	0	0	45.23	0.00039	K	AAIDWFDGK	E			File23647 Spectrum3582 scans: 6212
24	sp|Q92804|RBP56_HUMAN	TATA-binding protein-associated factor 2N OS=Homo sapiens OX=9606 GN=TAF15 PE=1 SV=1	346	62021	16	14	6	6	15.9	8.04	973	1	1	0	511.751	1021.49	2	1021.49	0.0008	0	41.9	0.00094	K	AAIDWFDGK	E			File23647 Spectrum3655 scans: 6289
24	sp|Q92804|RBP56_HUMAN	TATA-binding protein-associated factor 2N OS=Homo sapiens OX=9606 GN=TAF15 PE=1 SV=1	346	62021	16	14	6	6	15.9	8.04	2744	1	1	0	710.834	1419.65	2	1419.65	0.0013	0	53.05	4.5e-05	K	GEATVSFDDPPSAK	A			File23647 Spectrum1699 scans: 4187
24	sp|Q92804|RBP56_HUMAN	TATA-binding protein-associated factor 2N OS=Homo sapiens OX=9606 GN=TAF15 PE=1 SV=1	346	62021	16	14	6	6	15.9	8.04	2745	1	1	0	710.834	1419.65	2	1419.65	0.0015	0	51.39	7.1e-05	K	GEATVSFDDPPSAK	A			File23647 Spectrum1635 scans: 4112
24	sp|Q92804|RBP56_HUMAN	TATA-binding protein-associated factor 2N OS=Homo sapiens OX=9606 GN=TAF15 PE=1 SV=1	346	62021	16	14	6	6	15.9	8.04	4087	1	1	1	502.519	2006.05	4	2006.05	-0.0051	1	66.89	2e-06	K	TGKPMINLYTDKDTGKPK	G			File23647 Spectrum998 scans: 3405
24	sp|Q92804|RBP56_HUMAN	TATA-binding protein-associated factor 2N OS=Homo sapiens OX=9606 GN=TAF15 PE=1 SV=1	346	62021	16	14	6	6	15.9	8.04	4088	1	1	1	669.69	2006.05	3	2006.05	-0.0028	1	44.31	0.00036	K	TGKPMINLYTDKDTGKPK	G			File23647 Spectrum1009 scans: 3417
24	sp|Q92804|RBP56_HUMAN	TATA-binding protein-associated factor 2N OS=Homo sapiens OX=9606 GN=TAF15 PE=1 SV=1	346	62021	16	14	6	6	15.9	8.04	4089	1	1	1	402.217	2006.05	5	2006.05	-0.0001	1	56.18	2.2e-05	K	TGKPMINLYTDKDTGKPK	G			File23647 Spectrum1023 scans: 3432
24	sp|Q92804|RBP56_HUMAN	TATA-binding protein-associated factor 2N OS=Homo sapiens OX=9606 GN=TAF15 PE=1 SV=1	346	62021	16	14	6	6	15.9	8.04	4131	1	1	1	405.416	2022.04	5	2022.05	-0.0017	1	52.2	5.5e-05	K	TGKPMINLYTDKDTGKPK	G	Oxidation (M)	0.000010000000000000.0	File23647 Spectrum683 scans: 3032
24	sp|Q92804|RBP56_HUMAN	TATA-binding protein-associated factor 2N OS=Homo sapiens OX=9606 GN=TAF15 PE=1 SV=1	346	62021	16	14	6	6	15.9	8.04	4132	1	1	1	506.518	2022.04	4	2022.05	-0.0009	1	21.64	0.062	K	TGKPMINLYTDKDTGKPK	G	Oxidation (M)	0.000010000000000000.0	File23647 Spectrum733 scans: 3085
24	sp|Q92804|RBP56_HUMAN	TATA-binding protein-associated factor 2N OS=Homo sapiens OX=9606 GN=TAF15 PE=1 SV=1	346	62021	16	14	6	6	15.9	8.04	4133	1	1	1	675.022	2022.04	3	2022.05	-0.0009	1	27.89	0.015	K	TGKPMINLYTDKDTGKPK	G	Oxidation (M)	0.000010000000000000.0	File23647 Spectrum689 scans: 3038
24	sp|Q92804|RBP56_HUMAN	TATA-binding protein-associated factor 2N OS=Homo sapiens OX=9606 GN=TAF15 PE=1 SV=1	346	62021	16	14	6	6	15.9	8.04	4134	1	1	1	506.519	2022.05	4	2022.05	0.0009	1	33.63	0.0041	K	TGKPMINLYTDKDTGKPK	G	Oxidation (M)	0.000010000000000000.0	File23647 Spectrum666 scans: 3014
24	sp|Q92804|RBP56_HUMAN	TATA-binding protein-associated factor 2N OS=Homo sapiens OX=9606 GN=TAF15 PE=1 SV=1	346	62021	16	14	6	6	15.9	8.04	4192	1	1	1	1034.92	2067.83	2	2067.84	-0.0019	0	20.23	0.013	K	SGDWVCPNPSCGNMNFAR	R			File23647 Spectrum2882 scans: 5450
24	sp|Q92804|RBP56_HUMAN	TATA-binding protein-associated factor 2N OS=Homo sapiens OX=9606 GN=TAF15 PE=1 SV=1	346	62021	16	14	6	6	15.9	8.04	4203	1	1	1	1042.92	2083.83	2	2083.83	0.002	0	19.8	0.013	K	SGDWVCPNPSCGNMNFAR	R	Oxidation (M)	0.000000000000010000.0	File23647 Spectrum2282 scans: 4818
24	sp|Q92804|RBP56_HUMAN	TATA-binding protein-associated factor 2N OS=Homo sapiens OX=9606 GN=TAF15 PE=1 SV=1	346	62021	16	14	6	6	15.9	8.04	4659	1	1	1	992.425	2974.25	3	2974.25	0.0028	0	65.04	5.3e-07	K	QSSYSQQPYNNQGQQQNMESSGSQGGR	A			File23647 Spectrum663 scans: 3011
24	sp|Q92804|RBP56_HUMAN	TATA-binding protein-associated factor 2N OS=Homo sapiens OX=9606 GN=TAF15 PE=1 SV=1	346	62021	16	14	6	6	15.9	8.04	4663	2	1	1	997.755	2990.24	3	2990.24	-0.0002	0	2.87	0.54	K	QSSYSQQPYNNQGQQQNMESSGSQGGR	A	Oxidation (M)	0.000000000000000001000000000.0	File23647 Spectrum358 scans: 2667	emPAI	0.86
25	sp|P31943|HNRH1_HUMAN	Heterogeneous nuclear ribonucleoprotein H OS=Homo sapiens OX=9606 GN=HNRNPH1 PE=1 SV=4	332	49484	15	10	11	7	30.1	5.89	118	1	1	0	392.716	783.417	2	783.417	0	0	13.34	0.35	R	YVEVFK	S			File23647 Spectrum1938 scans: 4457
25	sp|P31943|HNRH1_HUMAN	Heterogeneous nuclear ribonucleoprotein H OS=Homo sapiens OX=9606 GN=HNRNPH1 PE=1 SV=4	332	49484	15	10	11	7	30.1	5.89	190	1	1	0	406.731	811.448	2	811.448	0.0001	0	13.28	0.36	R	YIEIFK	S			File23647 Spectrum3090 scans: 5671
25	sp|P31943|HNRH1_HUMAN	Heterogeneous nuclear ribonucleoprotein H OS=Homo sapiens OX=9606 GN=HNRNPH1 PE=1 SV=4	332	49484	15	10	11	7	30.1	5.89	408	1	1	0	433.216	864.416	2	864.416	0	0	13.08	0.64	R	GLPFGCSK	E			File23647 Spectrum1946 scans: 4465
25	sp|P31943|HNRH1_HUMAN	Heterogeneous nuclear ribonucleoprotein H OS=Homo sapiens OX=9606 GN=HNRNPH1 PE=1 SV=4	332	49484	15	10	11	7	30.1	5.89	1321	1	1	0	546.793	1091.57	2	1091.57	-0.001	0	41.02	0.0013	R	VHIEIGPDGR	V			File23647 Spectrum1436 scans: 3867
25	sp|P31943|HNRH1_HUMAN	Heterogeneous nuclear ribonucleoprotein H OS=Homo sapiens OX=9606 GN=HNRNPH1 PE=1 SV=4	332	49484	15	10	11	7	30.1	5.89	1322	1	1	0	546.793	1091.57	2	1091.57	-0.0006	0	37.88	0.0025	R	VHIEIGPDGR	V			File23647 Spectrum1362 scans: 3789
25	sp|P31943|HNRH1_HUMAN	Heterogeneous nuclear ribonucleoprotein H OS=Homo sapiens OX=9606 GN=HNRNPH1 PE=1 SV=4	332	49484	15	10	11	7	30.1	5.89	1323	1	1	0	364.865	1091.57	3	1091.57	-0.0005	0	48.55	0.00021	R	VHIEIGPDGR	V			File23647 Spectrum1371 scans: 3798
25	sp|P31943|HNRH1_HUMAN	Heterogeneous nuclear ribonucleoprotein H OS=Homo sapiens OX=9606 GN=HNRNPH1 PE=1 SV=4	332	49484	15	10	11	7	30.1	5.89	1324	1	1	0	364.865	1091.57	3	1091.57	-0.0002	0	40.28	0.0014	R	VHIEIGPDGR	V			File23647 Spectrum1467 scans: 3899
25	sp|P31943|HNRH1_HUMAN	Heterogeneous nuclear ribonucleoprotein H OS=Homo sapiens OX=9606 GN=HNRNPH1 PE=1 SV=4	332	49484	15	10	11	7	30.1	5.89	2385	1	1	1	667.824	1333.63	2	1333.63	-0.0007	0	54	6.4e-05	K	SNNVEMDWVLK	H			File23647 Spectrum3681 scans: 6318
25	sp|P31943|HNRH1_HUMAN	Heterogeneous nuclear ribonucleoprotein H OS=Homo sapiens OX=9606 GN=HNRNPH1 PE=1 SV=4	332	49484	15	10	11	7	30.1	5.89	3041	1	1	1	752.846	1503.68	2	1503.68	0.0001	0	64.09	3e-06	R	GLPWSCSADEVQR	F			File23647 Spectrum2664 scans: 5221
25	sp|P31943|HNRH1_HUMAN	Heterogeneous nuclear ribonucleoprotein H OS=Homo sapiens OX=9606 GN=HNRNPH1 PE=1 SV=4	332	49484	15	10	11	7	30.1	5.89	3280	1	1	0	801.327	1600.64	2	1600.64	0.0006	0	60.52	1.5e-06	R	DLNYCFSGMSDHR	Y			File23647 Spectrum2413 scans: 4956
25	sp|P31943|HNRH1_HUMAN	Heterogeneous nuclear ribonucleoprotein H OS=Homo sapiens OX=9606 GN=HNRNPH1 PE=1 SV=4	332	49484	15	10	11	7	30.1	5.89	3442	1	1	0	562.259	1683.76	3	1683.76	-0.0045	0	64.31	2.9e-06	K	HTGPNSPDTANDGFVR	L			File23647 Spectrum883 scans: 3255
25	sp|P31943|HNRH1_HUMAN	Heterogeneous nuclear ribonucleoprotein H OS=Homo sapiens OX=9606 GN=HNRNPH1 PE=1 SV=4	332	49484	15	10	11	7	30.1	5.89	3443	1	1	0	842.886	1683.76	2	1683.76	-0.0016	0	14.05	0.3	K	HTGPNSPDTANDGFVR	L			File23647 Spectrum826 scans: 3184
25	sp|P31943|HNRH1_HUMAN	Heterogeneous nuclear ribonucleoprotein H OS=Homo sapiens OX=9606 GN=HNRNPH1 PE=1 SV=4	332	49484	15	10	11	7	30.1	5.89	3571	1	1	1	581.303	1740.89	3	1740.85	0.0317	1	4.56	4.1	-	MMLGTEGGEGFVVKVR	G	2 Oxidation (M)	0.1100000000000000.0	File23647 Spectrum1947 scans: 4466
25	sp|P31943|HNRH1_HUMAN	Heterogeneous nuclear ribonucleoprotein H OS=Homo sapiens OX=9606 GN=HNRNPH1 PE=1 SV=4	332	49484	15	10	11	7	30.1	5.89	3809	1	1	0	921.449	1840.88	2	1840.88	-0.0015	0	29.18	0.014	R	STGEAFVQFASQEIAEK	A			File23647 Spectrum3967 scans: 6641
25	sp|P31943|HNRH1_HUMAN	Heterogeneous nuclear ribonucleoprotein H OS=Homo sapiens OX=9606 GN=HNRNPH1 PE=1 SV=4	332	49484	15	10	11	7	30.1	5.89	4223	1	1	1	699.966	2096.88	3	2096.88	-0.003	0	74.19	8.2e-08	R	YGDGGSTFQSTTGHCVHMR	G			File23647 Spectrum938 scans: 3335	emPAI	0.67
26	sp|P08670|VIME_HUMAN	Vimentin OS=Homo sapiens OX=9606 GN=VIM PE=1 SV=4	326	53676	14	12	13	11	27.9	5.06	420	3	1	1	435.723	869.432	2	869.428	0.0038	0	4.05	4.5	R	FANYIDK	V			File23647 Spectrum1555 scans: 3993
26	sp|P08670|VIME_HUMAN	Vimentin OS=Homo sapiens OX=9606 GN=VIM PE=1 SV=4	326	53676	14	12	13	11	27.9	5.06	1250	1	1	1	538.756	1075.5	2	1075.5	0	0	35.08	0.0031	R	DNLAEDIMR	L			File23647 Spectrum3307 scans: 5902
26	sp|P08670|VIME_HUMAN	Vimentin OS=Homo sapiens OX=9606 GN=VIM PE=1 SV=4	326	53676	14	12	13	11	27.9	5.06	1333	1	1	1	547.269	1092.52	2	1092.52	0.0037	0	49.19	0.0002	K	FADLSEAANR	N			File23647 Spectrum1550 scans: 3988
26	sp|P08670|VIME_HUMAN	Vimentin OS=Homo sapiens OX=9606 GN=VIM PE=1 SV=4	326	53676	14	12	13	11	27.9	5.06	1444	1	1	0	558.289	1114.56	2	1114.56	0.001	0	44.97	0.00044	K	VELQELNDR	F			File23647 Spectrum1697 scans: 4184
26	sp|P08670|VIME_HUMAN	Vimentin OS=Homo sapiens OX=9606 GN=VIM PE=1 SV=4	326	53676	14	12	13	11	27.9	5.06	1468	1	1	0	561.296	1120.58	2	1120.58	0.0006	0	30.45	0.016	R	EYQDLLNVK	M			File23647 Spectrum2685 scans: 5243
26	sp|P08670|VIME_HUMAN	Vimentin OS=Homo sapiens OX=9606 GN=VIM PE=1 SV=4	326	53676	14	12	13	11	27.9	5.06	1694	1	1	1	585.361	1168.71	2	1168.71	0.0001	0	28.16	0.0058	K	ILLAELEQLK	G			File23647 Spectrum4099 scans: 6798
26	sp|P08670|VIME_HUMAN	Vimentin OS=Homo sapiens OX=9606 GN=VIM PE=1 SV=4	326	53676	14	12	13	11	27.9	5.06	2061	1	1	1	627.786	1253.56	2	1253.56	-0.0014	0	53.55	3.7e-05	R	LGDLYEEEMR	E			File23647 Spectrum2475 scans: 5021
26	sp|P08670|VIME_HUMAN	Vimentin OS=Homo sapiens OX=9606 GN=VIM PE=1 SV=4	326	53676	14	12	13	11	27.9	5.06	2286	1	1	1	655.306	1308.6	2	1308.6	-0.0012	0	40	0.00096	K	NLQEAEEWYK	S			File23647 Spectrum2701 scans: 5260
26	sp|P08670|VIME_HUMAN	Vimentin OS=Homo sapiens OX=9606 GN=VIM PE=1 SV=4	326	53676	14	12	13	11	27.9	5.06	2354	1	1	1	662.312	1322.61	2	1322.61	-0.001	0	61.34	8e-06	R	EEAENTLQSFR	Q			File23647 Spectrum2028 scans: 4551
26	sp|P08670|VIME_HUMAN	Vimentin OS=Homo sapiens OX=9606 GN=VIM PE=1 SV=4	326	53676	14	12	13	11	27.9	5.06	2794	1	1	1	714.863	1427.71	2	1427.7	0.0072	0	58.3	1.9e-05	R	SLYASSPGGVYATR	S			File23647 Spectrum1809 scans: 4320
26	sp|P08670|VIME_HUMAN	Vimentin OS=Homo sapiens OX=9606 GN=VIM PE=1 SV=4	326	53676	14	12	13	11	27.9	5.06	2994	1	1	1	745.88	1489.75	2	1489.74	0.0011	0	49.78	0.00017	R	QVQSLTCEVDALK	G			File23647 Spectrum2847 scans: 5413
26	sp|P08670|VIME_HUMAN	Vimentin OS=Homo sapiens OX=9606 GN=VIM PE=1 SV=4	326	53676	14	12	13	11	27.9	5.06	3023	1	1	1	499.267	1494.78	3	1494.78	0.0002	0	10.98	1.1	R	TYSLGSALRPSTSR	S			File23647 Spectrum1846 scans: 4359
26	sp|P08670|VIME_HUMAN	Vimentin OS=Homo sapiens OX=9606 GN=VIM PE=1 SV=4	326	53676	14	12	13	11	27.9	5.06	3262	1	1	0	529.938	1586.79	3	1586.79	0.0007	1	58.84	1.9e-05	R	TNEKVELQELNDR	F			File23647 Spectrum1488 scans: 3921
26	sp|P08670|VIME_HUMAN	Vimentin OS=Homo sapiens OX=9606 GN=VIM PE=1 SV=4	326	53676	14	12	13	11	27.9	5.06	3263	1	1	0	794.404	1586.79	2	1586.79	0.0043	1	66.74	3.1e-06	R	TNEKVELQELNDR	F			File23647 Spectrum1469 scans: 3901	emPAI	1.04
27	sp|P02768|ALBU_HUMAN	Serum albumin OS=Homo sapiens OX=9606 GN=ALB PE=1 SV=2	302	71317	17	9	12	6	17.1	5.92	136	1	1	1	395.239	788.464	2	788.464	0	0	32.3	0.0069	K	LVTDLTK	V			File23647 Spectrum1168 scans: 3585
27	sp|P02768|ALBU_HUMAN	Serum albumin OS=Homo sapiens OX=9606 GN=ALB PE=1 SV=2	302	71317	17	9	12	6	17.1	5.92	486	1	1	1	440.733	879.451	2	879.434	0.0176	0	0.36	15	K	AEFAEVSK	L			File23647 Spectrum1613 scans: 4082
27	sp|P02768|ALBU_HUMAN	Serum albumin OS=Homo sapiens OX=9606 GN=ALB PE=1 SV=2	302	71317	17	9	12	6	17.1	5.92	617	1	1	1	464.25	926.486	2	926.486	0.0001	0	20.49	0.12	K	YLYEIAR	R			File23647 Spectrum2283 scans: 4819
27	sp|P02768|ALBU_HUMAN	Serum albumin OS=Homo sapiens OX=9606 GN=ALB PE=1 SV=2	302	71317	17	9	12	6	17.1	5.92	618	1	1	1	464.251	926.487	2	926.486	0.0008	0	6.81	2.6	K	YLYEIAR	R			File23647 Spectrum2364 scans: 4905
27	sp|P02768|ALBU_HUMAN	Serum albumin OS=Homo sapiens OX=9606 GN=ALB PE=1 SV=2	302	71317	17	9	12	6	17.1	5.92	677	3	0	1	470.736	939.457	2	939.441	0.0158	0	5.63	3.4	K	DDNPNLPR	L			File23647 Spectrum1961 scans: 4481
27	sp|P02768|ALBU_HUMAN	Serum albumin OS=Homo sapiens OX=9606 GN=ALB PE=1 SV=2	302	71317	17	9	12	6	17.1	5.92	735	1	1	1	480.785	959.555	2	959.555	-0.0002	0	19.79	0.11	K	FQNALLVR	Y			File23647 Spectrum2528 scans: 5077
27	sp|P02768|ALBU_HUMAN	Serum albumin OS=Homo sapiens OX=9606 GN=ALB PE=1 SV=2	302	71317	17	9	12	6	17.1	5.92	899	1	1	1	500.805	999.596	2	999.596	-0.0002	0	38.06	0.0017	K	QTALVELVK	H			File23647 Spectrum2789 scans: 5352
27	sp|P02768|ALBU_HUMAN	Serum albumin OS=Homo sapiens OX=9606 GN=ALB PE=1 SV=2	302	71317	17	9	12	6	17.1	5.92	937	1	1	1	507.303	1012.59	2	1012.59	-0.0004	0	13.09	0.44	K	LVAASQAALGL	-			File23647 Spectrum3535 scans: 6160
27	sp|P02768|ALBU_HUMAN	Serum albumin OS=Homo sapiens OX=9606 GN=ALB PE=1 SV=2	302	71317	17	9	12	6	17.1	5.92	1549	1	1	1	569.753	1137.49	2	1137.49	-0.0001	0	58.69	6.9e-06	K	CCTESLVNR	R			File23647 Spectrum790 scans: 3145
27	sp|P02768|ALBU_HUMAN	Serum albumin OS=Homo sapiens OX=9606 GN=ALB PE=1 SV=2	302	71317	17	9	12	6	17.1	5.92	1601	1	1	1	575.312	1148.61	2	1148.61	0.0006	0	51.58	0.00011	K	LVNEVTEFAK	T			File23647 Spectrum2338 scans: 4877
27	sp|P02768|ALBU_HUMAN	Serum albumin OS=Homo sapiens OX=9606 GN=ALB PE=1 SV=2	302	71317	17	9	12	6	17.1	5.92	2869	1	1	1	722.323	1442.63	2	1442.63	-0.0033	0	12.24	0.36	K	YICENQDSISSK	L			File23647 Spectrum854 scans: 3215
27	sp|P02768|ALBU_HUMAN	Serum albumin OS=Homo sapiens OX=9606 GN=ALB PE=1 SV=2	302	71317	17	9	12	6	17.1	5.92	2870	1	1	1	722.324	1442.63	2	1442.63	-0.0004	0	19.86	0.064	K	YICENQDSISSK	L			File23647 Spectrum780 scans: 3135
27	sp|P02768|ALBU_HUMAN	Serum albumin OS=Homo sapiens OX=9606 GN=ALB PE=1 SV=2	302	71317	17	9	12	6	17.1	5.92	3057	1	1	1	756.426	1510.84	2	1510.84	0.0021	0	40.17	0.00084	K	VPQVSTPTLVEVSR	N			File23647 Spectrum2611 scans: 5165
27	sp|P02768|ALBU_HUMAN	Serum albumin OS=Homo sapiens OX=9606 GN=ALB PE=1 SV=2	302	71317	17	9	12	6	17.1	5.92	3359	1	1	1	547.317	1638.93	3	1638.93	0.0002	1	51.31	2.8e-05	K	KVPQVSTPTLVEVSR	N			File23647 Spectrum2091 scans: 4618
27	sp|P02768|ALBU_HUMAN	Serum albumin OS=Homo sapiens OX=9606 GN=ALB PE=1 SV=2	302	71317	17	9	12	6	17.1	5.92	3360	1	1	1	547.318	1638.93	3	1638.93	0.0004	1	66.13	9.1e-07	K	KVPQVSTPTLVEVSR	N			File23647 Spectrum2167 scans: 4698
27	sp|P02768|ALBU_HUMAN	Serum albumin OS=Homo sapiens OX=9606 GN=ALB PE=1 SV=2	302	71317	17	9	12	6	17.1	5.92	3361	1	1	1	820.473	1638.93	2	1638.93	0.0005	1	63.02	1.8e-06	K	KVPQVSTPTLVEVSR	N			File23647 Spectrum2172 scans: 4703
27	sp|P02768|ALBU_HUMAN	Serum albumin OS=Homo sapiens OX=9606 GN=ALB PE=1 SV=2	302	71317	17	9	12	6	17.1	5.92	3362	1	1	1	820.474	1638.93	2	1638.93	0.0028	1	55.51	1e-05	K	KVPQVSTPTLVEVSR	N			File23647 Spectrum2087 scans: 4613	emPAI	0.57
28	sp|P19012|K1C15_HUMAN	Keratin, type I cytoskeletal 15 OS=Homo sapiens OX=9606 GN=KRT15 PE=1 SV=3	286	49409	15	12	9	7	12.7	4.71	179	1	0	0	404.203	806.391	2	806.392	-0.001	0	40.76	0.0016	R	LAADDFR	L			File23647 Spectrum1438 scans: 3869
28	sp|P19012|K1C15_HUMAN	Keratin, type I cytoskeletal 15 OS=Homo sapiens OX=9606 GN=KRT15 PE=1 SV=3	286	49409	15	12	9	7	12.7	4.71	180	1	0	0	404.204	806.393	2	806.392	0.0006	0	26.41	0.044	R	LAADDFR	L			File23647 Spectrum1528 scans: 3964
28	sp|P19012|K1C15_HUMAN	Keratin, type I cytoskeletal 15 OS=Homo sapiens OX=9606 GN=KRT15 PE=1 SV=3	286	49409	15	12	9	7	12.7	4.71	182	1	0	0	405.224	808.433	2	808.433	-0.0004	0	30.26	0.013	R	LASYLDK	V			File23647 Spectrum1298 scans: 3722
28	sp|P19012|K1C15_HUMAN	Keratin, type I cytoskeletal 15 OS=Homo sapiens OX=9606 GN=KRT15 PE=1 SV=3	286	49409	15	12	9	7	12.7	4.71	183	1	0	0	405.224	808.433	2	808.433	-0.0001	0	39.59	0.0016	R	LASYLDK	V			File23647 Spectrum1222 scans: 3642
28	sp|P19012|K1C15_HUMAN	Keratin, type I cytoskeletal 15 OS=Homo sapiens OX=9606 GN=KRT15 PE=1 SV=3	286	49409	15	12	9	7	12.7	4.71	1006	1	0	0	515.3	1028.59	2	1028.59	-0.0006	0	44.39	0.00051	R	VLDELTLAR	T			File23647 Spectrum2797 scans: 5361
28	sp|P19012|K1C15_HUMAN	Keratin, type I cytoskeletal 15 OS=Homo sapiens OX=9606 GN=KRT15 PE=1 SV=3	286	49409	15	12	9	7	12.7	4.71	1007	1	0	0	515.301	1028.59	2	1028.59	0.0005	0	33.48	0.0058	R	VLDELTLAR	T			File23647 Spectrum2870 scans: 5438
28	sp|P19012|K1C15_HUMAN	Keratin, type I cytoskeletal 15 OS=Homo sapiens OX=9606 GN=KRT15 PE=1 SV=3	286	49409	15	12	9	7	12.7	4.71	1197	1	0	0	355.542	1063.6	3	1063.6	0.0007	1	40.55	0.00067	R	LASYLDKVR	A			File23647 Spectrum1515 scans: 3950
28	sp|P19012|K1C15_HUMAN	Keratin, type I cytoskeletal 15 OS=Homo sapiens OX=9606 GN=KRT15 PE=1 SV=3	286	49409	15	12	9	7	12.7	4.71	1198	1	0	0	532.809	1063.6	2	1063.6	0.0008	1	46.62	0.00017	R	LASYLDKVR	A			File23647 Spectrum1504 scans: 3938
28	sp|P19012|K1C15_HUMAN	Keratin, type I cytoskeletal 15 OS=Homo sapiens OX=9606 GN=KRT15 PE=1 SV=3	286	49409	15	12	9	7	12.7	4.71	1384	1	1	0	552.778	1103.54	2	1103.54	0.0023	0	6.65	3.6	K	ITMQNLNDR	L			File23647 Spectrum1428 scans: 3858
28	sp|P19012|K1C15_HUMAN	Keratin, type I cytoskeletal 15 OS=Homo sapiens OX=9606 GN=KRT15 PE=1 SV=3	286	49409	15	12	9	7	12.7	4.71	1473	1	0	0	561.793	1121.57	2	1121.57	-0.0004	0	44.78	0.00066	R	LEQEIATYR	S			File23647 Spectrum1391 scans: 3819
28	sp|P19012|K1C15_HUMAN	Keratin, type I cytoskeletal 15 OS=Homo sapiens OX=9606 GN=KRT15 PE=1 SV=3	286	49409	15	12	9	7	12.7	4.71	1774	2	0	0	395.903	1184.69	3	1184.69	-0.0009	1	2.02	6	R	RVLDELTLAR	T			File23647 Spectrum252 scans: 2531
28	sp|P19012|K1C15_HUMAN	Keratin, type I cytoskeletal 15 OS=Homo sapiens OX=9606 GN=KRT15 PE=1 SV=3	286	49409	15	12	9	7	12.7	4.71	1775	2	0	0	395.903	1184.69	3	1184.69	-0.0004	1	4.26	3.6	R	RVLDELTLAR	T			File23647 Spectrum212 scans: 2476
28	sp|P19012|K1C15_HUMAN	Keratin, type I cytoskeletal 15 OS=Homo sapiens OX=9606 GN=KRT15 PE=1 SV=3	286	49409	15	12	9	7	12.7	4.71	2255	1	0	0	651.334	1300.65	2	1300.65	0.0022	0	72.61	8.3e-07	R	ALEEANADLEVK	I			File23647 Spectrum1717 scans: 4209
28	sp|P19012|K1C15_HUMAN	Keratin, type I cytoskeletal 15 OS=Homo sapiens OX=9606 GN=KRT15 PE=1 SV=3	286	49409	15	12	9	7	12.7	4.71	2566	1	0	0	460.581	1378.72	3	1378.72	-0.0003	1	59.71	1.7e-05	K	TRLEQEIATYR	S			File23647 Spectrum1966 scans: 4486
28	sp|P19012|K1C15_HUMAN	Keratin, type I cytoskeletal 15 OS=Homo sapiens OX=9606 GN=KRT15 PE=1 SV=3	286	49409	15	12	9	7	12.7	4.71	2567	1	0	0	690.368	1378.72	2	1378.72	0.0002	1	51.41	0.00011	K	TRLEQEIATYR	S			File23647 Spectrum1960 scans: 4480	emPAI	0.79
29	sp|Q96PK6|RBM14_HUMAN	RNA-binding protein 14 OS=Homo sapiens OX=9606 GN=RBM14 PE=1 SV=2	275	69620	17	12	16	11	22.4	9.68	558	1	1	1	452.261	902.508	2	902.507	0.0004	0	38.49	0.0023	R	INVELSTK	G			File23647 Spectrum1496 scans: 3930
29	sp|Q96PK6|RBM14_HUMAN	RNA-binding protein 14 OS=Homo sapiens OX=9606 GN=RBM14 PE=1 SV=2	275	69620	17	12	16	11	22.4	9.68	748	1	1	1	481.255	960.496	2	960.495	0.0008	0	23.65	0.096	R	VIECDVVK	D			File23647 Spectrum936 scans: 3333
29	sp|Q96PK6|RBM14_HUMAN	RNA-binding protein 14 OS=Homo sapiens OX=9606 GN=RBM14 PE=1 SV=2	275	69620	17	12	16	11	22.4	9.68	767	1	1	1	483.75	965.485	2	965.482	0.0035	0	34.1	0.0062	R	LAELSDYR	R			File23647 Spectrum1751 scans: 4250
29	sp|Q96PK6|RBM14_HUMAN	RNA-binding protein 14 OS=Homo sapiens OX=9606 GN=RBM14 PE=1 SV=2	275	69620	17	12	16	11	22.4	9.68	1032	1	1	1	518.263	1034.51	2	1034.51	-0.0007	0	20.22	0.15	K	QFAFVHMR	E			File23647 Spectrum2519 scans: 5067
29	sp|Q96PK6|RBM14_HUMAN	RNA-binding protein 14 OS=Homo sapiens OX=9606 GN=RBM14 PE=1 SV=2	275	69620	17	12	16	11	22.4	9.68	1116	1	1	1	523.773	1045.53	2	1045.53	-0.0039	0	30.87	0.016	R	QPTPPFFGR	D			File23647 Spectrum2931 scans: 5502
29	sp|Q96PK6|RBM14_HUMAN	RNA-binding protein 14 OS=Homo sapiens OX=9606 GN=RBM14 PE=1 SV=2	275	69620	17	12	16	11	22.4	9.68	1215	1	1	1	533.78	1065.55	2	1065.55	0.0005	0	47.25	0.00027	R	LSESQLSFR	R			File23647 Spectrum2230 scans: 4764
29	sp|Q96PK6|RBM14_HUMAN	RNA-binding protein 14 OS=Homo sapiens OX=9606 GN=RBM14 PE=1 SV=2	275	69620	17	12	16	11	22.4	9.68	1474	1	1	1	374.868	1121.58	3	1121.58	-0.001	1	30.12	0.018	R	LAELSDYRR	L			File23647 Spectrum1133 scans: 3548
29	sp|Q96PK6|RBM14_HUMAN	RNA-binding protein 14 OS=Homo sapiens OX=9606 GN=RBM14 PE=1 SV=2	275	69620	17	12	16	11	22.4	9.68	1475	1	1	1	561.799	1121.58	2	1121.58	0.0006	1	30.28	0.017	R	LAELSDYRR	L			File23647 Spectrum1126 scans: 3541
29	sp|Q96PK6|RBM14_HUMAN	RNA-binding protein 14 OS=Homo sapiens OX=9606 GN=RBM14 PE=1 SV=2	275	69620	17	12	16	11	22.4	9.68	1554	1	1	1	570.264	1138.51	2	1138.51	0.0012	0	22.02	0.055	K	DYAFVHMEK	E			File23647 Spectrum2215 scans: 4748
29	sp|Q96PK6|RBM14_HUMAN	RNA-binding protein 14 OS=Homo sapiens OX=9606 GN=RBM14 PE=1 SV=2	275	69620	17	12	16	11	22.4	9.68	1587	1	1	1	382.184	1143.53	3	1143.53	-0.0005	0	8.46	1.4	R	LPDAHSDYAR	Y			File23647 Spectrum438 scans: 2763
29	sp|Q96PK6|RBM14_HUMAN	RNA-binding protein 14 OS=Homo sapiens OX=9606 GN=RBM14 PE=1 SV=2	275	69620	17	12	16	11	22.4	9.68	1873	1	1	1	603.318	1204.62	2	1204.62	0.0015	0	40.06	0.0019	R	AQPSASLGVGYR	T			File23647 Spectrum1546 scans: 3983
29	sp|Q96PK6|RBM14_HUMAN	RNA-binding protein 14 OS=Homo sapiens OX=9606 GN=RBM14 PE=1 SV=2	275	69620	17	12	16	11	22.4	9.68	1922	1	1	1	610.329	1218.64	2	1218.64	0.0076	0	40.57	0.0014	R	AQPSVSLGAAYR	A			File23647 Spectrum1799 scans: 4308
29	sp|Q96PK6|RBM14_HUMAN	RNA-binding protein 14 OS=Homo sapiens OX=9606 GN=RBM14 PE=1 SV=2	275	69620	17	12	16	11	22.4	9.68	2033	1	1	1	623.333	1244.65	2	1244.65	-0.0001	0	45.6	0.00045	R	AQPSVSLGAPYR	G			File23647 Spectrum1876 scans: 4391
29	sp|Q96PK6|RBM14_HUMAN	RNA-binding protein 14 OS=Homo sapiens OX=9606 GN=RBM14 PE=1 SV=2	275	69620	17	12	16	11	22.4	9.68	2251	1	1	1	434.218	1299.63	3	1299.63	0.0005	1	19.9	0.14	R	RLPDAHSDYAR	Y			File23647 Spectrum271 scans: 2561
29	sp|Q96PK6|RBM14_HUMAN	RNA-binding protein 14 OS=Homo sapiens OX=9606 GN=RBM14 PE=1 SV=2	275	69620	17	12	16	11	22.4	9.68	2361	1	1	1	662.819	1323.62	2	1323.62	-0.0012	0	12.22	0.76	R	TQPMTAQAASYR	A			File23647 Spectrum932 scans: 3329
29	sp|Q96PK6|RBM14_HUMAN	RNA-binding protein 14 OS=Homo sapiens OX=9606 GN=RBM14 PE=1 SV=2	275	69620	17	12	16	11	22.4	9.68	3289	1	1	1	804.923	1607.83	2	1607.83	-0.0003	0	42.69	0.00078	R	ASYVAPLTAQPATYR	A			File23647 Spectrum2257 scans: 4792
29	sp|Q96PK6|RBM14_HUMAN	RNA-binding protein 14 OS=Homo sapiens OX=9606 GN=RBM14 PE=1 SV=2	275	69620	17	12	16	11	22.4	9.68	3591	1	1	1	876.443	1750.87	2	1750.87	0.0045	0	95.19	3.7e-09	K	IFVGNVSAACTSQELR	S			File23647 Spectrum2518 scans: 5066	emPAI	0.91
30	sp|P13646|K1C13_HUMAN	Keratin, type I cytoskeletal 13 OS=Homo sapiens OX=9606 GN=KRT13 PE=1 SV=4	271	49900	16	11	8	6	14.2	4.91	179	1	0	0	404.203	806.391	2	806.392	-0.001	0	40.76	0.0016	R	LAADDFR	L			File23647 Spectrum1438 scans: 3869
30	sp|P13646|K1C13_HUMAN	Keratin, type I cytoskeletal 13 OS=Homo sapiens OX=9606 GN=KRT13 PE=1 SV=4	271	49900	16	11	8	6	14.2	4.91	180	1	0	0	404.204	806.393	2	806.392	0.0006	0	26.41	0.044	R	LAADDFR	L			File23647 Spectrum1528 scans: 3964
30	sp|P13646|K1C13_HUMAN	Keratin, type I cytoskeletal 13 OS=Homo sapiens OX=9606 GN=KRT13 PE=1 SV=4	271	49900	16	11	8	6	14.2	4.91	1384	1	0	0	552.778	1103.54	2	1103.54	0.0023	0	6.65	3.6	K	ITMQNLNDR	L			File23647 Spectrum1428 scans: 3858
30	sp|P13646|K1C13_HUMAN	Keratin, type I cytoskeletal 13 OS=Homo sapiens OX=9606 GN=KRT13 PE=1 SV=4	271	49900	16	11	8	6	14.2	4.91	1473	1	0	0	561.793	1121.57	2	1121.57	-0.0004	0	44.78	0.00066	R	LEQEIATYR	S			File23647 Spectrum1391 scans: 3819
30	sp|P13646|K1C13_HUMAN	Keratin, type I cytoskeletal 13 OS=Homo sapiens OX=9606 GN=KRT13 PE=1 SV=4	271	49900	16	11	8	6	14.2	4.91	1849	5	0	0	601.311	1200.61	2	1200.61	-0.0023	0	4.31	5.7	R	QSVEADINGLR	R			File23647 Spectrum1659 scans: 4141
30	sp|P13646|K1C13_HUMAN	Keratin, type I cytoskeletal 13 OS=Homo sapiens OX=9606 GN=KRT13 PE=1 SV=4	271	49900	16	11	8	6	14.2	4.91	1850	1	0	0	601.312	1200.61	2	1200.61	-0.0003	0	57.57	2.6e-05	R	QSVEADINGLR	R			File23647 Spectrum2249 scans: 4784
30	sp|P13646|K1C13_HUMAN	Keratin, type I cytoskeletal 13 OS=Homo sapiens OX=9606 GN=KRT13 PE=1 SV=4	271	49900	16	11	8	6	14.2	4.91	2255	1	0	0	651.334	1300.65	2	1300.65	0.0022	0	72.61	8.3e-07	R	ALEEANADLEVK	I			File23647 Spectrum1717 scans: 4209
30	sp|P13646|K1C13_HUMAN	Keratin, type I cytoskeletal 13 OS=Homo sapiens OX=9606 GN=KRT13 PE=1 SV=4	271	49900	16	11	8	6	14.2	4.91	2476	8	0	0	453.244	1356.71	3	1356.71	0.0003	1	7.31	3.1	R	QSVEADINGLRR	V			File23647 Spectrum1227 scans: 3647
30	sp|P13646|K1C13_HUMAN	Keratin, type I cytoskeletal 13 OS=Homo sapiens OX=9606 GN=KRT13 PE=1 SV=4	271	49900	16	11	8	6	14.2	4.91	2477	1	0	0	453.244	1356.71	3	1356.71	0.0004	1	27.87	0.027	R	QSVEADINGLRR	V			File23647 Spectrum1840 scans: 4353
30	sp|P13646|K1C13_HUMAN	Keratin, type I cytoskeletal 13 OS=Homo sapiens OX=9606 GN=KRT13 PE=1 SV=4	271	49900	16	11	8	6	14.2	4.91	2479	1	0	0	679.363	1356.71	2	1356.71	0.0008	1	31.22	0.012	R	QSVEADINGLRR	V			File23647 Spectrum1838 scans: 4351
30	sp|P13646|K1C13_HUMAN	Keratin, type I cytoskeletal 13 OS=Homo sapiens OX=9606 GN=KRT13 PE=1 SV=4	271	49900	16	11	8	6	14.2	4.91	2480	1	0	0	453.245	1356.71	3	1356.71	0.0018	1	34.96	0.0053	R	QSVEADINGLRR	V			File23647 Spectrum1770 scans: 4275
30	sp|P13646|K1C13_HUMAN	Keratin, type I cytoskeletal 13 OS=Homo sapiens OX=9606 GN=KRT13 PE=1 SV=4	271	49900	16	11	8	6	14.2	4.91	2481	2	0	0	453.245	1356.71	3	1356.71	0.0026	1	8.67	2.3	R	QSVEADINGLRR	V			File23647 Spectrum1663 scans: 4146
30	sp|P13646|K1C13_HUMAN	Keratin, type I cytoskeletal 13 OS=Homo sapiens OX=9606 GN=KRT13 PE=1 SV=4	271	49900	16	11	8	6	14.2	4.91	2482	1	0	0	679.365	1356.71	2	1356.71	0.0037	1	57.25	3.1e-05	R	QSVEADINGLRR	V			File23647 Spectrum1769 scans: 4274
30	sp|P13646|K1C13_HUMAN	Keratin, type I cytoskeletal 13 OS=Homo sapiens OX=9606 GN=KRT13 PE=1 SV=4	271	49900	16	11	8	6	14.2	4.91	2566	1	0	0	460.581	1378.72	3	1378.72	-0.0003	1	59.71	1.7e-05	K	TRLEQEIATYR	S			File23647 Spectrum1966 scans: 4486
30	sp|P13646|K1C13_HUMAN	Keratin, type I cytoskeletal 13 OS=Homo sapiens OX=9606 GN=KRT13 PE=1 SV=4	271	49900	16	11	8	6	14.2	4.91	2567	1	0	0	690.368	1378.72	2	1378.72	0.0002	1	51.41	0.00011	K	TRLEQEIATYR	S			File23647 Spectrum1960 scans: 4480
30	sp|P13646|K1C13_HUMAN	Keratin, type I cytoskeletal 13 OS=Homo sapiens OX=9606 GN=KRT13 PE=1 SV=4	271	49900	16	11	8	6	14.2	4.91	2636	5	1	1	696.847	1391.68	2	1391.69	-0.0073	0	0.24	13	K	MIGFPSSAGSVSPR	S			File23647 Spectrum2805 scans: 5369	emPAI	0.67
31	sp|P08729|K2C7_HUMAN	Keratin, type II cytoskeletal 7 OS=Homo sapiens OX=9606 GN=KRT7 PE=1 SV=5	266	51411	19	12	14	10	30.9	5.4	236	1	0	0	414.218	826.422	2	826.423	-0.0006	0	40.16	0.0012	K	FASFIDK	V			File23647 Spectrum2466 scans: 5012
31	sp|P08729|K2C7_HUMAN	Keratin, type II cytoskeletal 7 OS=Homo sapiens OX=9606 GN=KRT7 PE=1 SV=5	266	51411	19	12	14	10	30.9	5.4	237	1	0	0	414.218	826.422	2	826.423	-0.0002	0	38.06	0.0019	K	FASFIDK	V			File23647 Spectrum2388 scans: 4930
31	sp|P08729|K2C7_HUMAN	Keratin, type II cytoskeletal 7 OS=Homo sapiens OX=9606 GN=KRT7 PE=1 SV=5	266	51411	19	12	14	10	30.9	5.4	893	1	1	1	500.226	998.438	2	998.438	-0.0002	0	23.03	0.029	K	DVDAAYMSK	V			File23647 Spectrum1134 scans: 3549
31	sp|P08729|K2C7_HUMAN	Keratin, type II cytoskeletal 7 OS=Homo sapiens OX=9606 GN=KRT7 PE=1 SV=5	266	51411	19	12	14	10	30.9	5.4	894	2	0	1	500.227	998.439	2	998.438	0.0013	0	2.47	3.3	K	DVDAAYMSK	V			File23647 Spectrum948 scans: 3346
31	sp|P08729|K2C7_HUMAN	Keratin, type II cytoskeletal 7 OS=Homo sapiens OX=9606 GN=KRT7 PE=1 SV=5	266	51411	19	12	14	10	30.9	5.4	940	1	1	1	507.763	1013.51	2	1013.51	-0.003	0	16.59	0.28	R	LDADPSLQR	V			File23647 Spectrum989 scans: 3394
31	sp|P08729|K2C7_HUMAN	Keratin, type II cytoskeletal 7 OS=Homo sapiens OX=9606 GN=KRT7 PE=1 SV=5	266	51411	19	12	14	10	30.9	5.4	1094	5	1	1	523.286	1044.56	2	1044.56	-0.0038	0	1.25	14	K	WTLLQEQK	S			File23647 Spectrum4124 scans: 6828
31	sp|P08729|K2C7_HUMAN	Keratin, type II cytoskeletal 7 OS=Homo sapiens OX=9606 GN=KRT7 PE=1 SV=5	266	51411	19	12	14	10	30.9	5.4	1100	2	1	1	523.286	1044.56	2	1044.56	-0.0035	0	2.81	10	K	WTLLQEQK	S			File23647 Spectrum4072 scans: 6764
31	sp|P08729|K2C7_HUMAN	Keratin, type II cytoskeletal 7 OS=Homo sapiens OX=9606 GN=KRT7 PE=1 SV=5	266	51411	19	12	14	10	30.9	5.4	1114	1	1	1	523.287	1044.56	2	1044.56	-0.0011	0	16.1	0.47	K	WTLLQEQK	S			File23647 Spectrum2891 scans: 5460
31	sp|P08729|K2C7_HUMAN	Keratin, type II cytoskeletal 7 OS=Homo sapiens OX=9606 GN=KRT7 PE=1 SV=5	266	51411	19	12	14	10	30.9	5.4	1276	1	0	0	361.538	1081.59	3	1081.59	-0.0004	1	29.29	0.014	K	FASFIDKVR	F			File23647 Spectrum2361 scans: 4901
31	sp|P08729|K2C7_HUMAN	Keratin, type II cytoskeletal 7 OS=Homo sapiens OX=9606 GN=KRT7 PE=1 SV=5	266	51411	19	12	14	10	30.9	5.4	1277	1	0	0	541.804	1081.59	2	1081.59	0.0017	1	44.49	0.00038	K	FASFIDKVR	F			File23647 Spectrum2352 scans: 4892
31	sp|P08729|K2C7_HUMAN	Keratin, type II cytoskeletal 7 OS=Homo sapiens OX=9606 GN=KRT7 PE=1 SV=5	266	51411	19	12	14	10	30.9	5.4	1386	1	1	1	552.795	1103.58	2	1103.57	0.0027	0	34.24	0.0079	R	SAYGGPVGAGIR	E			File23647 Spectrum1519 scans: 3954
31	sp|P08729|K2C7_HUMAN	Keratin, type II cytoskeletal 7 OS=Homo sapiens OX=9606 GN=KRT7 PE=1 SV=5	266	51411	19	12	14	10	30.9	5.4	1492	1	1	0	563.776	1125.54	2	1125.54	0.0007	0	28.65	0.017	R	EYQELMSVK	L			File23647 Spectrum2153 scans: 4683
31	sp|P08729|K2C7_HUMAN	Keratin, type II cytoskeletal 7 OS=Homo sapiens OX=9606 GN=KRT7 PE=1 SV=5	266	51411	19	12	14	10	30.9	5.4	1823	1	1	0	598.784	1195.55	2	1195.55	0.0032	0	43.29	0.00061	R	AEAEAWYQTK	F			File23647 Spectrum1828 scans: 4340
31	sp|P08729|K2C7_HUMAN	Keratin, type II cytoskeletal 7 OS=Homo sapiens OX=9606 GN=KRT7 PE=1 SV=5	266	51411	19	12	14	10	30.9	5.4	1831	2	0	1	599.277	1196.54	2	1196.54	0.0013	0	12.34	0.49	R	SMQDVVEDFK	N			File23647 Spectrum2556 scans: 5106
31	sp|P08729|K2C7_HUMAN	Keratin, type II cytoskeletal 7 OS=Homo sapiens OX=9606 GN=KRT7 PE=1 SV=5	266	51411	19	12	14	10	30.9	5.4	2024	1	1	1	621.826	1241.64	2	1241.64	0.0013	0	80.49	1.2e-07	R	GQLEALQVDGGR	L			File23647 Spectrum1941 scans: 4460
31	sp|P08729|K2C7_HUMAN	Keratin, type II cytoskeletal 7 OS=Homo sapiens OX=9606 GN=KRT7 PE=1 SV=5	266	51411	19	12	14	10	30.9	5.4	2596	1	1	1	693.373	1384.73	2	1384.73	0.0008	1	29.41	0.016	R	AKQEELEAALQR	G			File23647 Spectrum1562 scans: 4002
31	sp|P08729|K2C7_HUMAN	Keratin, type II cytoskeletal 7 OS=Homo sapiens OX=9606 GN=KRT7 PE=1 SV=5	266	51411	19	12	14	10	30.9	5.4	2735	1	1	1	709.866	1417.72	2	1417.72	-0.0029	0	50.33	0.00016	K	VDALNDEINFLR	T			File23647 Spectrum3940 scans: 6610
31	sp|P08729|K2C7_HUMAN	Keratin, type II cytoskeletal 7 OS=Homo sapiens OX=9606 GN=KRT7 PE=1 SV=5	266	51411	19	12	14	10	30.9	5.4	2900	1	1	1	727.423	1452.83	2	1452.83	0.0015	0	63.5	2.1e-06	R	EVTINQSLLAPLR	L			File23647 Spectrum3768 scans: 6410
31	sp|P08729|K2C7_HUMAN	Keratin, type II cytoskeletal 7 OS=Homo sapiens OX=9606 GN=KRT7 PE=1 SV=5	266	51411	19	12	14	10	30.9	5.4	4359	3	1	1	1120.05	2238.09	2	2238.11	-0.0168	1	1.97	7.8	R	SLDLDGIIAEVKAQYEEMAK	C	Oxidation (M)	0.00000000000000000100.0	File23647 Spectrum3893 scans: 6556	emPAI	0.98
32	sp|P68032|ACTC_HUMAN	Actin, alpha cardiac muscle 1 OS=Homo sapiens OX=9606 GN=ACTC1 PE=1 SV=1	249	42334	17	13	9	8	23.1	5.23	142	1	0	0	398.24	794.465	2	794.465	-0.0003	0	26.59	0.016	K	IIAPPER	K			File23647 Spectrum812 scans: 3170
32	sp|P68032|ACTC_HUMAN	Actin, alpha cardiac muscle 1 OS=Homo sapiens OX=9606 GN=ACTC1 PE=1 SV=1	249	42334	17	13	9	8	23.1	5.23	802	1	0	0	488.728	975.441	2	975.441	-0.0001	0	63.03	4.7e-06	K	AGFAGDDAPR	A			File23647 Spectrum762 scans: 3116
32	sp|P68032|ACTC_HUMAN	Actin, alpha cardiac muscle 1 OS=Homo sapiens OX=9606 GN=ACTC1 PE=1 SV=1	249	42334	17	13	9	8	23.1	5.23	888	1	0	0	499.747	997.479	2	997.479	-0.0001	0	26.69	0.025	R	DLTDYLMK	I			File23647 Spectrum3701 scans: 6339
32	sp|P68032|ACTC_HUMAN	Actin, alpha cardiac muscle 1 OS=Homo sapiens OX=9606 GN=ACTC1 PE=1 SV=1	249	42334	17	13	9	8	23.1	5.23	889	1	0	0	499.747	997.479	2	997.479	0.0003	0	19.44	0.13	R	DLTDYLMK	I			File23647 Spectrum3621 scans: 6253
32	sp|P68032|ACTC_HUMAN	Actin, alpha cardiac muscle 1 OS=Homo sapiens OX=9606 GN=ACTC1 PE=1 SV=1	249	42334	17	13	9	8	23.1	5.23	938	1	0	0	507.744	1013.47	2	1013.47	0.0001	0	25.65	0.024	R	DLTDYLMK	I	Oxidation (M)	0.00000010.0	File23647 Spectrum2848 scans: 5414
32	sp|P68032|ACTC_HUMAN	Actin, alpha cardiac muscle 1 OS=Homo sapiens OX=9606 GN=ACTC1 PE=1 SV=1	249	42334	17	13	9	8	23.1	5.23	939	1	0	0	507.745	1013.47	2	1013.47	0.0008	0	4.79	2.9	R	DLTDYLMK	I	Oxidation (M)	0.00000010.0	File23647 Spectrum2927 scans: 5498
32	sp|P68032|ACTC_HUMAN	Actin, alpha cardiac muscle 1 OS=Homo sapiens OX=9606 GN=ACTC1 PE=1 SV=1	249	42334	17	13	9	8	23.1	5.23	1653	1	0	0	581.313	1160.61	2	1160.61	0.0008	0	46.62	0.00042	K	EITALAPSTMK	I			File23647 Spectrum2034 scans: 4558
32	sp|P68032|ACTC_HUMAN	Actin, alpha cardiac muscle 1 OS=Homo sapiens OX=9606 GN=ACTC1 PE=1 SV=1	249	42334	17	13	9	8	23.1	5.23	1703	1	0	0	586.289	1170.56	2	1170.56	-0.0003	0	70.85	9.3e-07	R	HQGVMVGMGQK	D			File23647 Spectrum700 scans: 3050
32	sp|P68032|ACTC_HUMAN	Actin, alpha cardiac muscle 1 OS=Homo sapiens OX=9606 GN=ACTC1 PE=1 SV=1	249	42334	17	13	9	8	23.1	5.23	1729	1	0	0	589.31	1176.61	2	1176.61	-0.0002	0	43.82	0.00076	K	EITALAPSTMK	I	Oxidation (M)	0.00000000010.0	File23647 Spectrum1342 scans: 3768
32	sp|P68032|ACTC_HUMAN	Actin, alpha cardiac muscle 1 OS=Homo sapiens OX=9606 GN=ACTC1 PE=1 SV=1	249	42334	17	13	9	8	23.1	5.23	1842	1	0	0	400.24	1197.7	3	1197.7	-0.0001	0	30.92	0.006	R	AVFPSIVGRPR	H			File23647 Spectrum2312 scans: 4850
32	sp|P68032|ACTC_HUMAN	Actin, alpha cardiac muscle 1 OS=Homo sapiens OX=9606 GN=ACTC1 PE=1 SV=1	249	42334	17	13	9	8	23.1	5.23	2677	2	0	0	468.277	1401.81	3	1401.79	0.0189	1	1.73	3.5	K	EITALAPSTMKIK	I			File23647 Spectrum182 scans: 2430
32	sp|P68032|ACTC_HUMAN	Actin, alpha cardiac muscle 1 OS=Homo sapiens OX=9606 GN=ACTC1 PE=1 SV=1	249	42334	17	13	9	8	23.1	5.23	3063	2	0	0	379.692	1514.74	4	1514.74	-0.0011	0	17.21	0.24	K	IWHHTFYNELR	V			File23647 Spectrum1984 scans: 4505
32	sp|P68032|ACTC_HUMAN	Actin, alpha cardiac muscle 1 OS=Homo sapiens OX=9606 GN=ACTC1 PE=1 SV=1	249	42334	17	13	9	8	23.1	5.23	3064	1	0	0	505.921	1514.74	3	1514.74	0.0007	0	27.71	0.022	K	IWHHTFYNELR	V			File23647 Spectrum1959 scans: 4479
32	sp|P68032|ACTC_HUMAN	Actin, alpha cardiac muscle 1 OS=Homo sapiens OX=9606 GN=ACTC1 PE=1 SV=1	249	42334	17	13	9	8	23.1	5.23	3065	1	0	0	758.379	1514.74	2	1514.74	0.0009	0	39.87	0.0013	K	IWHHTFYNELR	V			File23647 Spectrum1965 scans: 4485
32	sp|P68032|ACTC_HUMAN	Actin, alpha cardiac muscle 1 OS=Homo sapiens OX=9606 GN=ACTC1 PE=1 SV=1	249	42334	17	13	9	8	23.1	5.23	4057	1	1	1	654.308	1959.9	3	1959.9	-0.0022	0	37.14	0.0016	K	YPIEHGIITNWDDMEK	I			File23647 Spectrum3115 scans: 5700
32	sp|P68032|ACTC_HUMAN	Actin, alpha cardiac muscle 1 OS=Homo sapiens OX=9606 GN=ACTC1 PE=1 SV=1	249	42334	17	13	9	8	23.1	5.23	4073	1	1	1	659.64	1975.9	3	1975.9	-0.0007	0	23.74	0.034	K	YPIEHGIITNWDDMEK	I	Oxidation (M)	0.0000000000000100.0	File23647 Spectrum2605 scans: 5159
32	sp|P68032|ACTC_HUMAN	Actin, alpha cardiac muscle 1 OS=Homo sapiens OX=9606 GN=ACTC1 PE=1 SV=1	249	42334	17	13	9	8	23.1	5.23	4074	1	1	1	988.958	1975.9	2	1975.9	0.0023	0	29.26	0.0098	K	YPIEHGIITNWDDMEK	I	Oxidation (M)	0.0000000000000100.0	File23647 Spectrum2610 scans: 5164	emPAI	1.66
33	sp|P52597|HNRPF_HUMAN	Heterogeneous nuclear ribonucleoprotein F OS=Homo sapiens OX=9606 GN=HNRNPF PE=1 SV=3	244	45985	13	9	7	5	18.8	5.38	146	1	1	1	399.723	797.432	2	797.432	-0.0005	0	13.31	0.32	R	YIEVFK	S			File23647 Spectrum2562 scans: 5113
33	sp|P52597|HNRPF_HUMAN	Heterogeneous nuclear ribonucleoprotein F OS=Homo sapiens OX=9606 GN=HNRNPF PE=1 SV=3	244	45985	13	9	7	5	18.8	5.38	147	1	1	1	399.723	797.432	2	797.432	-0.0003	0	25.05	0.021	R	YIEVFK	S			File23647 Spectrum2480 scans: 5026
33	sp|P52597|HNRPF_HUMAN	Heterogeneous nuclear ribonucleoprotein F OS=Homo sapiens OX=9606 GN=HNRNPF PE=1 SV=3	244	45985	13	9	7	5	18.8	5.38	482	1	1	1	440.223	878.432	2	878.432	0	0	14.73	0.5	R	GLPFGCTK	E			File23647 Spectrum2042 scans: 4566
33	sp|P52597|HNRPF_HUMAN	Heterogeneous nuclear ribonucleoprotein F OS=Homo sapiens OX=9606 GN=HNRNPF PE=1 SV=3	244	45985	13	9	7	5	18.8	5.38	962	1	1	1	511.255	1020.49	2	1020.5	-0.0005	0	23.47	0.077	R	TEMDWVLK	H			File23647 Spectrum3442 scans: 6054
33	sp|P52597|HNRPF_HUMAN	Heterogeneous nuclear ribonucleoprotein F OS=Homo sapiens OX=9606 GN=HNRNPF PE=1 SV=3	244	45985	13	9	7	5	18.8	5.38	1321	1	0	0	546.793	1091.57	2	1091.57	-0.001	0	41.02	0.0013	R	VHIEIGPDGR	V			File23647 Spectrum1436 scans: 3867
33	sp|P52597|HNRPF_HUMAN	Heterogeneous nuclear ribonucleoprotein F OS=Homo sapiens OX=9606 GN=HNRNPF PE=1 SV=3	244	45985	13	9	7	5	18.8	5.38	1322	1	0	0	546.793	1091.57	2	1091.57	-0.0006	0	37.88	0.0025	R	VHIEIGPDGR	V			File23647 Spectrum1362 scans: 3789
33	sp|P52597|HNRPF_HUMAN	Heterogeneous nuclear ribonucleoprotein F OS=Homo sapiens OX=9606 GN=HNRNPF PE=1 SV=3	244	45985	13	9	7	5	18.8	5.38	1323	1	0	0	364.865	1091.57	3	1091.57	-0.0005	0	48.55	0.00021	R	VHIEIGPDGR	V			File23647 Spectrum1371 scans: 3798
33	sp|P52597|HNRPF_HUMAN	Heterogeneous nuclear ribonucleoprotein F OS=Homo sapiens OX=9606 GN=HNRNPF PE=1 SV=3	244	45985	13	9	7	5	18.8	5.38	1324	1	0	0	364.865	1091.57	3	1091.57	-0.0002	0	40.28	0.0014	R	VHIEIGPDGR	V			File23647 Spectrum1467 scans: 3899
33	sp|P52597|HNRPF_HUMAN	Heterogeneous nuclear ribonucleoprotein F OS=Homo sapiens OX=9606 GN=HNRNPF PE=1 SV=3	244	45985	13	9	7	5	18.8	5.38	3302	1	1	1	808.843	1615.67	2	1615.68	-0.0034	0	31.7	0.0013	R	DLSYCLSGMYDHR	Y			File23647 Spectrum2957 scans: 5529
33	sp|P52597|HNRPF_HUMAN	Heterogeneous nuclear ribonucleoprotein F OS=Homo sapiens OX=9606 GN=HNRNPF PE=1 SV=3	244	45985	13	9	7	5	18.8	5.38	3328	1	1	1	544.245	1629.71	3	1629.71	-0.0007	0	73.69	1.8e-07	K	HSGPNSADSANDGFVR	L			File23647 Spectrum635 scans: 2981
33	sp|P52597|HNRPF_HUMAN	Heterogeneous nuclear ribonucleoprotein F OS=Homo sapiens OX=9606 GN=HNRNPF PE=1 SV=3	244	45985	13	9	7	5	18.8	5.38	3329	1	1	1	815.864	1629.71	2	1629.71	0.0004	0	76.95	9.2e-08	K	HSGPNSADSANDGFVR	L			File23647 Spectrum651 scans: 2998
33	sp|P52597|HNRPF_HUMAN	Heterogeneous nuclear ribonucleoprotein F OS=Homo sapiens OX=9606 GN=HNRNPF PE=1 SV=3	244	45985	13	9	7	5	18.8	5.38	4012	1	1	1	484.497	1933.96	4	1933.96	0.0006	0	9.76	1.3	K	FMSVQRPGPYDRPGTAR	R			File23647 Spectrum1167 scans: 3584
33	sp|P52597|HNRPF_HUMAN	Heterogeneous nuclear ribonucleoprotein F OS=Homo sapiens OX=9606 GN=HNRNPF PE=1 SV=3	244	45985	13	9	7	5	18.8	5.38	4013	1	1	1	645.66	1933.96	3	1933.96	0.0016	0	27.54	0.021	K	FMSVQRPGPYDRPGTAR	R			File23647 Spectrum1131 scans: 3546	emPAI	0.63
34	sp|Q02413|DSG1_HUMAN	Desmoglein-1 OS=Homo sapiens OX=9606 GN=DSG1 PE=1 SV=2	240	114702	9	5	6	5	7	4.9	206	1	1	1	408.745	815.476	2	815.475	0.0003	0	9.61	2.4	K	LADISLGK	E			File23647 Spectrum1893 scans: 4408
34	sp|Q02413|DSG1_HUMAN	Desmoglein-1 OS=Homo sapiens OX=9606 GN=DSG1 PE=1 SV=2	240	114702	9	5	6	5	7	4.9	1899	1	1	1	606.301	1210.59	2	1210.59	-0.0022	0	14.25	0.41	R	MTGFELTEGVK	T			File23647 Spectrum2978 scans: 5551
34	sp|Q02413|DSG1_HUMAN	Desmoglein-1 OS=Homo sapiens OX=9606 GN=DSG1 PE=1 SV=2	240	114702	9	5	6	5	7	4.9	1953	1	1	1	614.3	1226.59	2	1226.59	0.0007	0	51.91	6.2e-05	R	MTGFELTEGVK	T	Oxidation (M)	0.10000000000.0	File23647 Spectrum2438 scans: 4982
34	sp|Q02413|DSG1_HUMAN	Desmoglein-1 OS=Homo sapiens OX=9606 GN=DSG1 PE=1 SV=2	240	114702	9	5	6	5	7	4.9	2232	1	1	1	649.329	1296.64	2	1296.65	-0.0022	0	47.89	0.00022	R	EQYGQYALAVR	G			File23647 Spectrum2284 scans: 4820
34	sp|Q02413|DSG1_HUMAN	Desmoglein-1 OS=Homo sapiens OX=9606 GN=DSG1 PE=1 SV=2	240	114702	9	5	6	5	7	4.9	3169	1	1	1	775.369	1548.72	2	1548.72	-0.001	0	57.95	1.8e-05	R	QEPSDSPMFIINR	N	Oxidation (M)	0.0000000100000.0	File23647 Spectrum2483 scans: 5029
34	sp|Q02413|DSG1_HUMAN	Desmoglein-1 OS=Homo sapiens OX=9606 GN=DSG1 PE=1 SV=2	240	114702	9	5	6	5	7	4.9	3170	1	1	1	775.371	1548.73	2	1548.72	0.0038	0	15	0.39	R	QEPSDSPMFIINR	N	Oxidation (M)	0.0000000100000.0	File23647 Spectrum2578 scans: 5129
34	sp|Q02413|DSG1_HUMAN	Desmoglein-1 OS=Homo sapiens OX=9606 GN=DSG1 PE=1 SV=2	240	114702	9	5	6	5	7	4.9	3401	2	1	1	831.886	1661.76	2	1661.76	-0.0011	0	1.1	6.1	K	IHSDCAANQQVTYR	I			File23647 Spectrum372 scans: 2682
34	sp|Q02413|DSG1_HUMAN	Desmoglein-1 OS=Homo sapiens OX=9606 GN=DSG1 PE=1 SV=2	240	114702	9	5	6	5	7	4.9	3402	1	1	1	554.927	1661.76	3	1661.76	-0.0001	0	54.53	2.9e-05	K	IHSDCAANQQVTYR	I			File23647 Spectrum376 scans: 2687
34	sp|Q02413|DSG1_HUMAN	Desmoglein-1 OS=Homo sapiens OX=9606 GN=DSG1 PE=1 SV=2	240	114702	9	5	6	5	7	4.9	3589	1	1	1	875.926	1749.84	2	1749.84	0.0012	0	114.83	3.6e-11	R	YVMGNNPADLLAVDSR	T	Oxidation (M)	0.0010000000000000.0	File23647 Spectrum3138 scans: 5724	emPAI	0.15
35	sp|Q8N1N4|K2C78_HUMAN	Keratin, type II cytoskeletal 78 OS=Homo sapiens OX=9606 GN=KRT78 PE=1 SV=2	237	57629	12	9	10	8	20.6	5.79	800	1	1	1	488.262	974.51	2	974.511	-0.0008	0	9.87	2.2	R	EYLYFLK	H			File23647 Spectrum3850 scans: 6503
35	sp|Q8N1N4|K2C78_HUMAN	Keratin, type II cytoskeletal 78 OS=Homo sapiens OX=9606 GN=KRT78 PE=1 SV=2	237	57629	12	9	10	8	20.6	5.79	815	1	1	1	490.259	978.503	2	978.502	0.0012	0	11.97	0.91	K	DVDGVFLSK	M			File23647 Spectrum2763 scans: 5325
35	sp|Q8N1N4|K2C78_HUMAN	Keratin, type II cytoskeletal 78 OS=Homo sapiens OX=9606 GN=KRT78 PE=1 SV=2	237	57629	12	9	10	8	20.6	5.79	945	1	1	1	508.275	1014.53	2	1014.53	0.0001	0	51.97	0.00011	K	VDELEAALR	M			File23647 Spectrum2571 scans: 5122
35	sp|Q8N1N4|K2C78_HUMAN	Keratin, type II cytoskeletal 78 OS=Homo sapiens OX=9606 GN=KRT78 PE=1 SV=2	237	57629	12	9	10	8	20.6	5.79	1477	1	1	0	562.286	1122.56	2	1122.56	0.002	0	31.39	0.011	K	AEAEALYQTK	Y			File23647 Spectrum1042 scans: 3452
35	sp|Q8N1N4|K2C78_HUMAN	Keratin, type II cytoskeletal 78 OS=Homo sapiens OX=9606 GN=KRT78 PE=1 SV=2	237	57629	12	9	10	8	20.6	5.79	2041	1	1	1	624.845	1247.68	2	1247.68	-0.001	0	28.23	0.025	R	ATLENDFVVLK	K			File23647 Spectrum3508 scans: 6130
35	sp|Q8N1N4|K2C78_HUMAN	Keratin, type II cytoskeletal 78 OS=Homo sapiens OX=9606 GN=KRT78 PE=1 SV=2	237	57629	12	9	10	8	20.6	5.79	2582	1	1	1	692.321	1382.63	2	1382.62	0.0017	0	42.99	0.0005	R	SLNSFGGCLEGSR	G			File23647 Spectrum2303 scans: 4840
35	sp|Q8N1N4|K2C78_HUMAN	Keratin, type II cytoskeletal 78 OS=Homo sapiens OX=9606 GN=KRT78 PE=1 SV=2	237	57629	12	9	10	8	20.6	5.79	2663	1	1	1	699.356	1396.7	2	1396.7	-0.0008	0	56.69	3.1e-05	R	TLNNQFASFIDK	V			File23647 Spectrum3587 scans: 6217
35	sp|Q8N1N4|K2C78_HUMAN	Keratin, type II cytoskeletal 78 OS=Homo sapiens OX=9606 GN=KRT78 PE=1 SV=2	237	57629	12	9	10	8	20.6	5.79	2962	1	0	0	738.893	1475.77	2	1475.8	-0.0278	1	33.79	0.0064	R	FLEQQNKVLETK	W			File23647 Spectrum2120 scans: 4648
35	sp|Q8N1N4|K2C78_HUMAN	Keratin, type II cytoskeletal 78 OS=Homo sapiens OX=9606 GN=KRT78 PE=1 SV=2	237	57629	12	9	10	8	20.6	5.79	2963	1	0	0	738.893	1475.77	2	1475.8	-0.0273	1	58.15	2.3e-05	R	FLEQQNKVLETK	W			File23647 Spectrum1923 scans: 4441
35	sp|Q8N1N4|K2C78_HUMAN	Keratin, type II cytoskeletal 78 OS=Homo sapiens OX=9606 GN=KRT78 PE=1 SV=2	237	57629	12	9	10	8	20.6	5.79	2968	1	1	1	739.907	1477.8	2	1477.8	-0.0012	0	62.98	4.6e-06	K	VQISQLHQEIQR	L			File23647 Spectrum1490 scans: 3923
35	sp|Q8N1N4|K2C78_HUMAN	Keratin, type II cytoskeletal 78 OS=Homo sapiens OX=9606 GN=KRT78 PE=1 SV=2	237	57629	12	9	10	8	20.6	5.79	2969	1	1	1	493.608	1477.8	3	1477.8	0.0015	0	11.91	0.57	K	VQISQLHQEIQR	L			File23647 Spectrum1500 scans: 3934
35	sp|Q8N1N4|K2C78_HUMAN	Keratin, type II cytoskeletal 78 OS=Homo sapiens OX=9606 GN=KRT78 PE=1 SV=2	237	57629	12	9	10	8	20.6	5.79	2981	1	1	1	742.867	1483.72	2	1483.72	-0.0025	0	44.17	0.0005	R	LLCEYQELTSTK	L			File23647 Spectrum2559 scans: 5109	emPAI	0.56
36	sp|P08727|K1C19_HUMAN	Keratin, type I cytoskeletal 19 OS=Homo sapiens OX=9606 GN=KRT19 PE=1 SV=4	228	44079	20	13	11	8	18.5	5.04	179	1	0	0	404.203	806.391	2	806.392	-0.001	0	40.76	0.0016	R	LAADDFR	T			File23647 Spectrum1438 scans: 3869
36	sp|P08727|K1C19_HUMAN	Keratin, type I cytoskeletal 19 OS=Homo sapiens OX=9606 GN=KRT19 PE=1 SV=4	228	44079	20	13	11	8	18.5	5.04	180	1	0	0	404.204	806.393	2	806.392	0.0006	0	26.41	0.044	R	LAADDFR	T			File23647 Spectrum1528 scans: 3964
36	sp|P08727|K1C19_HUMAN	Keratin, type I cytoskeletal 19 OS=Homo sapiens OX=9606 GN=KRT19 PE=1 SV=4	228	44079	20	13	11	8	18.5	5.04	182	1	0	0	405.224	808.433	2	808.433	-0.0004	0	30.26	0.013	R	LASYLDK	V			File23647 Spectrum1298 scans: 3722
36	sp|P08727|K1C19_HUMAN	Keratin, type I cytoskeletal 19 OS=Homo sapiens OX=9606 GN=KRT19 PE=1 SV=4	228	44079	20	13	11	8	18.5	5.04	183	1	0	0	405.224	808.433	2	808.433	-0.0001	0	39.59	0.0016	R	LASYLDK	V			File23647 Spectrum1222 scans: 3642
36	sp|P08727|K1C19_HUMAN	Keratin, type I cytoskeletal 19 OS=Homo sapiens OX=9606 GN=KRT19 PE=1 SV=4	228	44079	20	13	11	8	18.5	5.04	866	6	0	0	497.254	992.493	2	992.493	0.0003	0	7.94	2.9	K	FETEQALR	M			File23647 Spectrum1238 scans: 3659
36	sp|P08727|K1C19_HUMAN	Keratin, type I cytoskeletal 19 OS=Homo sapiens OX=9606 GN=KRT19 PE=1 SV=4	228	44079	20	13	11	8	18.5	5.04	867	8	0	0	497.254	992.494	2	992.493	0.0009	0	4.33	6.6	K	FETEQALR	M			File23647 Spectrum1166 scans: 3583
36	sp|P08727|K1C19_HUMAN	Keratin, type I cytoskeletal 19 OS=Homo sapiens OX=9606 GN=KRT19 PE=1 SV=4	228	44079	20	13	11	8	18.5	5.04	1006	1	0	0	515.3	1028.59	2	1028.59	-0.0006	0	44.39	0.00051	R	VLDELTLAR	T			File23647 Spectrum2797 scans: 5361
36	sp|P08727|K1C19_HUMAN	Keratin, type I cytoskeletal 19 OS=Homo sapiens OX=9606 GN=KRT19 PE=1 SV=4	228	44079	20	13	11	8	18.5	5.04	1007	1	0	0	515.301	1028.59	2	1028.59	0.0005	0	33.48	0.0058	R	VLDELTLAR	T			File23647 Spectrum2870 scans: 5438
36	sp|P08727|K1C19_HUMAN	Keratin, type I cytoskeletal 19 OS=Homo sapiens OX=9606 GN=KRT19 PE=1 SV=4	228	44079	20	13	11	8	18.5	5.04	1051	1	0	0	521.307	1040.6	2	1040.6	0.0005	0	50.17	7.3e-05	R	IVLQIDNAR	L			File23647 Spectrum2171 scans: 4702
36	sp|P08727|K1C19_HUMAN	Keratin, type I cytoskeletal 19 OS=Homo sapiens OX=9606 GN=KRT19 PE=1 SV=4	228	44079	20	13	11	8	18.5	5.04	1197	1	0	0	355.542	1063.6	3	1063.6	0.0007	1	40.55	0.00067	R	LASYLDKVR	A			File23647 Spectrum1515 scans: 3950
36	sp|P08727|K1C19_HUMAN	Keratin, type I cytoskeletal 19 OS=Homo sapiens OX=9606 GN=KRT19 PE=1 SV=4	228	44079	20	13	11	8	18.5	5.04	1198	1	0	0	532.809	1063.6	2	1063.6	0.0008	1	46.62	0.00017	R	LASYLDKVR	A			File23647 Spectrum1504 scans: 3938
36	sp|P08727|K1C19_HUMAN	Keratin, type I cytoskeletal 19 OS=Homo sapiens OX=9606 GN=KRT19 PE=1 SV=4	228	44079	20	13	11	8	18.5	5.04	1384	1	0	1	552.778	1103.54	2	1103.54	0.0023	0	6.65	3.6	K	LTMQNLNDR	L			File23647 Spectrum1428 scans: 3858
36	sp|P08727|K1C19_HUMAN	Keratin, type I cytoskeletal 19 OS=Homo sapiens OX=9606 GN=KRT19 PE=1 SV=4	228	44079	20	13	11	8	18.5	5.04	1473	1	0	0	561.793	1121.57	2	1121.57	-0.0004	0	44.78	0.00066	R	LEQEIATYR	S			File23647 Spectrum1391 scans: 3819
36	sp|P08727|K1C19_HUMAN	Keratin, type I cytoskeletal 19 OS=Homo sapiens OX=9606 GN=KRT19 PE=1 SV=4	228	44079	20	13	11	8	18.5	5.04	1774	2	0	0	395.903	1184.69	3	1184.69	-0.0009	1	2.02	6	R	RVLDELTLAR	T			File23647 Spectrum252 scans: 2531
36	sp|P08727|K1C19_HUMAN	Keratin, type I cytoskeletal 19 OS=Homo sapiens OX=9606 GN=KRT19 PE=1 SV=4	228	44079	20	13	11	8	18.5	5.04	1775	2	0	0	395.903	1184.69	3	1184.69	-0.0004	1	4.26	3.6	R	RVLDELTLAR	T			File23647 Spectrum212 scans: 2476
36	sp|P08727|K1C19_HUMAN	Keratin, type I cytoskeletal 19 OS=Homo sapiens OX=9606 GN=KRT19 PE=1 SV=4	228	44079	20	13	11	8	18.5	5.04	1928	5	0	0	611.82	1221.62	2	1221.64	-0.0105	1	5.86	4.4	R	TKFETEQALR	M			File23647 Spectrum2390 scans: 4932
36	sp|P08727|K1C19_HUMAN	Keratin, type I cytoskeletal 19 OS=Homo sapiens OX=9606 GN=KRT19 PE=1 SV=4	228	44079	20	13	11	8	18.5	5.04	1929	1	0	0	611.825	1221.64	2	1221.64	0	1	26.4	0.035	R	TKFETEQALR	M			File23647 Spectrum849 scans: 3209
36	sp|P08727|K1C19_HUMAN	Keratin, type I cytoskeletal 19 OS=Homo sapiens OX=9606 GN=KRT19 PE=1 SV=4	228	44079	20	13	11	8	18.5	5.04	1930	1	0	0	408.22	1221.64	3	1221.64	0.0016	1	40.09	0.0016	R	TKFETEQALR	M			File23647 Spectrum873 scans: 3239
36	sp|P08727|K1C19_HUMAN	Keratin, type I cytoskeletal 19 OS=Homo sapiens OX=9606 GN=KRT19 PE=1 SV=4	228	44079	20	13	11	8	18.5	5.04	2505	1	0	0	454.238	1359.69	3	1359.69	-0.0011	1	32.49	0.011	R	MSVEADINGLRR	V			File23647 Spectrum2162 scans: 4692
36	sp|P08727|K1C19_HUMAN	Keratin, type I cytoskeletal 19 OS=Homo sapiens OX=9606 GN=KRT19 PE=1 SV=4	228	44079	20	13	11	8	18.5	5.04	2506	1	0	0	680.854	1359.69	2	1359.69	0.0007	1	13.75	0.85	R	MSVEADINGLRR	V			File23647 Spectrum2176 scans: 4707	emPAI	1.06
37	sp|O95678|K2C75_HUMAN	Keratin, type II cytoskeletal 75 OS=Homo sapiens OX=9606 GN=KRT75 PE=1 SV=2	227	59809	13	11	9	7	12.9	7.6	236	1	0	0	414.218	826.422	2	826.423	-0.0006	0	40.16	0.0012	K	FASFIDK	V			File23647 Spectrum2466 scans: 5012
37	sp|O95678|K2C75_HUMAN	Keratin, type II cytoskeletal 75 OS=Homo sapiens OX=9606 GN=KRT75 PE=1 SV=2	227	59809	13	11	9	7	12.9	7.6	237	1	0	0	414.218	826.422	2	826.423	-0.0002	0	38.06	0.0019	K	FASFIDK	V			File23647 Spectrum2388 scans: 4930
37	sp|O95678|K2C75_HUMAN	Keratin, type II cytoskeletal 75 OS=Homo sapiens OX=9606 GN=KRT75 PE=1 SV=2	227	59809	13	11	9	7	12.9	7.6	971	1	1	1	511.724	1021.43	2	1021.45	-0.0169	0	10.42	0.47	K	QEISEMNR	M	Oxidation (M)	0.00000100.0	File23647 Spectrum1243 scans: 3664
37	sp|O95678|K2C75_HUMAN	Keratin, type II cytoskeletal 75 OS=Homo sapiens OX=9606 GN=KRT75 PE=1 SV=2	227	59809	13	11	9	7	12.9	7.6	983	1	0	0	513.732	1025.45	2	1025.45	0.0001	0	30.81	0.0054	K	DVDAAYMNK	V			File23647 Spectrum1013 scans: 3421
37	sp|O95678|K2C75_HUMAN	Keratin, type II cytoskeletal 75 OS=Homo sapiens OX=9606 GN=KRT75 PE=1 SV=2	227	59809	13	11	9	7	12.9	7.6	1276	1	0	0	361.538	1081.59	3	1081.59	-0.0004	1	29.29	0.014	K	FASFIDKVR	F			File23647 Spectrum2361 scans: 4901
37	sp|O95678|K2C75_HUMAN	Keratin, type II cytoskeletal 75 OS=Homo sapiens OX=9606 GN=KRT75 PE=1 SV=2	227	59809	13	11	9	7	12.9	7.6	1277	1	0	0	541.804	1081.59	2	1081.59	0.0017	1	44.49	0.00038	K	FASFIDKVR	F			File23647 Spectrum2352 scans: 4892
37	sp|O95678|K2C75_HUMAN	Keratin, type II cytoskeletal 75 OS=Homo sapiens OX=9606 GN=KRT75 PE=1 SV=2	227	59809	13	11	9	7	12.9	7.6	1677	1	0	0	583.297	1164.58	2	1164.58	0.0013	0	57.41	2.9e-05	K	YEELQVTAGR	H			File23647 Spectrum1538 scans: 3974
37	sp|O95678|K2C75_HUMAN	Keratin, type II cytoskeletal 75 OS=Homo sapiens OX=9606 GN=KRT75 PE=1 SV=2	227	59809	13	11	9	7	12.9	7.6	1802	8	1	1	596.808	1191.6	2	1191.61	-0.0124	0	0.63	15	R	TAAENEFVALK	K			File23647 Spectrum2855 scans: 5422
37	sp|O95678|K2C75_HUMAN	Keratin, type II cytoskeletal 75 OS=Homo sapiens OX=9606 GN=KRT75 PE=1 SV=2	227	59809	13	11	9	7	12.9	7.6	1906	1	0	0	606.782	1211.55	2	1211.55	0.0041	0	41.78	0.0006	R	AEAESWYQTK	Y			File23647 Spectrum1624 scans: 4097
37	sp|O95678|K2C75_HUMAN	Keratin, type II cytoskeletal 75 OS=Homo sapiens OX=9606 GN=KRT75 PE=1 SV=2	227	59809	13	11	9	7	12.9	7.6	2907	1	0	0	728.346	1454.68	2	1454.68	-0.0015	1	54.12	4.4e-05	R	SRAEAESWYQTK	Y			File23647 Spectrum1183 scans: 3601
37	sp|O95678|K2C75_HUMAN	Keratin, type II cytoskeletal 75 OS=Homo sapiens OX=9606 GN=KRT75 PE=1 SV=2	227	59809	13	11	9	7	12.9	7.6	2908	1	0	0	485.9	1454.68	3	1454.68	0.0003	1	29.75	0.012	R	SRAEAESWYQTK	Y			File23647 Spectrum1189 scans: 3607
37	sp|O95678|K2C75_HUMAN	Keratin, type II cytoskeletal 75 OS=Homo sapiens OX=9606 GN=KRT75 PE=1 SV=2	227	59809	13	11	9	7	12.9	7.6	2962	1	0	0	738.893	1475.77	2	1475.8	-0.0278	1	33.79	0.0064	R	FLEQQNKVLETK	W			File23647 Spectrum2120 scans: 4648
37	sp|O95678|K2C75_HUMAN	Keratin, type II cytoskeletal 75 OS=Homo sapiens OX=9606 GN=KRT75 PE=1 SV=2	227	59809	13	11	9	7	12.9	7.6	2963	1	0	0	738.893	1475.77	2	1475.8	-0.0273	1	58.15	2.3e-05	R	FLEQQNKVLETK	W			File23647 Spectrum1923 scans: 4441	emPAI	0.62
38	sp|Q7Z794|K2C1B_HUMAN	Keratin, type II cytoskeletal 1b OS=Homo sapiens OX=9606 GN=KRT77 PE=2 SV=3	202	62149	10	7	5	3	7.3	5.73	236	1	0	0	414.218	826.422	2	826.423	-0.0006	0	40.16	0.0012	K	FASFIDK	V			File23647 Spectrum2466 scans: 5012
38	sp|Q7Z794|K2C1B_HUMAN	Keratin, type II cytoskeletal 1b OS=Homo sapiens OX=9606 GN=KRT77 PE=2 SV=3	202	62149	10	7	5	3	7.3	5.73	237	1	0	0	414.218	826.422	2	826.423	-0.0002	0	38.06	0.0019	K	FASFIDK	V			File23647 Spectrum2388 scans: 4930
38	sp|Q7Z794|K2C1B_HUMAN	Keratin, type II cytoskeletal 1b OS=Homo sapiens OX=9606 GN=KRT77 PE=2 SV=3	202	62149	10	7	5	3	7.3	5.73	1276	1	0	0	361.538	1081.59	3	1081.59	-0.0004	1	29.29	0.014	K	FASFIDKVR	F			File23647 Spectrum2361 scans: 4901
38	sp|Q7Z794|K2C1B_HUMAN	Keratin, type II cytoskeletal 1b OS=Homo sapiens OX=9606 GN=KRT77 PE=2 SV=3	202	62149	10	7	5	3	7.3	5.73	1277	1	0	0	541.804	1081.59	2	1081.59	0.0017	1	44.49	0.00038	K	FASFIDKVR	F			File23647 Spectrum2352 scans: 4892
38	sp|Q7Z794|K2C1B_HUMAN	Keratin, type II cytoskeletal 1b OS=Homo sapiens OX=9606 GN=KRT77 PE=2 SV=3	202	62149	10	7	5	3	7.3	5.73	1470	1	0	1	561.299	1120.58	2	1120.59	-0.0044	0	7.51	2.8	R	TQYELIAQR	S			File23647 Spectrum1913 scans: 4430
38	sp|Q7Z794|K2C1B_HUMAN	Keratin, type II cytoskeletal 1b OS=Homo sapiens OX=9606 GN=KRT77 PE=2 SV=3	202	62149	10	7	5	3	7.3	5.73	2396	2	0	1	446.243	1335.71	3	1335.7	0.0051	1	9.32	1.4	R	TGSENDFVVLKK	D			File23647 Spectrum1557 scans: 3996
38	sp|Q7Z794|K2C1B_HUMAN	Keratin, type II cytoskeletal 1b OS=Homo sapiens OX=9606 GN=KRT77 PE=2 SV=3	202	62149	10	7	5	3	7.3	5.73	2954	1	0	0	738.395	1474.78	2	1474.78	-0.0023	0	11.29	1.1	R	FLEQQNQVLQTK	W			File23647 Spectrum1712 scans: 4203
38	sp|Q7Z794|K2C1B_HUMAN	Keratin, type II cytoskeletal 1b OS=Homo sapiens OX=9606 GN=KRT77 PE=2 SV=3	202	62149	10	7	5	3	7.3	5.73	2955	1	0	0	738.397	1474.78	2	1474.78	0.0006	0	73.96	6.1e-07	R	FLEQQNQVLQTK	W			File23647 Spectrum1835 scans: 4348
38	sp|Q7Z794|K2C1B_HUMAN	Keratin, type II cytoskeletal 1b OS=Homo sapiens OX=9606 GN=KRT77 PE=2 SV=3	202	62149	10	7	5	3	7.3	5.73	2956	1	0	0	492.601	1474.78	3	1474.78	0.0019	0	47.92	0.00024	R	FLEQQNQVLQTK	W			File23647 Spectrum1796 scans: 4305
38	sp|Q7Z794|K2C1B_HUMAN	Keratin, type II cytoskeletal 1b OS=Homo sapiens OX=9606 GN=KRT77 PE=2 SV=3	202	62149	10	7	5	3	7.3	5.73	2957	1	0	0	738.398	1474.78	2	1474.78	0.0032	0	66.52	3.3e-06	R	FLEQQNQVLQTK	W			File23647 Spectrum1763 scans: 4267	emPAI	0.29
39	sp|P55795|HNRH2_HUMAN	Heterogeneous nuclear ribonucleoprotein H2 OS=Homo sapiens OX=9606 GN=HNRNPH2 PE=1 SV=1	202	49517	12	7	8	4	19.4	5.89	118	1	0	0	392.716	783.417	2	783.417	0	0	13.34	0.35	R	YVEVFK	S			File23647 Spectrum1938 scans: 4457
39	sp|P55795|HNRH2_HUMAN	Heterogeneous nuclear ribonucleoprotein H2 OS=Homo sapiens OX=9606 GN=HNRNPH2 PE=1 SV=1	202	49517	12	7	8	4	19.4	5.89	190	1	0	0	406.731	811.448	2	811.448	0.0001	0	13.28	0.36	R	YIEIFK	S			File23647 Spectrum3090 scans: 5671
39	sp|P55795|HNRH2_HUMAN	Heterogeneous nuclear ribonucleoprotein H2 OS=Homo sapiens OX=9606 GN=HNRNPH2 PE=1 SV=1	202	49517	12	7	8	4	19.4	5.89	408	1	0	0	433.216	864.416	2	864.416	0	0	13.08	0.64	R	GLPFGCSK	E			File23647 Spectrum1946 scans: 4465
39	sp|P55795|HNRH2_HUMAN	Heterogeneous nuclear ribonucleoprotein H2 OS=Homo sapiens OX=9606 GN=HNRNPH2 PE=1 SV=1	202	49517	12	7	8	4	19.4	5.89	1321	1	0	0	546.793	1091.57	2	1091.57	-0.001	0	41.02	0.0013	R	VHIEIGPDGR	V			File23647 Spectrum1436 scans: 3867
39	sp|P55795|HNRH2_HUMAN	Heterogeneous nuclear ribonucleoprotein H2 OS=Homo sapiens OX=9606 GN=HNRNPH2 PE=1 SV=1	202	49517	12	7	8	4	19.4	5.89	1322	1	0	0	546.793	1091.57	2	1091.57	-0.0006	0	37.88	0.0025	R	VHIEIGPDGR	V			File23647 Spectrum1362 scans: 3789
39	sp|P55795|HNRH2_HUMAN	Heterogeneous nuclear ribonucleoprotein H2 OS=Homo sapiens OX=9606 GN=HNRNPH2 PE=1 SV=1	202	49517	12	7	8	4	19.4	5.89	1323	1	0	0	364.865	1091.57	3	1091.57	-0.0005	0	48.55	0.00021	R	VHIEIGPDGR	V			File23647 Spectrum1371 scans: 3798
39	sp|P55795|HNRH2_HUMAN	Heterogeneous nuclear ribonucleoprotein H2 OS=Homo sapiens OX=9606 GN=HNRNPH2 PE=1 SV=1	202	49517	12	7	8	4	19.4	5.89	1324	1	0	0	364.865	1091.57	3	1091.57	-0.0002	0	40.28	0.0014	R	VHIEIGPDGR	V			File23647 Spectrum1467 scans: 3899
39	sp|P55795|HNRH2_HUMAN	Heterogeneous nuclear ribonucleoprotein H2 OS=Homo sapiens OX=9606 GN=HNRNPH2 PE=1 SV=1	202	49517	12	7	8	4	19.4	5.89	2276	3	1	1	654.318	1306.62	2	1306.62	-0.0015	0	1.47	10	K	SNSVEMDWVLK	H			File23647 Spectrum3724 scans: 6363
39	sp|P55795|HNRH2_HUMAN	Heterogeneous nuclear ribonucleoprotein H2 OS=Homo sapiens OX=9606 GN=HNRNPH2 PE=1 SV=1	202	49517	12	7	8	4	19.4	5.89	3280	1	0	0	801.327	1600.64	2	1600.64	0.0006	0	60.52	1.5e-06	R	DLNYCFSGMSDHR	Y			File23647 Spectrum2413 scans: 4956
39	sp|P55795|HNRH2_HUMAN	Heterogeneous nuclear ribonucleoprotein H2 OS=Homo sapiens OX=9606 GN=HNRNPH2 PE=1 SV=1	202	49517	12	7	8	4	19.4	5.89	3442	1	0	0	562.259	1683.76	3	1683.76	-0.0045	0	64.31	2.9e-06	K	HTGPNSPDTANDGFVR	L			File23647 Spectrum883 scans: 3255
39	sp|P55795|HNRH2_HUMAN	Heterogeneous nuclear ribonucleoprotein H2 OS=Homo sapiens OX=9606 GN=HNRNPH2 PE=1 SV=1	202	49517	12	7	8	4	19.4	5.89	3443	1	0	0	842.886	1683.76	2	1683.76	-0.0016	0	14.05	0.3	K	HTGPNSPDTANDGFVR	L			File23647 Spectrum826 scans: 3184
39	sp|P55795|HNRH2_HUMAN	Heterogeneous nuclear ribonucleoprotein H2 OS=Homo sapiens OX=9606 GN=HNRNPH2 PE=1 SV=1	202	49517	12	7	8	4	19.4	5.89	3809	1	0	0	921.449	1840.88	2	1840.88	-0.0015	0	29.18	0.014	R	STGEAFVQFASQEIAEK	A			File23647 Spectrum3967 scans: 6641	emPAI	0.38
40	sp|Q96I25|SPF45_HUMAN	Splicing factor 45 OS=Homo sapiens OX=9606 GN=RBM17 PE=1 SV=1	196	45162	15	9	13	8	30.9	5.76	695	1	1	1	473.267	944.519	2	944.518	0.001	0	10.58	2	K	IIVGDATEK	D			File23647 Spectrum822 scans: 3180
40	sp|Q96I25|SPF45_HUMAN	Splicing factor 45 OS=Homo sapiens OX=9606 GN=RBM17 PE=1 SV=1	196	45162	15	9	13	8	30.9	5.76	717	1	1	1	477.258	952.502	2	952.502	0	0	19.42	0.15	R	IFLEFER	V			File23647 Spectrum3597 scans: 6228
40	sp|Q96I25|SPF45_HUMAN	Splicing factor 45 OS=Homo sapiens OX=9606 GN=RBM17 PE=1 SV=1	196	45162	15	9	13	8	30.9	5.76	1158	1	1	1	528.824	1055.63	2	1055.63	0.0005	0	25.64	0.017	K	LLQSQLQVK	K			File23647 Spectrum1625 scans: 4099
40	sp|Q96I25|SPF45_HUMAN	Splicing factor 45 OS=Homo sapiens OX=9606 GN=RBM17 PE=1 SV=1	196	45162	15	9	13	8	30.9	5.76	1589	6	0	1	382.523	1144.55	3	1144.54	0.0105	1	9.14	1.5	K	DRHEASGFAR	R			File23647 Spectrum1933 scans: 4451
40	sp|Q96I25|SPF45_HUMAN	Splicing factor 45 OS=Homo sapiens OX=9606 GN=RBM17 PE=1 SV=1	196	45162	15	9	13	8	30.9	5.76	2174	1	1	1	642.382	1282.75	2	1282.75	0.0004	0	48.08	0.0001	K	QSTVLAPVIDLK	R			File23647 Spectrum3479 scans: 6100
40	sp|Q96I25|SPF45_HUMAN	Splicing factor 45 OS=Homo sapiens OX=9606 GN=RBM17 PE=1 SV=1	196	45162	15	9	13	8	30.9	5.76	2438	1	1	1	672.872	1343.73	2	1343.73	0.0006	1	29.58	0.015	K	KSDSNPLTEILK	C			File23647 Spectrum3214 scans: 5804
40	sp|Q96I25|SPF45_HUMAN	Splicing factor 45 OS=Homo sapiens OX=9606 GN=RBM17 PE=1 SV=1	196	45162	15	9	13	8	30.9	5.76	2443	1	1	1	673.862	1345.71	2	1345.71	0.0012	1	14.65	0.61	K	IIVGDATEKDASK	K			File23647 Spectrum488 scans: 2822
40	sp|Q96I25|SPF45_HUMAN	Splicing factor 45 OS=Homo sapiens OX=9606 GN=RBM17 PE=1 SV=1	196	45162	15	9	13	8	30.9	5.76	2667	1	1	1	699.865	1397.72	2	1397.71	0.0003	0	85.32	3.9e-08	K	HEQGLSTALSVEK	T			File23647 Spectrum1480 scans: 3913
40	sp|Q96I25|SPF45_HUMAN	Splicing factor 45 OS=Homo sapiens OX=9606 GN=RBM17 PE=1 SV=1	196	45162	15	9	13	8	30.9	5.76	2851	1	1	1	720.432	1438.85	2	1438.85	-0.0004	1	30.88	0.0028	K	QSTVLAPVIDLKR	G			File23647 Spectrum2784 scans: 5347
40	sp|Q96I25|SPF45_HUMAN	Splicing factor 45 OS=Homo sapiens OX=9606 GN=RBM17 PE=1 SV=1	196	45162	15	9	13	8	30.9	5.76	3102	1	1	1	764.905	1527.8	2	1527.8	-0.0009	0	25.71	0.037	R	SMGGAAIAPPTSLVEK	D			File23647 Spectrum2650 scans: 5206
40	sp|Q96I25|SPF45_HUMAN	Splicing factor 45 OS=Homo sapiens OX=9606 GN=RBM17 PE=1 SV=1	196	45162	15	9	13	8	30.9	5.76	3156	1	1	1	772.904	1543.79	2	1543.79	0.0014	0	23.19	0.081	R	SMGGAAIAPPTSLVEK	D	Oxidation (M)	0.0100000000000000.0	File23647 Spectrum2228 scans: 4762
40	sp|Q96I25|SPF45_HUMAN	Splicing factor 45 OS=Homo sapiens OX=9606 GN=RBM17 PE=1 SV=1	196	45162	15	9	13	8	30.9	5.76	3557	1	1	1	869.344	1736.67	2	1736.68	-0.0022	0	23.64	0.0043	R	RPDPDSDEDEDYER	E			File23647 Spectrum324 scans: 2627
40	sp|Q96I25|SPF45_HUMAN	Splicing factor 45 OS=Homo sapiens OX=9606 GN=RBM17 PE=1 SV=1	196	45162	15	9	13	8	30.9	5.76	3558	1	1	1	579.9	1736.68	3	1736.68	0.001	0	34.27	0.00037	R	RPDPDSDEDEDYER	E			File23647 Spectrum313 scans: 2614
40	sp|Q96I25|SPF45_HUMAN	Splicing factor 45 OS=Homo sapiens OX=9606 GN=RBM17 PE=1 SV=1	196	45162	15	9	13	8	30.9	5.76	3559	1	1	1	579.969	1736.88	3	1736.88	0.0004	0	22.18	0.073	K	AAIPPPVYEEQDRPR	S			File23647 Spectrum1417 scans: 3846
40	sp|Q96I25|SPF45_HUMAN	Splicing factor 45 OS=Homo sapiens OX=9606 GN=RBM17 PE=1 SV=1	196	45162	15	9	13	8	30.9	5.76	4129	1	1	1	674.948	2021.82	3	2021.82	0.0031	1	33.22	0.00048	R	RPDPDSDEDEDYERER	R			File23647 Spectrum268 scans: 2556	emPAI	1.17
41	sp|Q6S8J3|POTEE_HUMAN	POTE ankyrin domain family member E OS=Homo sapiens OX=9606 GN=POTEE PE=2 SV=3	196	122882	13	6	9	4	8.3	5.83	103	2	1	1	384.714	767.414	2	767.404	0.0101	0	0.48	9.3	K	HQSQLR	E			File23647 Spectrum3896 scans: 6559
41	sp|Q6S8J3|POTEE_HUMAN	POTE ankyrin domain family member E OS=Homo sapiens OX=9606 GN=POTEE PE=2 SV=3	196	122882	13	6	9	4	8.3	5.83	802	1	0	0	488.728	975.441	2	975.441	-0.0001	0	63.03	4.7e-06	K	AGFAGDDAPR	A			File23647 Spectrum762 scans: 3116
41	sp|Q6S8J3|POTEE_HUMAN	POTE ankyrin domain family member E OS=Homo sapiens OX=9606 GN=POTEE PE=2 SV=3	196	122882	13	6	9	4	8.3	5.83	838	2	1	0	494.295	986.575	2	986.595	-0.0193	1	4.1	4.8	R	KDLIVMLR	D			File23647 Spectrum1895 scans: 4411
41	sp|Q6S8J3|POTEE_HUMAN	POTE ankyrin domain family member E OS=Homo sapiens OX=9606 GN=POTEE PE=2 SV=3	196	122882	13	6	9	4	8.3	5.83	1398	2	0	1	554.274	1106.53	2	1106.53	0.0056	0	5.76	4.1	K	MSQELEINK	D	Oxidation (M)	0.100000000.0	File23647 Spectrum863 scans: 3227
41	sp|Q6S8J3|POTEE_HUMAN	POTE ankyrin domain family member E OS=Homo sapiens OX=9606 GN=POTEE PE=2 SV=3	196	122882	13	6	9	4	8.3	5.83	1842	1	0	0	400.24	1197.7	3	1197.7	-0.0001	0	30.92	0.006	R	AVFPSIVGRPR	Q			File23647 Spectrum2312 scans: 4850
41	sp|Q6S8J3|POTEE_HUMAN	POTE ankyrin domain family member E OS=Homo sapiens OX=9606 GN=POTEE PE=2 SV=3	196	122882	13	6	9	4	8.3	5.83	3063	2	0	0	379.692	1514.74	4	1514.74	-0.0011	0	17.21	0.24	K	IWHHTFYNELR	V			File23647 Spectrum1984 scans: 4505
41	sp|Q6S8J3|POTEE_HUMAN	POTE ankyrin domain family member E OS=Homo sapiens OX=9606 GN=POTEE PE=2 SV=3	196	122882	13	6	9	4	8.3	5.83	3064	1	0	0	505.921	1514.74	3	1514.74	0.0007	0	27.71	0.022	K	IWHHTFYNELR	V			File23647 Spectrum1959 scans: 4479
41	sp|Q6S8J3|POTEE_HUMAN	POTE ankyrin domain family member E OS=Homo sapiens OX=9606 GN=POTEE PE=2 SV=3	196	122882	13	6	9	4	8.3	5.83	3065	1	0	0	758.379	1514.74	2	1514.74	0.0009	0	39.87	0.0013	K	IWHHTFYNELR	V			File23647 Spectrum1965 scans: 4485
41	sp|Q6S8J3|POTEE_HUMAN	POTE ankyrin domain family member E OS=Homo sapiens OX=9606 GN=POTEE PE=2 SV=3	196	122882	13	6	9	4	8.3	5.83	3071	1	0	0	758.853	1515.69	2	1515.7	-0.0047	0	85.66	2.4e-08	K	QEYDESGPSIVHR	K			File23647 Spectrum980 scans: 3384
41	sp|Q6S8J3|POTEE_HUMAN	POTE ankyrin domain family member E OS=Homo sapiens OX=9606 GN=POTEE PE=2 SV=3	196	122882	13	6	9	4	8.3	5.83	3072	1	0	0	506.239	1515.69	3	1515.7	-0.0007	0	51.15	7.2e-05	K	QEYDESGPSIVHR	K			File23647 Spectrum967 scans: 3368
41	sp|Q6S8J3|POTEE_HUMAN	POTE ankyrin domain family member E OS=Homo sapiens OX=9606 GN=POTEE PE=2 SV=3	196	122882	13	6	9	4	8.3	5.83	3073	1	0	0	506.239	1515.7	3	1515.7	0.0011	0	9.49	1.1	K	QEYDESGPSIVHR	K			File23647 Spectrum1047 scans: 3457
41	sp|Q6S8J3|POTEE_HUMAN	POTE ankyrin domain family member E OS=Homo sapiens OX=9606 GN=POTEE PE=2 SV=3	196	122882	13	6	9	4	8.3	5.83	3240	1	1	1	790.905	1579.8	2	1579.78	0.0185	1	3.97	5.4	R	MQKEIAALAPSMMK	I	2 Oxidation (M)	0.00000000000110.0	File23647 Spectrum1820 scans: 4332
41	sp|Q6S8J3|POTEE_HUMAN	POTE ankyrin domain family member E OS=Homo sapiens OX=9606 GN=POTEE PE=2 SV=3	196	122882	13	6	9	4	8.3	5.83	3299	1	1	1	807.92	1613.83	2	1613.82	0.0069	1	7.98	2.2	R	LELDTMKHQSQLR	E	Oxidation (M)	0.0000010000000.0	File23647 Spectrum2613 scans: 5167	emPAI	0.17
42	sp|P12035|K2C3_HUMAN	Keratin, type II cytoskeletal 3 OS=Homo sapiens OX=9606 GN=KRT3 PE=1 SV=3	191	64549	14	10	8	6	11.3	6.12	236	1	0	0	414.218	826.422	2	826.423	-0.0006	0	40.16	0.0012	K	FASFIDK	V			File23647 Spectrum2466 scans: 5012
42	sp|P12035|K2C3_HUMAN	Keratin, type II cytoskeletal 3 OS=Homo sapiens OX=9606 GN=KRT3 PE=1 SV=3	191	64549	14	10	8	6	11.3	6.12	237	1	0	0	414.218	826.422	2	826.423	-0.0002	0	38.06	0.0019	K	FASFIDK	V			File23647 Spectrum2388 scans: 4930
42	sp|P12035|K2C3_HUMAN	Keratin, type II cytoskeletal 3 OS=Homo sapiens OX=9606 GN=KRT3 PE=1 SV=3	191	64549	14	10	8	6	11.3	6.12	792	7	0	1	487.269	972.524	2	972.524	0.0002	0	6.33	4.9	K	SEIIELNR	M			File23647 Spectrum2041 scans: 4565
42	sp|P12035|K2C3_HUMAN	Keratin, type II cytoskeletal 3 OS=Homo sapiens OX=9606 GN=KRT3 PE=1 SV=3	191	64549	14	10	8	6	11.3	6.12	1276	1	0	0	361.538	1081.59	3	1081.59	-0.0004	1	29.29	0.014	K	FASFIDKVR	F			File23647 Spectrum2361 scans: 4901
42	sp|P12035|K2C3_HUMAN	Keratin, type II cytoskeletal 3 OS=Homo sapiens OX=9606 GN=KRT3 PE=1 SV=3	191	64549	14	10	8	6	11.3	6.12	1277	1	0	0	541.804	1081.59	2	1081.59	0.0017	1	44.49	0.00038	K	FASFIDKVR	F			File23647 Spectrum2352 scans: 4892
42	sp|P12035|K2C3_HUMAN	Keratin, type II cytoskeletal 3 OS=Homo sapiens OX=9606 GN=KRT3 PE=1 SV=3	191	64549	14	10	8	6	11.3	6.12	1477	1	0	0	562.286	1122.56	2	1122.56	0.002	0	31.39	0.011	K	AEAEALYQTK	L			File23647 Spectrum1042 scans: 3452
42	sp|P12035|K2C3_HUMAN	Keratin, type II cytoskeletal 3 OS=Homo sapiens OX=9606 GN=KRT3 PE=1 SV=3	191	64549	14	10	8	6	11.3	6.12	1555	1	0	0	570.274	1138.53	2	1138.53	-0.0001	0	36.55	0.0026	R	DYQELMNVK	L			File23647 Spectrum2564 scans: 5115
42	sp|P12035|K2C3_HUMAN	Keratin, type II cytoskeletal 3 OS=Homo sapiens OX=9606 GN=KRT3 PE=1 SV=3	191	64549	14	10	8	6	11.3	6.12	1625	1	0	0	578.271	1154.53	2	1154.53	-0.0009	0	22.79	0.044	R	DYQELMNVK	L	Oxidation (M)	0.000001000.0	File23647 Spectrum1420 scans: 3850
42	sp|P12035|K2C3_HUMAN	Keratin, type II cytoskeletal 3 OS=Homo sapiens OX=9606 GN=KRT3 PE=1 SV=3	191	64549	14	10	8	6	11.3	6.12	1928	1	0	0	611.82	1221.62	2	1221.62	0.0007	0	65.89	4.3e-06	R	TAAENEFVTLK	K			File23647 Spectrum2390 scans: 4932
42	sp|P12035|K2C3_HUMAN	Keratin, type II cytoskeletal 3 OS=Homo sapiens OX=9606 GN=KRT3 PE=1 SV=3	191	64549	14	10	8	6	11.3	6.12	1929	9	0	0	611.825	1221.64	2	1221.62	0.0112	0	1.76	10	R	TAAENEFVTLK	K			File23647 Spectrum849 scans: 3209
42	sp|P12035|K2C3_HUMAN	Keratin, type II cytoskeletal 3 OS=Homo sapiens OX=9606 GN=KRT3 PE=1 SV=3	191	64549	14	10	8	6	11.3	6.12	1930	4	0	0	408.22	1221.64	3	1221.62	0.0129	0	8.1	2.5	R	TAAENEFVTLK	K			File23647 Spectrum873 scans: 3239
42	sp|P12035|K2C3_HUMAN	Keratin, type II cytoskeletal 3 OS=Homo sapiens OX=9606 GN=KRT3 PE=1 SV=3	191	64549	14	10	8	6	11.3	6.12	2735	2	0	1	709.866	1417.72	2	1417.75	-0.028	0	14.2	0.67	K	VDALIDEIDFLR	T			File23647 Spectrum3940 scans: 6610
42	sp|P12035|K2C3_HUMAN	Keratin, type II cytoskeletal 3 OS=Homo sapiens OX=9606 GN=KRT3 PE=1 SV=3	191	64549	14	10	8	6	11.3	6.12	2962	1	0	0	738.893	1475.77	2	1475.8	-0.0278	1	33.79	0.0064	R	FLEQQNKVLETK	W			File23647 Spectrum2120 scans: 4648
42	sp|P12035|K2C3_HUMAN	Keratin, type II cytoskeletal 3 OS=Homo sapiens OX=9606 GN=KRT3 PE=1 SV=3	191	64549	14	10	8	6	11.3	6.12	2963	1	0	0	738.893	1475.77	2	1475.8	-0.0273	1	58.15	2.3e-05	R	FLEQQNKVLETK	W			File23647 Spectrum1923 scans: 4441	emPAI	0.49
43	sp|Q5XKE5|K2C79_HUMAN	Keratin, type II cytoskeletal 79 OS=Homo sapiens OX=9606 GN=KRT79 PE=1 SV=2	173	58085	12	10	7	6	11.8	6.75	236	1	0	0	414.218	826.422	2	826.423	-0.0006	0	40.16	0.0012	K	FASFIDK	V			File23647 Spectrum2466 scans: 5012
43	sp|Q5XKE5|K2C79_HUMAN	Keratin, type II cytoskeletal 79 OS=Homo sapiens OX=9606 GN=KRT79 PE=1 SV=2	173	58085	12	10	7	6	11.8	6.75	237	1	0	0	414.218	826.422	2	826.423	-0.0002	0	38.06	0.0019	K	FASFIDK	V			File23647 Spectrum2388 scans: 4930
43	sp|Q5XKE5|K2C79_HUMAN	Keratin, type II cytoskeletal 79 OS=Homo sapiens OX=9606 GN=KRT79 PE=1 SV=2	173	58085	12	10	7	6	11.8	6.75	694	1	0	0	473.259	944.504	2	944.504	0	1	37.37	0.0045	R	GRLDSELR	N			File23647 Spectrum661 scans: 3009
43	sp|Q5XKE5|K2C79_HUMAN	Keratin, type II cytoskeletal 79 OS=Homo sapiens OX=9606 GN=KRT79 PE=1 SV=2	173	58085	12	10	7	6	11.8	6.75	1276	1	0	0	361.538	1081.59	3	1081.59	-0.0004	1	29.29	0.014	K	FASFIDKVR	F			File23647 Spectrum2361 scans: 4901
43	sp|Q5XKE5|K2C79_HUMAN	Keratin, type II cytoskeletal 79 OS=Homo sapiens OX=9606 GN=KRT79 PE=1 SV=2	173	58085	12	10	7	6	11.8	6.75	1277	1	0	0	541.804	1081.59	2	1081.59	0.0017	1	44.49	0.00038	K	FASFIDKVR	F			File23647 Spectrum2352 scans: 4892
43	sp|Q5XKE5|K2C79_HUMAN	Keratin, type II cytoskeletal 79 OS=Homo sapiens OX=9606 GN=KRT79 PE=1 SV=2	173	58085	12	10	7	6	11.8	6.75	1555	1	0	0	570.274	1138.53	2	1138.53	-0.0001	0	36.55	0.0026	R	DYQELMNVK	L			File23647 Spectrum2564 scans: 5115
43	sp|Q5XKE5|K2C79_HUMAN	Keratin, type II cytoskeletal 79 OS=Homo sapiens OX=9606 GN=KRT79 PE=1 SV=2	173	58085	12	10	7	6	11.8	6.75	1625	1	0	0	578.271	1154.53	2	1154.53	-0.0009	0	22.79	0.044	R	DYQELMNVK	L	Oxidation (M)	0.000001000.0	File23647 Spectrum1420 scans: 3850
43	sp|Q5XKE5|K2C79_HUMAN	Keratin, type II cytoskeletal 79 OS=Homo sapiens OX=9606 GN=KRT79 PE=1 SV=2	173	58085	12	10	7	6	11.8	6.75	1823	1	0	0	598.784	1195.55	2	1195.55	0.0032	0	43.29	0.00061	R	AEAEAWYQTK	Y			File23647 Spectrum1828 scans: 4340
43	sp|Q5XKE5|K2C79_HUMAN	Keratin, type II cytoskeletal 79 OS=Homo sapiens OX=9606 GN=KRT79 PE=1 SV=2	173	58085	12	10	7	6	11.8	6.75	2962	1	0	0	738.893	1475.77	2	1475.8	-0.0278	1	33.79	0.0064	R	FLEQQNKVLETK	W			File23647 Spectrum2120 scans: 4648
43	sp|Q5XKE5|K2C79_HUMAN	Keratin, type II cytoskeletal 79 OS=Homo sapiens OX=9606 GN=KRT79 PE=1 SV=2	173	58085	12	10	7	6	11.8	6.75	2963	1	0	0	738.893	1475.77	2	1475.8	-0.0273	1	58.15	2.3e-05	R	FLEQQNKVLETK	W			File23647 Spectrum1923 scans: 4441
43	sp|Q5XKE5|K2C79_HUMAN	Keratin, type II cytoskeletal 79 OS=Homo sapiens OX=9606 GN=KRT79 PE=1 SV=2	173	58085	12	10	7	6	11.8	6.75	3424	1	1	1	839.878	1677.74	2	1677.76	-0.0195	1	2.12	3.6	K	DVDAAYMGRMDLHGK	V			File23647 Spectrum3962 scans: 6635
43	sp|Q5XKE5|K2C79_HUMAN	Keratin, type II cytoskeletal 79 OS=Homo sapiens OX=9606 GN=KRT79 PE=1 SV=2	173	58085	12	10	7	6	11.8	6.75	3459	3	1	1	847.875	1693.73	2	1693.76	-0.0206	1	0.09	4.8	K	DVDAAYMGRMDLHGK	V	Oxidation (M)	0.000000100000000.0	File23647 Spectrum3663 scans: 6297	emPAI	0.55
44	sp|Q04837|SSBP_HUMAN	Single-stranded DNA-binding protein, mitochondrial OS=Homo sapiens OX=9606 GN=SSBP1 PE=1 SV=1	165	17249	7	6	5	4	29.7	9.59	500	1	1	1	442.252	882.489	2	882.492	-0.0038	0	59.34	1.1e-05	R	VGQDPVLR	Q			File23647 Spectrum897 scans: 3277
44	sp|Q04837|SSBP_HUMAN	Single-stranded DNA-binding protein, mitochondrial OS=Homo sapiens OX=9606 GN=SSBP1 PE=1 SV=1	165	17249	7	6	5	4	29.7	9.59	829	1	1	1	493.253	984.492	2	984.492	0.0004	0	14.74	0.35	R	DVAYQYVK	K			File23647 Spectrum1545 scans: 3982
44	sp|Q04837|SSBP_HUMAN	Single-stranded DNA-binding protein, mitochondrial OS=Homo sapiens OX=9606 GN=SSBP1 PE=1 SV=1	165	17249	7	6	5	4	29.7	9.59	1525	1	1	1	567.245	1132.48	2	1132.47	0.0004	0	29.94	0.0032	K	IDYGEYMDK	N			File23647 Spectrum2135 scans: 4664
44	sp|Q04837|SSBP_HUMAN	Single-stranded DNA-binding protein, mitochondrial OS=Homo sapiens OX=9606 GN=SSBP1 PE=1 SV=1	165	17249	7	6	5	4	29.7	9.59	1600	1	1	1	575.242	1148.47	2	1148.47	0.0006	0	20.05	0.025	K	IDYGEYMDK	N	Oxidation (M)	0.000000100.0	File23647 Spectrum1229 scans: 3649
44	sp|Q04837|SSBP_HUMAN	Single-stranded DNA-binding protein, mitochondrial OS=Homo sapiens OX=9606 GN=SSBP1 PE=1 SV=1	165	17249	7	6	5	4	29.7	9.59	3295	1	1	1	806.378	1610.74	2	1610.74	-0.0015	0	42.05	0.00059	R	SGDSEVYQLGDVSQK	T			File23647 Spectrum2118 scans: 4646
44	sp|Q04837|SSBP_HUMAN	Single-stranded DNA-binding protein, mitochondrial OS=Homo sapiens OX=9606 GN=SSBP1 PE=1 SV=1	165	17249	7	6	5	4	29.7	9.59	3296	1	1	1	806.379	1610.74	2	1610.74	0.0009	0	73.35	4.3e-07	R	SGDSEVYQLGDVSQK	T			File23647 Spectrum2023 scans: 4546
44	sp|Q04837|SSBP_HUMAN	Single-stranded DNA-binding protein, mitochondrial OS=Homo sapiens OX=9606 GN=SSBP1 PE=1 SV=1	165	17249	7	6	5	4	29.7	9.59	3333	1	1	1	816.866	1631.72	2	1631.72	-0.0071	1	39.87	0.00051	K	IDYGEYMDKNNVR	R	Oxidation (M)	0.0000001000000.0	File23647 Spectrum978 scans: 3381	emPAI	1.45
45	sp|Q01546|K22O_HUMAN	Keratin, type II cytoskeletal 2 oral OS=Homo sapiens OX=9606 GN=KRT76 PE=1 SV=2	161	66370	11	9	6	5	7.5	8.38	236	1	0	0	414.218	826.422	2	826.423	-0.0006	0	40.16	0.0012	K	FASFIDK	V			File23647 Spectrum2466 scans: 5012
45	sp|Q01546|K22O_HUMAN	Keratin, type II cytoskeletal 2 oral OS=Homo sapiens OX=9606 GN=KRT76 PE=1 SV=2	161	66370	11	9	6	5	7.5	8.38	237	1	0	0	414.218	826.422	2	826.423	-0.0002	0	38.06	0.0019	K	FASFIDK	V			File23647 Spectrum2388 scans: 4930
45	sp|Q01546|K22O_HUMAN	Keratin, type II cytoskeletal 2 oral OS=Homo sapiens OX=9606 GN=KRT76 PE=1 SV=2	161	66370	11	9	6	5	7.5	8.38	983	2	0	0	513.732	1025.45	2	1025.45	0	0	17.24	0.12	K	DVDAAFMNK	V	Oxidation (M)	0.000000100.0	File23647 Spectrum1013 scans: 3421
45	sp|Q01546|K22O_HUMAN	Keratin, type II cytoskeletal 2 oral OS=Homo sapiens OX=9606 GN=KRT76 PE=1 SV=2	161	66370	11	9	6	5	7.5	8.38	1276	1	0	0	361.538	1081.59	3	1081.59	-0.0004	1	29.29	0.014	K	FASFIDKVR	F			File23647 Spectrum2361 scans: 4901
45	sp|Q01546|K22O_HUMAN	Keratin, type II cytoskeletal 2 oral OS=Homo sapiens OX=9606 GN=KRT76 PE=1 SV=2	161	66370	11	9	6	5	7.5	8.38	1277	1	0	0	541.804	1081.59	2	1081.59	0.0017	1	44.49	0.00038	K	FASFIDKVR	F			File23647 Spectrum2352 scans: 4892
45	sp|Q01546|K22O_HUMAN	Keratin, type II cytoskeletal 2 oral OS=Homo sapiens OX=9606 GN=KRT76 PE=1 SV=2	161	66370	11	9	6	5	7.5	8.38	1396	2	0	0	554.267	1106.52	2	1106.54	-0.0162	0	2.9	6.8	R	AQYEEIAQR	S			File23647 Spectrum2539 scans: 5088
45	sp|Q01546|K22O_HUMAN	Keratin, type II cytoskeletal 2 oral OS=Homo sapiens OX=9606 GN=KRT76 PE=1 SV=2	161	66370	11	9	6	5	7.5	8.38	1398	1	0	0	554.274	1106.53	2	1106.54	-0.0023	0	39.94	0.0016	R	AQYEEIAQR	S			File23647 Spectrum863 scans: 3227
45	sp|Q01546|K22O_HUMAN	Keratin, type II cytoskeletal 2 oral OS=Homo sapiens OX=9606 GN=KRT76 PE=1 SV=2	161	66370	11	9	6	5	7.5	8.38	1555	1	0	0	570.274	1138.53	2	1138.53	-0.0001	0	36.55	0.0026	R	DYQELMNVK	L			File23647 Spectrum2564 scans: 5115
45	sp|Q01546|K22O_HUMAN	Keratin, type II cytoskeletal 2 oral OS=Homo sapiens OX=9606 GN=KRT76 PE=1 SV=2	161	66370	11	9	6	5	7.5	8.38	1625	1	0	0	578.271	1154.53	2	1154.53	-0.0009	0	22.79	0.044	R	DYQELMNVK	L	Oxidation (M)	0.000001000.0	File23647 Spectrum1420 scans: 3850
45	sp|Q01546|K22O_HUMAN	Keratin, type II cytoskeletal 2 oral OS=Homo sapiens OX=9606 GN=KRT76 PE=1 SV=2	161	66370	11	9	6	5	7.5	8.38	2962	1	0	0	738.893	1475.77	2	1475.8	-0.0278	1	33.79	0.0064	R	FLEQQNKVLETK	W			File23647 Spectrum2120 scans: 4648
45	sp|Q01546|K22O_HUMAN	Keratin, type II cytoskeletal 2 oral OS=Homo sapiens OX=9606 GN=KRT76 PE=1 SV=2	161	66370	11	9	6	5	7.5	8.38	2963	1	0	0	738.893	1475.77	2	1475.8	-0.0273	1	58.15	2.3e-05	R	FLEQQNKVLETK	W			File23647 Spectrum1923 scans: 4441	emPAI	0.4
46	sp|Q9UHD2|TBK1_HUMAN	Serine/threonine-protein kinase TBK1 OS=Homo sapiens OX=9606 GN=TBK1 PE=1 SV=1	160	84216	7	5	6	5	9.6	6.32	934	1	1	1	506.776	1011.54	2	1011.54	-0.0006	1	13.84	0.46	K	KYEAFLNK	S			File23647 Spectrum1252 scans: 3673
46	sp|Q9UHD2|TBK1_HUMAN	Serine/threonine-protein kinase TBK1 OS=Homo sapiens OX=9606 GN=TBK1 PE=1 SV=1	160	84216	7	5	6	5	9.6	6.32	1813	1	1	1	597.804	1193.59	2	1193.59	0.0011	0	40.49	0.0015	R	VIGEDGQSVYK	L			File23647 Spectrum1086 scans: 3498
46	sp|Q9UHD2|TBK1_HUMAN	Serine/threonine-protein kinase TBK1 OS=Homo sapiens OX=9606 GN=TBK1 PE=1 SV=1	160	84216	7	5	6	5	9.6	6.32	2292	1	1	1	655.335	1308.66	2	1308.66	-0.0001	0	54.29	5.3e-05	K	LFAIEEETTTR	H			File23647 Spectrum2767 scans: 5329
46	sp|Q9UHD2|TBK1_HUMAN	Serine/threonine-protein kinase TBK1 OS=Homo sapiens OX=9606 GN=TBK1 PE=1 SV=1	160	84216	7	5	6	5	9.6	6.32	2634	1	1	1	696.36	1390.71	2	1390.71	-0.0031	0	74.19	5.6e-07	K	TTEENPIFVVSR	E			File23647 Spectrum3052 scans: 5629
46	sp|Q9UHD2|TBK1_HUMAN	Serine/threonine-protein kinase TBK1 OS=Homo sapiens OX=9606 GN=TBK1 PE=1 SV=1	160	84216	7	5	6	5	9.6	6.32	2910	2	1	1	728.429	1454.84	2	1454.85	-0.0027	0	5.46	1.3	K	IITGKPSGAISGVQK	A			File23647 Spectrum821 scans: 3179
46	sp|Q9UHD2|TBK1_HUMAN	Serine/threonine-protein kinase TBK1 OS=Homo sapiens OX=9606 GN=TBK1 PE=1 SV=1	160	84216	7	5	6	5	9.6	6.32	2911	1	1	1	485.956	1454.85	3	1454.85	0.0013	0	27.02	0.0089	K	IITGKPSGAISGVQK	A			File23647 Spectrum817 scans: 3175
46	sp|Q9UHD2|TBK1_HUMAN	Serine/threonine-protein kinase TBK1 OS=Homo sapiens OX=9606 GN=TBK1 PE=1 SV=1	160	84216	7	5	6	5	9.6	6.32	3077	1	1	1	761.4	1520.78	2	1520.78	0.0013	0	48.62	0.00021	K	IISSNQELIYEGR	R			File23647 Spectrum2243 scans: 4777	emPAI	0.21
47	sp|Q9BQE3|TBA1C_HUMAN	Tubulin alpha-1C chain OS=Homo sapiens OX=9606 GN=TUBA1C PE=1 SV=1	158	50548	9	8	7	7	19.6	4.96	946	1	1	0	508.293	1014.57	2	1014.57	0.0011	0	34.7	0.0061	K	DVNAAIATIK	T			File23647 Spectrum2160 scans: 4690
47	sp|Q9BQE3|TBA1C_HUMAN	Tubulin alpha-1C chain OS=Homo sapiens OX=9606 GN=TUBA1C PE=1 SV=1	158	50548	9	8	7	7	19.6	4.96	1294	1	1	1	543.313	1084.61	2	1084.61	-0.0011	0	33.67	0.0053	K	EIIDLVLDR	I			File23647 Spectrum4032 scans: 6718
47	sp|Q9BQE3|TBA1C_HUMAN	Tubulin alpha-1C chain OS=Homo sapiens OX=9606 GN=TUBA1C PE=1 SV=1	158	50548	9	8	7	7	19.6	4.96	1295	1	1	1	543.314	1084.61	2	1084.61	0.0002	0	32.89	0.0063	K	EIIDLVLDR	I			File23647 Spectrum4086 scans: 6781
47	sp|Q9BQE3|TBA1C_HUMAN	Tubulin alpha-1C chain OS=Homo sapiens OX=9606 GN=TUBA1C PE=1 SV=1	158	50548	9	8	7	7	19.6	4.96	2042	1	1	1	625.282	1248.55	2	1248.55	0.0036	0	51.53	4.4e-05	K	YMACCLLYR	G			File23647 Spectrum3016 scans: 5591
47	sp|Q9BQE3|TBA1C_HUMAN	Tubulin alpha-1C chain OS=Homo sapiens OX=9606 GN=TUBA1C PE=1 SV=1	158	50548	9	8	7	7	19.6	4.96	2572	1	1	1	460.904	1379.69	3	1379.69	-0.0008	1	36.21	0.0036	R	LDHKFDLMYAK	R			File23647 Spectrum2114 scans: 4642
47	sp|Q9BQE3|TBA1C_HUMAN	Tubulin alpha-1C chain OS=Homo sapiens OX=9606 GN=TUBA1C PE=1 SV=1	158	50548	9	8	7	7	19.6	4.96	3487	1	1	1	851.457	1700.9	2	1700.9	0.0001	0	34.06	0.0047	R	AVFVDLEPTVIDEVR	T			File23647 Spectrum4193 scans: 6918
47	sp|Q9BQE3|TBA1C_HUMAN	Tubulin alpha-1C chain OS=Homo sapiens OX=9606 GN=TUBA1C PE=1 SV=1	158	50548	9	8	7	7	19.6	4.96	3516	1	1	0	859.944	1717.87	2	1717.87	-0.0013	0	25.67	0.04	R	NLDIERPTYTNLNR	L			File23647 Spectrum1982 scans: 4503
47	sp|Q9BQE3|TBA1C_HUMAN	Tubulin alpha-1C chain OS=Homo sapiens OX=9606 GN=TUBA1C PE=1 SV=1	158	50548	9	8	7	7	19.6	4.96	3517	3	1	0	573.632	1717.87	3	1717.87	-0.0008	0	2.18	8.8	R	NLDIERPTYTNLNR	L			File23647 Spectrum1981 scans: 4502
47	sp|Q9BQE3|TBA1C_HUMAN	Tubulin alpha-1C chain OS=Homo sapiens OX=9606 GN=TUBA1C PE=1 SV=1	158	50548	9	8	7	7	19.6	4.96	4090	1	1	0	1004.45	2006.88	2	2006.89	-0.0025	0	49.25	7.1e-05	K	TIGGGDDSFNTFFSETGAGK	H			File23647 Spectrum3898 scans: 6562	emPAI	0.56
48	sp|P81605|DCD_HUMAN	Dermcidin OS=Homo sapiens OX=9606 GN=DCD PE=1 SV=2	155	11391	4	4	2	2	12.7	6.08	1651	1	1	1	581.285	1160.56	2	1160.56	-0.0008	0	43.62	0.00059	K	DAVEDLESVGK	G			File23647 Spectrum2663 scans: 5220
48	sp|P81605|DCD_HUMAN	Dermcidin OS=Homo sapiens OX=9606 GN=DCD PE=1 SV=2	155	11391	4	4	2	2	12.7	6.08	1652	1	1	1	581.285	1160.56	2	1160.56	-0.0004	0	54.76	4.9e-05	K	DAVEDLESVGK	G			File23647 Spectrum2584 scans: 5136
48	sp|P81605|DCD_HUMAN	Dermcidin OS=Homo sapiens OX=9606 GN=DCD PE=1 SV=2	155	11391	4	4	2	2	12.7	6.08	2918	1	1	1	730.385	1458.76	2	1458.76	-0.0006	1	79.71	1.6e-07	K	LGKDAVEDLESVGK	G			File23647 Spectrum2414 scans: 4957
48	sp|P81605|DCD_HUMAN	Dermcidin OS=Homo sapiens OX=9606 GN=DCD PE=1 SV=2	155	11391	4	4	2	2	12.7	6.08	2919	1	1	1	487.259	1458.76	3	1458.76	-0.0002	1	46.43	0.00035	K	LGKDAVEDLESVGK	G			File23647 Spectrum2429 scans: 4973	emPAI	1.2
49	sp|P61978|HNRPK_HUMAN	Heterogeneous nuclear ribonucleoprotein K OS=Homo sapiens OX=9606 GN=HNRNPK PE=1 SV=1	148	51230	5	4	5	4	13.2	5.39	1151	1	1	1	351.885	1052.63	3	1052.63	-0.0006	0	39.5	0.00029	R	VVLIGGKPDR	V			File23647 Spectrum941 scans: 3339
49	sp|P61978|HNRPK_HUMAN	Heterogeneous nuclear ribonucleoprotein K OS=Homo sapiens OX=9606 GN=HNRNPK PE=1 SV=1	148	51230	5	4	5	4	13.2	5.39	1356	1	1	1	549.731	1097.45	2	1097.44	0.0016	0	45.16	6.9e-05	K	GSDFDCELR	L			File23647 Spectrum1696 scans: 4183
49	sp|P61978|HNRPK_HUMAN	Heterogeneous nuclear ribonucleoprotein K OS=Homo sapiens OX=9606 GN=HNRNPK PE=1 SV=1	148	51230	5	4	5	4	13.2	5.39	2092	1	1	1	630.291	1258.57	2	1258.57	-0.0001	0	90.95	5.4e-09	K	IDEPLEGSEDR	I			File23647 Spectrum1289 scans: 3712
49	sp|P61978|HNRPK_HUMAN	Heterogeneous nuclear ribonucleoprotein K OS=Homo sapiens OX=9606 GN=HNRNPK PE=1 SV=1	148	51230	5	4	5	4	13.2	5.39	3590	1	1	1	584.604	1750.79	3	1750.79	-0.0031	1	25.27	0.026	K	RPAEDMEEEQAFKR	S	Oxidation (M)	0.00000100000000.0	File23647 Spectrum417 scans: 2738
49	sp|P61978|HNRPK_HUMAN	Heterogeneous nuclear ribonucleoprotein K OS=Homo sapiens OX=9606 GN=HNRNPK PE=1 SV=1	148	51230	5	4	5	4	13.2	5.39	3662	1	1	1	890.901	1779.79	2	1779.79	-0.0031	0	6.54	1.6	R	TDYNASVSVPDSSGPER	I			File23647 Spectrum3381 scans: 5980	emPAI	0.28
50	sp|Q9H4B7|TBB1_HUMAN	Tubulin beta-1 chain OS=Homo sapiens OX=9606 GN=TUBB1 PE=1 SV=1	148	50865	9	6	4	3	9.3	5.05	1509	1	0	0	565.802	1129.59	2	1129.59	0.0021	0	53.47	8.7e-05	R	FPGQLNADLR	K			File23647 Spectrum2376 scans: 4917
50	sp|Q9H4B7|TBB1_HUMAN	Tubulin beta-1 chain OS=Homo sapiens OX=9606 GN=TUBB1 PE=1 SV=1	148	50865	9	6	4	3	9.3	5.05	1510	1	0	0	565.805	1129.59	2	1129.59	0.007	0	37.66	0.0036	R	FPGQLNADLR	K			File23647 Spectrum2451 scans: 4996
50	sp|Q9H4B7|TBB1_HUMAN	Tubulin beta-1 chain OS=Homo sapiens OX=9606 GN=TUBB1 PE=1 SV=1	148	50865	9	6	4	3	9.3	5.05	1583	1	0	0	572.32	1142.63	2	1142.63	-0.0007	0	51.33	0.00014	K	LAVNMVPFPR	L			File23647 Spectrum3553 scans: 6180
50	sp|Q9H4B7|TBB1_HUMAN	Tubulin beta-1 chain OS=Homo sapiens OX=9606 GN=TUBB1 PE=1 SV=1	148	50865	9	6	4	3	9.3	5.05	1584	1	0	0	572.321	1142.63	2	1142.63	0.0005	0	29.71	0.018	K	LAVNMVPFPR	L			File23647 Spectrum3637 scans: 6270
50	sp|Q9H4B7|TBB1_HUMAN	Tubulin beta-1 chain OS=Homo sapiens OX=9606 GN=TUBB1 PE=1 SV=1	148	50865	9	6	4	3	9.3	5.05	1641	1	0	0	580.317	1158.62	2	1158.62	-0.0016	0	25.05	0.065	K	LAVNMVPFPR	L	Oxidation (M)	0.0000100000.0	File23647 Spectrum2821 scans: 5386
50	sp|Q9H4B7|TBB1_HUMAN	Tubulin beta-1 chain OS=Homo sapiens OX=9606 GN=TUBB1 PE=1 SV=1	148	50865	9	6	4	3	9.3	5.05	1642	1	0	0	580.318	1158.62	2	1158.62	-0.0003	0	28.59	0.029	K	LAVNMVPFPR	L	Oxidation (M)	0.0000100000.0	File23647 Spectrum2896 scans: 5465
50	sp|Q9H4B7|TBB1_HUMAN	Tubulin beta-1 chain OS=Homo sapiens OX=9606 GN=TUBB1 PE=1 SV=1	148	50865	9	6	4	3	9.3	5.05	2133	1	0	0	636.367	1270.72	2	1270.72	-0.0017	1	50.48	9.7e-05	R	KLAVNMVPFPR	L			File23647 Spectrum2956 scans: 5528
50	sp|Q9H4B7|TBB1_HUMAN	Tubulin beta-1 chain OS=Homo sapiens OX=9606 GN=TUBB1 PE=1 SV=1	148	50865	9	6	4	3	9.3	5.05	4386	1	1	1	756.714	2267.12	3	2267.14	-0.017	0	2.33	6.1	R	GLSMAATFIGNNTAIQEIFNR	V			File23647 Spectrum3142 scans: 5729
50	sp|Q9H4B7|TBB1_HUMAN	Tubulin beta-1 chain OS=Homo sapiens OX=9606 GN=TUBB1 PE=1 SV=1	148	50865	9	6	4	3	9.3	5.05	4388	1	1	1	1134.57	2267.12	2	2267.14	-0.0151	0	2.84	5.5	R	GLSMAATFIGNNTAIQEIFNR	V			File23647 Spectrum3107 scans: 5692	emPAI	0.29
51	sp|Q14CN4|K2C72_HUMAN	Keratin, type II cytoskeletal 72 OS=Homo sapiens OX=9606 GN=KRT72 PE=1 SV=2	148	56470	9	8	5	4	7.4	6.54	236	1	0	0	414.218	826.422	2	826.423	-0.0006	0	40.16	0.0012	K	FASFIDK	V			File23647 Spectrum2466 scans: 5012
51	sp|Q14CN4|K2C72_HUMAN	Keratin, type II cytoskeletal 72 OS=Homo sapiens OX=9606 GN=KRT72 PE=1 SV=2	148	56470	9	8	5	4	7.4	6.54	237	1	0	0	414.218	826.422	2	826.423	-0.0002	0	38.06	0.0019	K	FASFIDK	V			File23647 Spectrum2388 scans: 4930
51	sp|Q14CN4|K2C72_HUMAN	Keratin, type II cytoskeletal 72 OS=Homo sapiens OX=9606 GN=KRT72 PE=1 SV=2	148	56470	9	8	5	4	7.4	6.54	983	1	0	0	513.732	1025.45	2	1025.45	0.0001	0	30.81	0.0054	K	DVDAAYMNK	V			File23647 Spectrum1013 scans: 3421
51	sp|Q14CN4|K2C72_HUMAN	Keratin, type II cytoskeletal 72 OS=Homo sapiens OX=9606 GN=KRT72 PE=1 SV=2	148	56470	9	8	5	4	7.4	6.54	1028	7	1	0	517.285	1032.56	2	1032.54	0.0178	1	2.67	8.2	K	EELARMLR	E	Oxidation (M)	0.00000100.0	File23647 Spectrum1307 scans: 3731
51	sp|Q14CN4|K2C72_HUMAN	Keratin, type II cytoskeletal 72 OS=Homo sapiens OX=9606 GN=KRT72 PE=1 SV=2	148	56470	9	8	5	4	7.4	6.54	1276	1	0	0	361.538	1081.59	3	1081.59	-0.0004	1	29.29	0.014	K	FASFIDKVR	F			File23647 Spectrum2361 scans: 4901
51	sp|Q14CN4|K2C72_HUMAN	Keratin, type II cytoskeletal 72 OS=Homo sapiens OX=9606 GN=KRT72 PE=1 SV=2	148	56470	9	8	5	4	7.4	6.54	1277	1	0	0	541.804	1081.59	2	1081.59	0.0017	1	44.49	0.00038	K	FASFIDKVR	F			File23647 Spectrum2352 scans: 4892
51	sp|Q14CN4|K2C72_HUMAN	Keratin, type II cytoskeletal 72 OS=Homo sapiens OX=9606 GN=KRT72 PE=1 SV=2	148	56470	9	8	5	4	7.4	6.54	2961	1	1	0	738.89	1475.77	2	1475.76	0.0034	0	34.64	0.0053	R	FLEQQNQVLETK	W			File23647 Spectrum2024 scans: 4547
51	sp|Q14CN4|K2C72_HUMAN	Keratin, type II cytoskeletal 72 OS=Homo sapiens OX=9606 GN=KRT72 PE=1 SV=2	148	56470	9	8	5	4	7.4	6.54	2962	1	0	0	738.893	1475.77	2	1475.76	0.0086	0	33.79	0.0064	R	FLEQQNQVLETK	W			File23647 Spectrum2120 scans: 4648
51	sp|Q14CN4|K2C72_HUMAN	Keratin, type II cytoskeletal 72 OS=Homo sapiens OX=9606 GN=KRT72 PE=1 SV=2	148	56470	9	8	5	4	7.4	6.54	2963	1	0	0	738.893	1475.77	2	1475.76	0.0091	0	58.15	2.3e-05	R	FLEQQNQVLETK	W			File23647 Spectrum1923 scans: 4441	emPAI	0.33
52	sp|Q7RTS7|K2C74_HUMAN	Keratin, type II cytoskeletal 74 OS=Homo sapiens OX=9606 GN=KRT74 PE=1 SV=2	145	58229	10	8	6	4	9.3	7.59	236	1	0	0	414.218	826.422	2	826.423	-0.0006	0	40.16	0.0012	K	FASFIDK	V			File23647 Spectrum2466 scans: 5012
52	sp|Q7RTS7|K2C74_HUMAN	Keratin, type II cytoskeletal 74 OS=Homo sapiens OX=9606 GN=KRT74 PE=1 SV=2	145	58229	10	8	6	4	9.3	7.59	237	1	0	0	414.218	826.422	2	826.423	-0.0002	0	38.06	0.0019	K	FASFIDK	V			File23647 Spectrum2388 scans: 4930
52	sp|Q7RTS7|K2C74_HUMAN	Keratin, type II cytoskeletal 74 OS=Homo sapiens OX=9606 GN=KRT74 PE=1 SV=2	145	58229	10	8	6	4	9.3	7.59	1028	7	0	0	517.285	1032.56	2	1032.54	0.0178	1	2.67	8.2	K	EELARMLR	E	Oxidation (M)	0.00000100.0	File23647 Spectrum1307 scans: 3731
52	sp|Q7RTS7|K2C74_HUMAN	Keratin, type II cytoskeletal 74 OS=Homo sapiens OX=9606 GN=KRT74 PE=1 SV=2	145	58229	10	8	6	4	9.3	7.59	1276	1	0	0	361.538	1081.59	3	1081.59	-0.0004	1	29.29	0.014	K	FASFIDKVR	F			File23647 Spectrum2361 scans: 4901
52	sp|Q7RTS7|K2C74_HUMAN	Keratin, type II cytoskeletal 74 OS=Homo sapiens OX=9606 GN=KRT74 PE=1 SV=2	145	58229	10	8	6	4	9.3	7.59	1277	1	0	0	541.804	1081.59	2	1081.59	0.0017	1	44.49	0.00038	K	FASFIDKVR	F			File23647 Spectrum2352 scans: 4892
52	sp|Q7RTS7|K2C74_HUMAN	Keratin, type II cytoskeletal 74 OS=Homo sapiens OX=9606 GN=KRT74 PE=1 SV=2	145	58229	10	8	6	4	9.3	7.59	1475	10	0	1	561.799	1121.58	2	1121.59	-0.0107	1	2.2	11	R	SLYSLGGNRR	I			File23647 Spectrum1126 scans: 3541
52	sp|Q7RTS7|K2C74_HUMAN	Keratin, type II cytoskeletal 74 OS=Homo sapiens OX=9606 GN=KRT74 PE=1 SV=2	145	58229	10	8	6	4	9.3	7.59	1477	1	0	0	562.286	1122.56	2	1122.56	0.002	0	31.39	0.011	K	AEAEALYQTK	I			File23647 Spectrum1042 scans: 3452
52	sp|Q7RTS7|K2C74_HUMAN	Keratin, type II cytoskeletal 74 OS=Homo sapiens OX=9606 GN=KRT74 PE=1 SV=2	145	58229	10	8	6	4	9.3	7.59	2961	1	0	0	738.89	1475.77	2	1475.76	0.0034	0	34.64	0.0053	R	FLEQQNQVLETK	W			File23647 Spectrum2024 scans: 4547
52	sp|Q7RTS7|K2C74_HUMAN	Keratin, type II cytoskeletal 74 OS=Homo sapiens OX=9606 GN=KRT74 PE=1 SV=2	145	58229	10	8	6	4	9.3	7.59	2962	1	0	0	738.893	1475.77	2	1475.76	0.0086	0	33.79	0.0064	R	FLEQQNQVLETK	W			File23647 Spectrum2120 scans: 4648
52	sp|Q7RTS7|K2C74_HUMAN	Keratin, type II cytoskeletal 74 OS=Homo sapiens OX=9606 GN=KRT74 PE=1 SV=2	145	58229	10	8	6	4	9.3	7.59	2963	1	0	0	738.893	1475.77	2	1475.76	0.0091	0	58.15	2.3e-05	R	FLEQQNQVLETK	W			File23647 Spectrum1923 scans: 4441	emPAI	0.32
53	sp|P17661|DESM_HUMAN	Desmin OS=Homo sapiens OX=9606 GN=DES PE=1 SV=3	128	53560	7	4	6	3	11.9	5.21	898	5	0	1	500.787	999.559	2	999.56	-0.0006	0	5.95	4.1	K	LQEEIQLK	E			File23647 Spectrum1970 scans: 4490
53	sp|P17661|DESM_HUMAN	Desmin OS=Homo sapiens OX=9606 GN=DES PE=1 SV=3	128	53560	7	4	6	3	11.9	5.21	1444	1	0	0	558.289	1114.56	2	1114.56	0.001	0	44.97	0.00044	K	VELQELNDR	F			File23647 Spectrum1697 scans: 4184
53	sp|P17661|DESM_HUMAN	Desmin OS=Homo sapiens OX=9606 GN=DES PE=1 SV=3	128	53560	7	4	6	3	11.9	5.21	1468	1	0	0	561.296	1120.58	2	1120.58	0.0006	0	30.45	0.016	R	EYQDLLNVK	M			File23647 Spectrum2685 scans: 5243
53	sp|P17661|DESM_HUMAN	Desmin OS=Homo sapiens OX=9606 GN=DES PE=1 SV=3	128	53560	7	4	6	3	11.9	5.21	2099	7	1	1	631.344	1260.67	2	1260.67	0.0067	1	2.8	7.9	K	SKVSDLTQAANK	N			File23647 Spectrum3802 scans: 6447
53	sp|P17661|DESM_HUMAN	Desmin OS=Homo sapiens OX=9606 GN=DES PE=1 SV=3	128	53560	7	4	6	3	11.9	5.21	3262	1	0	0	529.938	1586.79	3	1586.79	0.0007	1	58.84	1.9e-05	R	TNEKVELQELNDR	F			File23647 Spectrum1488 scans: 3921
53	sp|P17661|DESM_HUMAN	Desmin OS=Homo sapiens OX=9606 GN=DES PE=1 SV=3	128	53560	7	4	6	3	11.9	5.21	3263	1	0	0	794.404	1586.79	2	1586.79	0.0043	1	66.74	3.1e-06	R	TNEKVELQELNDR	F			File23647 Spectrum1469 scans: 3901
53	sp|P17661|DESM_HUMAN	Desmin OS=Homo sapiens OX=9606 GN=DES PE=1 SV=3	128	53560	7	4	6	3	11.9	5.21	3544	3	1	1	867.443	1732.87	2	1732.86	0.0077	1	6.94	3.1	R	EPTRVAELYEEELR	E			File23647 Spectrum1356 scans: 3782	emPAI	0.27
54	sp|P35637|FUS_HUMAN	RNA-binding protein FUS OS=Homo sapiens OX=9606 GN=FUS PE=1 SV=1	125	53622	5	5	3	3	8.9	9.4	972	1	0	0	511.751	1021.49	2	1021.49	0	0	45.23	0.00039	K	AAIDWFDGK	E			File23647 Spectrum3582 scans: 6212
54	sp|P35637|FUS_HUMAN	RNA-binding protein FUS OS=Homo sapiens OX=9606 GN=FUS PE=1 SV=1	125	53622	5	5	3	3	8.9	9.4	973	1	0	0	511.751	1021.49	2	1021.49	0.0008	0	41.9	0.00094	K	AAIDWFDGK	E			File23647 Spectrum3655 scans: 6289
54	sp|P35637|FUS_HUMAN	RNA-binding protein FUS OS=Homo sapiens OX=9606 GN=FUS PE=1 SV=1	125	53622	5	5	3	3	8.9	9.4	2744	1	0	0	710.834	1419.65	2	1419.65	0.0013	0	53.05	4.5e-05	K	GEATVSFDDPPSAK	A			File23647 Spectrum1699 scans: 4187
54	sp|P35637|FUS_HUMAN	RNA-binding protein FUS OS=Homo sapiens OX=9606 GN=FUS PE=1 SV=1	125	53622	5	5	3	3	8.9	9.4	2745	1	0	0	710.834	1419.65	2	1419.65	0.0015	0	51.39	7.1e-05	K	GEATVSFDDPPSAK	A			File23647 Spectrum1635 scans: 4112
54	sp|P35637|FUS_HUMAN	RNA-binding protein FUS OS=Homo sapiens OX=9606 GN=FUS PE=1 SV=1	125	53622	5	5	3	3	8.9	9.4	4375	1	1	1	563.999	2251.97	4	2251.97	-0.0007	0	18.72	0.034	K	APKPDGPGGGPGGSHMGGNYGDDR	R			File23647 Spectrum382 scans: 2693	emPAI	0.2
55	sp|Q562R1|ACTBL_HUMAN	Beta-actin-like protein 2 OS=Homo sapiens OX=9606 GN=ACTBL2 PE=1 SV=2	118	42318	10	8	4	4	11.7	5.39	142	1	0	0	398.24	794.465	2	794.465	-0.0003	0	26.59	0.016	K	IIAPPER	K			File23647 Spectrum812 scans: 3170
55	sp|Q562R1|ACTBL_HUMAN	Beta-actin-like protein 2 OS=Homo sapiens OX=9606 GN=ACTBL2 PE=1 SV=2	118	42318	10	8	4	4	11.7	5.39	888	1	0	0	499.747	997.479	2	997.479	-0.0001	0	26.69	0.025	R	DLTDYLMK	I			File23647 Spectrum3701 scans: 6339
55	sp|Q562R1|ACTBL_HUMAN	Beta-actin-like protein 2 OS=Homo sapiens OX=9606 GN=ACTBL2 PE=1 SV=2	118	42318	10	8	4	4	11.7	5.39	889	1	0	0	499.747	997.479	2	997.479	0.0003	0	19.44	0.13	R	DLTDYLMK	I			File23647 Spectrum3621 scans: 6253
55	sp|Q562R1|ACTBL_HUMAN	Beta-actin-like protein 2 OS=Homo sapiens OX=9606 GN=ACTBL2 PE=1 SV=2	118	42318	10	8	4	4	11.7	5.39	938	1	0	0	507.744	1013.47	2	1013.47	0.0001	0	25.65	0.024	R	DLTDYLMK	I	Oxidation (M)	0.00000010.0	File23647 Spectrum2848 scans: 5414
55	sp|Q562R1|ACTBL_HUMAN	Beta-actin-like protein 2 OS=Homo sapiens OX=9606 GN=ACTBL2 PE=1 SV=2	118	42318	10	8	4	4	11.7	5.39	939	1	0	0	507.745	1013.47	2	1013.47	0.0008	0	4.79	2.9	R	DLTDYLMK	I	Oxidation (M)	0.00000010.0	File23647 Spectrum2927 scans: 5498
55	sp|Q562R1|ACTBL_HUMAN	Beta-actin-like protein 2 OS=Homo sapiens OX=9606 GN=ACTBL2 PE=1 SV=2	118	42318	10	8	4	4	11.7	5.39	1703	1	0	0	586.289	1170.56	2	1170.56	-0.0003	0	70.85	9.3e-07	R	HQGVMVGMGQK	D			File23647 Spectrum700 scans: 3050
55	sp|Q562R1|ACTBL_HUMAN	Beta-actin-like protein 2 OS=Homo sapiens OX=9606 GN=ACTBL2 PE=1 SV=2	118	42318	10	8	4	4	11.7	5.39	4040	2	0	1	652.026	1953.06	3	1953.06	0	0	25.27	0.021	R	VAPDEHPILLTEAPLNPK	I			File23647 Spectrum2657 scans: 5214
55	sp|Q562R1|ACTBL_HUMAN	Beta-actin-like protein 2 OS=Homo sapiens OX=9606 GN=ACTBL2 PE=1 SV=2	118	42318	10	8	4	4	11.7	5.39	4041	2	0	1	652.026	1953.06	3	1953.06	0.0002	0	22	0.043	R	VAPDEHPILLTEAPLNPK	I			File23647 Spectrum2587 scans: 5139
55	sp|Q562R1|ACTBL_HUMAN	Beta-actin-like protein 2 OS=Homo sapiens OX=9606 GN=ACTBL2 PE=1 SV=2	118	42318	10	8	4	4	11.7	5.39	4042	2	0	1	977.536	1953.06	2	1953.06	0.0007	0	31.51	0.0048	R	VAPDEHPILLTEAPLNPK	I			File23647 Spectrum2676 scans: 5234
55	sp|Q562R1|ACTBL_HUMAN	Beta-actin-like protein 2 OS=Homo sapiens OX=9606 GN=ACTBL2 PE=1 SV=2	118	42318	10	8	4	4	11.7	5.39	4043	2	0	1	977.537	1953.06	2	1953.06	0.0017	0	35.18	0.0021	R	VAPDEHPILLTEAPLNPK	I			File23647 Spectrum2597 scans: 5149	emPAI	0.57
56	sp|O00622|CCN1_HUMAN	CCN family member 1 OS=Homo sapiens OX=9606 GN=CCN1 PE=1 SV=1	114	44165	5	2	5	2	14.7	8.64	623	2	1	1	464.755	927.495	2	927.496	-0.0009	0	9.3	1.5	K	CAPGVGLVR	D			File23647 Spectrum1563 scans: 4003
56	sp|O00622|CCN1_HUMAN	CCN family member 1 OS=Homo sapiens OX=9606 GN=CCN1 PE=1 SV=1	114	44165	5	2	5	2	14.7	8.64	1716	1	1	1	587.335	1172.65	2	1172.66	-0.0003	0	21.29	0.1	R	ILYNPLQGQK	C			File23647 Spectrum2632 scans: 5187
56	sp|O00622|CCN1_HUMAN	CCN family member 1 OS=Homo sapiens OX=9606 GN=CCN1 PE=1 SV=1	114	44165	5	2	5	2	14.7	8.64	1851	1	1	1	601.329	1200.64	2	1200.64	-0.0002	1	17.25	0.3	K	RLPVFGMEPR	I			File23647 Spectrum2751 scans: 5312
56	sp|O00622|CCN1_HUMAN	CCN family member 1 OS=Homo sapiens OX=9606 GN=CCN1 PE=1 SV=1	114	44165	5	2	5	2	14.7	8.64	2905	1	1	1	727.851	1453.69	2	1453.69	0.0006	0	69.05	1.4e-06	K	GLECNFGASSTALK	G			File23647 Spectrum2200 scans: 4732
56	sp|O00622|CCN1_HUMAN	CCN family member 1 OS=Homo sapiens OX=9606 GN=CCN1 PE=1 SV=1	114	44165	5	2	5	2	14.7	8.64	2931	1	1	1	733.363	1464.71	2	1464.71	0.0025	0	66.79	2.8e-06	K	ELGFDASEVELTR	N			File23647 Spectrum3320 scans: 5916	emPAI	0.24
57	sp|P35900|K1C20_HUMAN	Keratin, type I cytoskeletal 20 OS=Homo sapiens OX=9606 GN=KRT20 PE=1 SV=1	113	48514	4	3	3	2	5.4	5.52	1473	1	0	0	561.793	1121.57	2	1121.57	-0.0004	0	44.78	0.00066	R	LEQEIATYR	R			File23647 Spectrum1391 scans: 3819
57	sp|P35900|K1C20_HUMAN	Keratin, type I cytoskeletal 20 OS=Homo sapiens OX=9606 GN=KRT20 PE=1 SV=1	113	48514	4	3	3	2	5.4	5.52	2566	1	0	0	460.581	1378.72	3	1378.72	-0.0003	1	59.71	1.7e-05	K	TRLEQEIATYR	R			File23647 Spectrum1966 scans: 4486
57	sp|P35900|K1C20_HUMAN	Keratin, type I cytoskeletal 20 OS=Homo sapiens OX=9606 GN=KRT20 PE=1 SV=1	113	48514	4	3	3	2	5.4	5.52	2567	1	0	0	690.368	1378.72	2	1378.72	0.0002	1	51.41	0.00011	K	TRLEQEIATYR	R			File23647 Spectrum1960 scans: 4480
57	sp|P35900|K1C20_HUMAN	Keratin, type I cytoskeletal 20 OS=Homo sapiens OX=9606 GN=KRT20 PE=1 SV=1	113	48514	4	3	3	2	5.4	5.52	2881	1	1	1	483.578	1447.71	3	1447.7	0.0164	1	10.74	1.4	K	QWYETNAPRAGR	D			File23647 Spectrum346 scans: 2653	emPAI	0.22
58	sp|Q07954|LRP1_HUMAN	Prolow-density lipoprotein receptor-related protein 1 OS=Homo sapiens OX=9606 GN=LRP1 PE=1 SV=2	99	523150	11	4	8	4	2.4	5.16	1021	1	1	1	516.774	1031.53	2	1031.53	0.0008	0	29.36	0.025	R	DVIEVAQMK	G			File23647 Spectrum2216 scans: 4749
58	sp|Q07954|LRP1_HUMAN	Prolow-density lipoprotein receptor-related protein 1 OS=Homo sapiens OX=9606 GN=LRP1 PE=1 SV=2	99	523150	11	4	8	4	2.4	5.16	1029	1	1	1	517.758	1033.5	2	1033.5	0.0007	0	13.24	0.87	R	CLPGFLGDR	C			File23647 Spectrum3175 scans: 5763
58	sp|Q07954|LRP1_HUMAN	Prolow-density lipoprotein receptor-related protein 1 OS=Homo sapiens OX=9606 GN=LRP1 PE=1 SV=2	99	523150	11	4	8	4	2.4	5.16	1551	1	1	1	380.224	1137.65	3	1137.65	0.0002	0	34.94	0.0019	R	GVTHLNISGLK	M			File23647 Spectrum1851 scans: 4364
58	sp|Q07954|LRP1_HUMAN	Prolow-density lipoprotein receptor-related protein 1 OS=Homo sapiens OX=9606 GN=LRP1 PE=1 SV=2	99	523150	11	4	8	4	2.4	5.16	1552	1	1	1	569.833	1137.65	2	1137.65	0.0007	0	11.06	0.45	R	GVTHLNISGLK	M			File23647 Spectrum1872 scans: 4386
58	sp|Q07954|LRP1_HUMAN	Prolow-density lipoprotein receptor-related protein 1 OS=Homo sapiens OX=9606 GN=LRP1 PE=1 SV=2	99	523150	11	4	8	4	2.4	5.16	1728	1	1	1	589.299	1176.58	2	1176.58	0.0025	0	11.75	1.2	K	IETAAMDGTLR	E			File23647 Spectrum1689 scans: 4175
58	sp|Q07954|LRP1_HUMAN	Prolow-density lipoprotein receptor-related protein 1 OS=Homo sapiens OX=9606 GN=LRP1 PE=1 SV=2	99	523150	11	4	8	4	2.4	5.16	1804	1	1	1	597.295	1192.57	2	1192.58	-0.0008	0	53.47	7e-05	K	IETAAMDGTLR	E	Oxidation (M)	0.00000100000.0	File23647 Spectrum784 scans: 3139
58	sp|Q07954|LRP1_HUMAN	Prolow-density lipoprotein receptor-related protein 1 OS=Homo sapiens OX=9606 GN=LRP1 PE=1 SV=2	99	523150	11	4	8	4	2.4	5.16	2421	5	1	1	671.786	1341.56	2	1341.56	-0.005	0	0.44	2.3	K	SDEKPSYCNSR	R			File23647 Spectrum1014 scans: 3422
58	sp|Q07954|LRP1_HUMAN	Prolow-density lipoprotein receptor-related protein 1 OS=Homo sapiens OX=9606 GN=LRP1 PE=1 SV=2	99	523150	11	4	8	4	2.4	5.16	3235	1	1	1	789.843	1577.67	2	1577.67	-0.0001	0	45	0.00014	R	GTMYWSDWGNHPK	I			File23647 Spectrum2849 scans: 5415
58	sp|Q07954|LRP1_HUMAN	Prolow-density lipoprotein receptor-related protein 1 OS=Homo sapiens OX=9606 GN=LRP1 PE=1 SV=2	99	523150	11	4	8	4	2.4	5.16	4502	3	0	1	826.345	2476.01	3	2475.97	0.0428	1	1.81	0.69	K	DDGRTCADVDECSTTFPCSQR	C			File23647 Spectrum41 scans: 2196
58	sp|Q07954|LRP1_HUMAN	Prolow-density lipoprotein receptor-related protein 1 OS=Homo sapiens OX=9606 GN=LRP1 PE=1 SV=2	99	523150	11	4	8	4	2.4	5.16	4679	2	1	1	779.841	3115.33	4	3115.39	-0.0597	0	0.23	1.6	R	EVVLSSNNMDMFSVSVFEDFIYWSDR	T			File23647 Spectrum256 scans: 2537
58	sp|Q07954|LRP1_HUMAN	Prolow-density lipoprotein receptor-related protein 1 OS=Homo sapiens OX=9606 GN=LRP1 PE=1 SV=2	99	523150	11	4	8	4	2.4	5.16	4681	3	1	1	1039.45	3115.34	3	3115.39	-0.0553	0	0.43	1.6	R	EVVLSSNNMDMFSVSVFEDFIYWSDR	T			File23647 Spectrum216 scans: 2481	emPAI	0.03
59	sp|Q5T749|KPRP_HUMAN	Keratinocyte proline-rich protein OS=Homo sapiens OX=9606 GN=KPRP PE=1 SV=1	96	67172	9	4	6	3	12.6	8.72	113	1	1	1	387.237	772.459	2	772.46	-0.0006	0	32.52	0.015	R	LQLFPR	S			File23647 Spectrum3012 scans: 5587
59	sp|Q5T749|KPRP_HUMAN	Keratinocyte proline-rich protein OS=Homo sapiens OX=9606 GN=KPRP PE=1 SV=1	96	67172	9	4	6	3	12.6	8.72	114	1	1	1	387.237	772.459	2	772.46	-0.0004	0	33.02	0.013	R	LQLFPR	S			File23647 Spectrum3084 scans: 5664
59	sp|Q5T749|KPRP_HUMAN	Keratinocyte proline-rich protein OS=Homo sapiens OX=9606 GN=KPRP PE=1 SV=1	96	67172	9	4	6	3	12.6	8.72	1265	1	1	1	540.797	1079.58	2	1079.58	0.0004	0	53.79	5.3e-05	R	CPVEIPPIR	R			File23647 Spectrum2412 scans: 4955
59	sp|Q5T749|KPRP_HUMAN	Keratinocyte proline-rich protein OS=Homo sapiens OX=9606 GN=KPRP PE=1 SV=1	96	67172	9	4	6	3	12.6	8.72	2423	1	1	1	671.824	1341.63	2	1341.63	-0.001	0	22.51	0.059	R	LDQCPESPLQR	C			File23647 Spectrum1334 scans: 3759
59	sp|Q5T749|KPRP_HUMAN	Keratinocyte proline-rich protein OS=Homo sapiens OX=9606 GN=KPRP PE=1 SV=1	96	67172	9	4	6	3	12.6	8.72	3028	1	1	1	500.25	1497.73	3	1497.74	-0.0079	1	20.52	0.097	R	RLDQCPESPLQR	C			File23647 Spectrum1066 scans: 3477
59	sp|Q5T749|KPRP_HUMAN	Keratinocyte proline-rich protein OS=Homo sapiens OX=9606 GN=KPRP PE=1 SV=1	96	67172	9	4	6	3	12.6	8.72	3029	1	1	1	749.874	1497.73	2	1497.74	-0.0023	1	44.87	0.00035	R	RLDQCPESPLQR	C			File23647 Spectrum1087 scans: 3499
59	sp|Q5T749|KPRP_HUMAN	Keratinocyte proline-rich protein OS=Homo sapiens OX=9606 GN=KPRP PE=1 SV=1	96	67172	9	4	6	3	12.6	8.72	4030	3	1	1	648.298	1941.87	3	1941.89	-0.0197	1	1.06	5.1	R	GQDGHGDQGNAFAGVKGEAK	S			File23647 Spectrum294 scans: 2591
59	sp|Q5T749|KPRP_HUMAN	Keratinocyte proline-rich protein OS=Homo sapiens OX=9606 GN=KPRP PE=1 SV=1	96	67172	9	4	6	3	12.6	8.72	4034	1	1	1	971.945	1941.88	2	1941.89	-0.0178	1	2.75	3.5	R	GQDGHGDQGNAFAGVKGEAK	S			File23647 Spectrum236 scans: 2509
59	sp|Q5T749|KPRP_HUMAN	Keratinocyte proline-rich protein OS=Homo sapiens OX=9606 GN=KPRP PE=1 SV=1	96	67172	9	4	6	3	12.6	8.72	4669	6	1	1	1011.46	3031.37	3	3031.33	0.0407	1	0.97	3.8	R	TSFSPCVPQCQTQGSYGSFTEQHRSR	S			File23647 Spectrum3014 scans: 5589	emPAI	0.27
60	sp|P15924|DESP_HUMAN	Desmoplakin OS=Homo sapiens OX=9606 GN=DSP PE=1 SV=3	96	334021	18	3	14	3	4.6	6.44	171	1	1	1	402.219	802.423	2	802.423	0.0001	0	19.52	0.31	R	LWDLEK	Q			File23647 Spectrum2852 scans: 5418
60	sp|P15924|DESP_HUMAN	Desmoplakin OS=Homo sapiens OX=9606 GN=DSP PE=1 SV=3	96	334021	18	3	14	3	4.6	6.44	215	3	1	1	411.711	821.408	2	821.395	0.0125	0	0.07	14	K	MSAAEAVK	E	Oxidation (M)	0.10000000.0	File23647 Spectrum3017 scans: 5592
60	sp|P15924|DESP_HUMAN	Desmoplakin OS=Homo sapiens OX=9606 GN=DSP PE=1 SV=3	96	334021	18	3	14	3	4.6	6.44	403	1	1	1	431.755	861.496	2	861.496	0.0002	0	15.25	0.31	R	GLVGIEFK	E			File23647 Spectrum3174 scans: 5762
60	sp|P15924|DESP_HUMAN	Desmoplakin OS=Homo sapiens OX=9606 GN=DSP PE=1 SV=3	96	334021	18	3	14	3	4.6	6.44	628	1	1	1	465.274	928.534	2	928.534	0.0001	0	4.02	5.6	K	NATILELR	S			File23647 Spectrum2749 scans: 5310
60	sp|P15924|DESP_HUMAN	Desmoplakin OS=Homo sapiens OX=9606 GN=DSP PE=1 SV=3	96	334021	18	3	14	3	4.6	6.44	912	3	1	1	503.272	1004.53	2	1004.53	0.0004	0	5.93	4.5	K	FLDQNLQK	Y			File23647 Spectrum1521 scans: 3956
60	sp|P15924|DESP_HUMAN	Desmoplakin OS=Homo sapiens OX=9606 GN=DSP PE=1 SV=3	96	334021	18	3	14	3	4.6	6.44	1088	4	1	1	523.285	1044.56	2	1044.56	-0.0001	0	0.26	18	R	GIVDSITGQR	L			File23647 Spectrum1474 scans: 3907
60	sp|P15924|DESP_HUMAN	Desmoplakin OS=Homo sapiens OX=9606 GN=DSP PE=1 SV=3	96	334021	18	3	14	3	4.6	6.44	1089	4	1	1	523.285	1044.56	2	1044.56	0	0	2.45	11	R	GIVDSITGQR	L			File23647 Spectrum4757 scans: 8381
60	sp|P15924|DESP_HUMAN	Desmoplakin OS=Homo sapiens OX=9606 GN=DSP PE=1 SV=3	96	334021	18	3	14	3	4.6	6.44	1115	8	1	1	523.291	1044.57	2	1044.56	0.0113	0	0.96	13	R	GIVDSITGQR	L			File23647 Spectrum2055 scans: 4580
60	sp|P15924|DESP_HUMAN	Desmoplakin OS=Homo sapiens OX=9606 GN=DSP PE=1 SV=3	96	334021	18	3	14	3	4.6	6.44	1387	1	1	1	368.873	1103.6	3	1103.6	-0.0008	1	37.85	0.003	R	LPVEEAYKR	G			File23647 Spectrum820 scans: 3178
60	sp|P15924|DESP_HUMAN	Desmoplakin OS=Homo sapiens OX=9606 GN=DSP PE=1 SV=3	96	334021	18	3	14	3	4.6	6.44	2132	1	1	1	636.357	1270.7	2	1270.7	0.0001	0	39.64	0.0016	R	QLQNIIQATSR	E			File23647 Spectrum2240 scans: 4774
60	sp|P15924|DESP_HUMAN	Desmoplakin OS=Homo sapiens OX=9606 GN=DSP PE=1 SV=3	96	334021	18	3	14	3	4.6	6.44	2133	6	0	1	636.367	1270.72	2	1270.7	0.021	0	0.22	10	R	QLQNIIQATSR	E			File23647 Spectrum2956 scans: 5528
60	sp|P15924|DESP_HUMAN	Desmoplakin OS=Homo sapiens OX=9606 GN=DSP PE=1 SV=3	96	334021	18	3	14	3	4.6	6.44	2208	10	0	1	431.238	1290.69	3	1290.67	0.0253	1	7.32	2.5	K	FQKQALEASNR	I			File23647 Spectrum1468 scans: 3900
60	sp|P15924|DESP_HUMAN	Desmoplakin OS=Homo sapiens OX=9606 GN=DSP PE=1 SV=3	96	334021	18	3	14	3	4.6	6.44	2223	1	1	1	648.328	1294.64	2	1294.64	0.0017	1	17.8	0.2	R	LTYEIEDEKR	R			File23647 Spectrum1215 scans: 3634
60	sp|P15924|DESP_HUMAN	Desmoplakin OS=Homo sapiens OX=9606 GN=DSP PE=1 SV=3	96	334021	18	3	14	3	4.6	6.44	2718	1	1	1	707.856	1413.7	2	1413.7	-0.0022	0	64.79	4.8e-06	K	QQIQNDLNQWK	T			File23647 Spectrum2297 scans: 4834
60	sp|P15924|DESP_HUMAN	Desmoplakin OS=Homo sapiens OX=9606 GN=DSP PE=1 SV=3	96	334021	18	3	14	3	4.6	6.44	3125	1	1	1	768.87	1535.73	2	1535.7	0.0215	0	11.14	0.89	K	GLPSPYNMSSAPGSR	S	Oxidation (M)	0.000000010000000.0	File23647 Spectrum4731 scans: 7950
60	sp|P15924|DESP_HUMAN	Desmoplakin OS=Homo sapiens OX=9606 GN=DSP PE=1 SV=3	96	334021	18	3	14	3	4.6	6.44	3182	5	1	1	776.929	1551.84	2	1551.82	0.0225	1	3.96	3.6	R	FLSEMLKSLEDLK	L			File23647 Spectrum4424 scans: 7244
60	sp|P15924|DESP_HUMAN	Desmoplakin OS=Homo sapiens OX=9606 GN=DSP PE=1 SV=3	96	334021	18	3	14	3	4.6	6.44	3985	2	1	1	641.974	1922.9	3	1922.89	0.0103	1	1.57	6.5	K	GLPSPYNMSSAPGSRSGSR	S	Oxidation (M)	0.0000000100000000000.0	File23647 Spectrum33 scans: 2186
60	sp|P15924|DESP_HUMAN	Desmoplakin OS=Homo sapiens OX=9606 GN=DSP PE=1 SV=3	96	334021	18	3	14	3	4.6	6.44	3986	2	1	1	641.975	1922.9	3	1922.89	0.0115	1	2.22	5.6	K	GLPSPYNMSSAPGSRSGSR	S	Oxidation (M)	0.0000000100000000000.0	File23647 Spectrum66 scans: 2237	emPAI	0.04
61	sp|P19013|K2C4_HUMAN	Keratin, type II cytoskeletal 4 OS=Homo sapiens OX=9606 GN=KRT4 PE=1 SV=4	89	57649	7	5	5	4	8.1	6.25	236	1	0	0	414.218	826.422	2	826.423	-0.0006	0	40.16	0.0012	K	FASFIDK	V			File23647 Spectrum2466 scans: 5012
61	sp|P19013|K2C4_HUMAN	Keratin, type II cytoskeletal 4 OS=Homo sapiens OX=9606 GN=KRT4 PE=1 SV=4	89	57649	7	5	5	4	8.1	6.25	237	1	0	0	414.218	826.422	2	826.423	-0.0002	0	38.06	0.0019	K	FASFIDK	V			File23647 Spectrum2388 scans: 4930
61	sp|P19013|K2C4_HUMAN	Keratin, type II cytoskeletal 4 OS=Homo sapiens OX=9606 GN=KRT4 PE=1 SV=4	89	57649	7	5	5	4	8.1	6.25	1028	7	0	0	517.285	1032.56	2	1032.54	0.0178	1	2.67	8.2	K	EELARMLR	E	Oxidation (M)	0.00000100.0	File23647 Spectrum1307 scans: 3731
61	sp|P19013|K2C4_HUMAN	Keratin, type II cytoskeletal 4 OS=Homo sapiens OX=9606 GN=KRT4 PE=1 SV=4	89	57649	7	5	5	4	8.1	6.25	1396	2	0	0	554.267	1106.52	2	1106.54	-0.0162	0	2.9	6.8	R	AQYEEIAQR	S			File23647 Spectrum2539 scans: 5088
61	sp|P19013|K2C4_HUMAN	Keratin, type II cytoskeletal 4 OS=Homo sapiens OX=9606 GN=KRT4 PE=1 SV=4	89	57649	7	5	5	4	8.1	6.25	1398	1	0	0	554.274	1106.53	2	1106.54	-0.0023	0	39.94	0.0016	R	AQYEEIAQR	S			File23647 Spectrum863 scans: 3227
61	sp|P19013|K2C4_HUMAN	Keratin, type II cytoskeletal 4 OS=Homo sapiens OX=9606 GN=KRT4 PE=1 SV=4	89	57649	7	5	5	4	8.1	6.25	1477	1	0	0	562.286	1122.56	2	1122.56	0.002	0	31.39	0.011	K	AEAEALYQTK	V			File23647 Spectrum1042 scans: 3452
61	sp|P19013|K2C4_HUMAN	Keratin, type II cytoskeletal 4 OS=Homo sapiens OX=9606 GN=KRT4 PE=1 SV=4	89	57649	7	5	5	4	8.1	6.25	1492	1	0	0	563.776	1125.54	2	1125.54	0.0007	0	28.65	0.017	R	EYQELMSVK	L			File23647 Spectrum2153 scans: 4683	emPAI	0.25
62	sp|P34931|HS71L_HUMAN	Heat shock 70 kDa protein 1-like OS=Homo sapiens OX=9606 GN=HSPA1L PE=1 SV=2	83	70730	4	3	4	3	7.5	5.76	1832	1	1	1	599.352	1196.69	2	1196.69	0.0011	0	22.24	0.035	K	DAGVIAGLNVLR	I			File23647 Spectrum3800 scans: 6445
62	sp|P34931|HS71L_HUMAN	Heat shock 70 kDa protein 1-like OS=Homo sapiens OX=9606 GN=HSPA1L PE=1 SV=2	83	70730	4	3	4	3	7.5	5.76	1959	1	1	0	614.817	1227.62	2	1227.62	-0.001	0	50.08	0.00018	K	VEIIANDQGNR	T			File23647 Spectrum999 scans: 3406
62	sp|P34931|HS71L_HUMAN	Heat shock 70 kDa protein 1-like OS=Homo sapiens OX=9606 GN=HSPA1L PE=1 SV=2	83	70730	4	3	4	3	7.5	5.76	2987	1	1	0	744.355	1486.69	2	1486.69	0.0005	0	48.82	0.00013	R	TTPSYVAFTDTER	L			File23647 Spectrum2481 scans: 5027
62	sp|P34931|HS71L_HUMAN	Heat shock 70 kDa protein 1-like OS=Homo sapiens OX=9606 GN=HSPA1L PE=1 SV=2	83	70730	4	3	4	3	7.5	5.76	2997	7	0	1	746.351	1490.69	2	1490.71	-0.0231	0	0.44	7.8	K	ELEQMCNPIITK	L	Oxidation (M)	0.000010000000.0	File23647 Spectrum446 scans: 2774	emPAI	0.15
63	sp|P07355|ANXA2_HUMAN	Annexin A2 OS=Homo sapiens OX=9606 GN=ANXA2 PE=1 SV=2	83	38808	6	3	5	3	13.9	7.57	484	2	1	1	440.732	879.45	2	879.434	0.0158	0	7.22	3.1	R	DLYDAGVK	R			File23647 Spectrum1518 scans: 3953
63	sp|P07355|ANXA2_HUMAN	Annexin A2 OS=Homo sapiens OX=9606 GN=ANXA2 PE=1 SV=2	83	38808	6	3	5	3	13.9	7.57	1138	1	1	1	526.268	1050.52	2	1050.52	0.0038	0	6.44	3.5	K	WISIMTER	S	Oxidation (M)	0.00001000.0	File23647 Spectrum2523 scans: 5071
63	sp|P07355|ANXA2_HUMAN	Annexin A2 OS=Homo sapiens OX=9606 GN=ANXA2 PE=1 SV=2	83	38808	6	3	5	3	13.9	7.57	1301	1	1	1	544.303	1086.59	2	1086.59	-0.0011	0	41.86	0.0013	R	DALNIETAIK	T			File23647 Spectrum2823 scans: 5388
63	sp|P07355|ANXA2_HUMAN	Annexin A2 OS=Homo sapiens OX=9606 GN=ANXA2 PE=1 SV=2	83	38808	6	3	5	3	13.9	7.57	1302	3	1	1	544.309	1086.6	2	1086.59	0.0114	0	9.05	2.5	R	DALNIETAIK	T			File23647 Spectrum2699 scans: 5258
63	sp|P07355|ANXA2_HUMAN	Annexin A2 OS=Homo sapiens OX=9606 GN=ANXA2 PE=1 SV=2	83	38808	6	3	5	3	13.9	7.57	1926	1	1	1	611.801	1221.59	2	1221.59	-0.0005	0	32.5	0.0084	K	TPAQYDASELK	A			File23647 Spectrum1170 scans: 3587
63	sp|P07355|ANXA2_HUMAN	Annexin A2 OS=Homo sapiens OX=9606 GN=ANXA2 PE=1 SV=2	83	38808	6	3	5	3	13.9	7.57	2030	1	1	1	622.815	1243.62	2	1243.62	-0.0006	0	57.32	3.2e-05	R	TNQELQEINR	V			File23647 Spectrum1022 scans: 3431	emPAI	0.28
64	sp|Q9NSB2|KRT84_HUMAN	Keratin, type II cuticular Hb4 OS=Homo sapiens OX=9606 GN=KRT84 PE=2 SV=2	83	65942	7	4	5	2	6.3	7.75	236	1	0	0	414.218	826.422	2	826.423	-0.0006	0	40.16	0.0012	K	FASFIDK	V			File23647 Spectrum2466 scans: 5012
64	sp|Q9NSB2|KRT84_HUMAN	Keratin, type II cuticular Hb4 OS=Homo sapiens OX=9606 GN=KRT84 PE=2 SV=2	83	65942	7	4	5	2	6.3	7.75	237	1	0	0	414.218	826.422	2	826.423	-0.0002	0	38.06	0.0019	K	FASFIDK	V			File23647 Spectrum2388 scans: 4930
64	sp|Q9NSB2|KRT84_HUMAN	Keratin, type II cuticular Hb4 OS=Homo sapiens OX=9606 GN=KRT84 PE=2 SV=2	83	65942	7	4	5	2	6.3	7.75	765	5	0	1	483.238	964.461	2	964.461	-0.0001	0	5.63	4	K	AQYEEVAR	R			File23647 Spectrum1104 scans: 3518
64	sp|Q9NSB2|KRT84_HUMAN	Keratin, type II cuticular Hb4 OS=Homo sapiens OX=9606 GN=KRT84 PE=2 SV=2	83	65942	7	4	5	2	6.3	7.75	983	2	0	0	513.732	1025.45	2	1025.45	0	0	17.24	0.12	K	DVDAAFMNK	S	Oxidation (M)	0.000000100.0	File23647 Spectrum1013 scans: 3421
64	sp|Q9NSB2|KRT84_HUMAN	Keratin, type II cuticular Hb4 OS=Homo sapiens OX=9606 GN=KRT84 PE=2 SV=2	83	65942	7	4	5	2	6.3	7.75	1276	1	0	0	361.538	1081.59	3	1081.59	-0.0004	1	29.29	0.014	K	FASFIDKVR	F			File23647 Spectrum2361 scans: 4901
64	sp|Q9NSB2|KRT84_HUMAN	Keratin, type II cuticular Hb4 OS=Homo sapiens OX=9606 GN=KRT84 PE=2 SV=2	83	65942	7	4	5	2	6.3	7.75	1277	1	0	0	541.804	1081.59	2	1081.59	0.0017	1	44.49	0.00038	K	FASFIDKVR	F			File23647 Spectrum2352 scans: 4892
64	sp|Q9NSB2|KRT84_HUMAN	Keratin, type II cuticular Hb4 OS=Homo sapiens OX=9606 GN=KRT84 PE=2 SV=2	83	65942	7	4	5	2	6.3	7.75	2775	4	0	1	713.341	1424.67	2	1424.67	-0.0016	1	2.1	7.6	R	SRADAEAWYQTK	Y			File23647 Spectrum4225 scans: 6965	emPAI	0.16
65	sp|P04406|G3P_HUMAN	Glyceraldehyde-3-phosphate dehydrogenase OS=Homo sapiens OX=9606 GN=GAPDH PE=1 SV=3	82	36201	2	2	2	2	8.7	8.57	2709	1	1	1	706.403	1410.79	2	1410.78	0.0084	0	41.04	0.00069	R	GALQNIIPASTGAAK	A			File23647 Spectrum2669 scans: 5226
65	sp|P04406|G3P_HUMAN	Glyceraldehyde-3-phosphate dehydrogenase OS=Homo sapiens OX=9606 GN=GAPDH PE=1 SV=3	82	36201	2	2	2	2	8.7	8.57	3104	1	1	1	765.901	1529.79	2	1529.79	0	0	62.39	8.3e-06	R	VPTANVSVVDLTCR	L			File23647 Spectrum2773 scans: 5335	emPAI	0.19
66	sp|P11142|HSP7C_HUMAN	Heat shock cognate 71 kDa protein OS=Homo sapiens OX=9606 GN=HSPA8 PE=1 SV=1	80	71082	3	2	3	2	5	5.37	850	10	0	1	495.273	988.531	2	988.519	0.0122	1	4.62	6.8	R	LSKEDIER	M			File23647 Spectrum697 scans: 3047
66	sp|P11142|HSP7C_HUMAN	Heat shock cognate 71 kDa protein OS=Homo sapiens OX=9606 GN=HSPA8 PE=1 SV=1	80	71082	3	2	3	2	5	5.37	1959	1	0	0	614.817	1227.62	2	1227.62	-0.001	0	50.08	0.00018	K	VEIIANDQGNR	T			File23647 Spectrum999 scans: 3406
66	sp|P11142|HSP7C_HUMAN	Heat shock cognate 71 kDa protein OS=Homo sapiens OX=9606 GN=HSPA8 PE=1 SV=1	80	71082	3	2	3	2	5	5.37	2987	1	0	0	744.355	1486.69	2	1486.69	0.0005	0	48.82	0.00013	R	TTPSYVAFTDTER	L			File23647 Spectrum2481 scans: 5027	emPAI	0.09
67	sp|P17066|HSP76_HUMAN	Heat shock 70 kDa protein 6 OS=Homo sapiens OX=9606 GN=HSPA6 PE=1 SV=2	80	71440	2	2	2	2	3.7	5.81	1959	1	0	1	614.817	1227.62	2	1227.62	-0.001	0	50.08	0.00018	R	VEILANDQGNR	T			File23647 Spectrum999 scans: 3406
67	sp|P17066|HSP76_HUMAN	Heat shock 70 kDa protein 6 OS=Homo sapiens OX=9606 GN=HSPA6 PE=1 SV=2	80	71440	2	2	2	2	3.7	5.81	2987	1	0	0	744.355	1486.69	2	1486.69	0.0005	0	48.82	0.00013	R	TTPSYVAFTDTER	L			File23647 Spectrum2481 scans: 5027	emPAI	0.09
68	sp|P19474|RO52_HUMAN	E3 ubiquitin-protein ligase TRIM21 OS=Homo sapiens OX=9606 GN=TRIM21 PE=1 SV=1	80	55162	7	3	7	3	17.1	5.98	700	1	1	1	473.745	945.476	2	945.474	0.0013	0	16.32	0.48	R	LHLFCEK	D			File23647 Spectrum1827 scans: 4339
68	sp|P19474|RO52_HUMAN	E3 ubiquitin-protein ligase TRIM21 OS=Homo sapiens OX=9606 GN=TRIM21 PE=1 SV=1	80	55162	7	3	7	3	17.1	5.98	890	1	1	1	499.803	997.592	2	997.592	-0.0002	0	54.97	2.5e-05	K	LQVALGELR	R			File23647 Spectrum2915 scans: 5485
68	sp|P19474|RO52_HUMAN	E3 ubiquitin-protein ligase TRIM21 OS=Homo sapiens OX=9606 GN=TRIM21 PE=1 SV=1	80	55162	7	3	7	3	17.1	5.98	1388	1	1	1	553.259	1104.5	2	1104.5	0.0002	0	26.57	0.022	K	EAWDLGVCR	D			File23647 Spectrum2818 scans: 5383
68	sp|P19474|RO52_HUMAN	E3 ubiquitin-protein ligase TRIM21 OS=Homo sapiens OX=9606 GN=TRIM21 PE=1 SV=1	80	55162	7	3	7	3	17.1	5.98	1485	2	1	1	375.546	1123.62	3	1123.62	-0.0003	1	1.78	9	R	SVCHVPGLKK	M			File23647 Spectrum304 scans: 2602
68	sp|P19474|RO52_HUMAN	E3 ubiquitin-protein ligase TRIM21 OS=Homo sapiens OX=9606 GN=TRIM21 PE=1 SV=1	80	55162	7	3	7	3	17.1	5.98	1637	1	1	1	579.804	1157.59	2	1157.59	0.0003	0	13.35	0.87	K	DLDITSPELR	S			File23647 Spectrum2738 scans: 5299
68	sp|P19474|RO52_HUMAN	E3 ubiquitin-protein ligase TRIM21 OS=Homo sapiens OX=9606 GN=TRIM21 PE=1 SV=1	80	55162	7	3	7	3	17.1	5.98	1657	1	1	1	582.288	1162.56	2	1162.56	-0.0007	0	37.78	0.0028	K	NFLVEEEQR	Q			File23647 Spectrum2194 scans: 4726
68	sp|P19474|RO52_HUMAN	E3 ubiquitin-protein ligase TRIM21 OS=Homo sapiens OX=9606 GN=TRIM21 PE=1 SV=1	80	55162	7	3	7	3	17.1	5.98	4687	2	1	1	631.093	3150.43	5	3150.47	-0.0353	1	1.31	3	R	FDSYPMVLGAQHFHSGKHYWEVDVTGK	E	Oxidation (M)	0.000001000000000000000000000.0	File23647 Spectrum578 scans: 2920	emPAI	0.19
69	sp|Q2M2I5|K1C24_HUMAN	Keratin, type I cytoskeletal 24 OS=Homo sapiens OX=9606 GN=KRT24 PE=1 SV=1	79	55567	6	3	3	2	5.3	4.89	179	1	0	0	404.203	806.391	2	806.392	-0.001	0	40.76	0.0016	R	LAADDFR	L			File23647 Spectrum1438 scans: 3869
69	sp|Q2M2I5|K1C24_HUMAN	Keratin, type I cytoskeletal 24 OS=Homo sapiens OX=9606 GN=KRT24 PE=1 SV=1	79	55567	6	3	3	2	5.3	4.89	180	1	0	0	404.204	806.393	2	806.392	0.0006	0	26.41	0.044	R	LAADDFR	L			File23647 Spectrum1528 scans: 3964
69	sp|Q2M2I5|K1C24_HUMAN	Keratin, type I cytoskeletal 24 OS=Homo sapiens OX=9606 GN=KRT24 PE=1 SV=1	79	55567	6	3	3	2	5.3	4.89	1285	6	1	1	362.168	1083.48	3	1083.47	0.0099	1	5.22	2.5	M	SCSSRASSSR	A			File23647 Spectrum949 scans: 3348
69	sp|Q2M2I5|K1C24_HUMAN	Keratin, type I cytoskeletal 24 OS=Homo sapiens OX=9606 GN=KRT24 PE=1 SV=1	79	55567	6	3	3	2	5.3	4.89	1286	4	1	1	362.168	1083.48	3	1083.47	0.0109	1	3.2	4	M	SCSSRASSSR	A			File23647 Spectrum1030 scans: 3439
69	sp|Q2M2I5|K1C24_HUMAN	Keratin, type I cytoskeletal 24 OS=Homo sapiens OX=9606 GN=KRT24 PE=1 SV=1	79	55567	6	3	3	2	5.3	4.89	1849	5	0	0	601.311	1200.61	2	1200.61	-0.0023	0	4.31	5.7	R	QSVEADINGLR	K			File23647 Spectrum1659 scans: 4141
69	sp|Q2M2I5|K1C24_HUMAN	Keratin, type I cytoskeletal 24 OS=Homo sapiens OX=9606 GN=KRT24 PE=1 SV=1	79	55567	6	3	3	2	5.3	4.89	1850	1	0	0	601.312	1200.61	2	1200.61	-0.0003	0	57.57	2.6e-05	R	QSVEADINGLR	K			File23647 Spectrum2249 scans: 4784	emPAI	0.12
70	sp|P18124|RL7_HUMAN	60S ribosomal protein L7 OS=Homo sapiens OX=9606 GN=RPL7 PE=1 SV=1	77	29264	5	2	5	2	23	10.66	24	5	0	1	361.192	720.37	2	720.381	-0.0106	0	7.51	3.5	R	NFAELK	I			File23647 Spectrum2666 scans: 5223
70	sp|P18124|RL7_HUMAN	60S ribosomal protein L7 OS=Homo sapiens OX=9606 GN=RPL7 PE=1 SV=1	77	29264	5	2	5	2	23	10.66	1278	1	1	1	541.81	1081.61	2	1081.6	0.004	0	12.38	0.53	K	EVPAVPETLK	K			File23647 Spectrum1931 scans: 4449
70	sp|P18124|RL7_HUMAN	60S ribosomal protein L7 OS=Homo sapiens OX=9606 GN=RPL7 PE=1 SV=1	77	29264	5	2	5	2	23	10.66	1701	1	1	1	585.846	1169.68	2	1169.68	-0.0004	0	48.24	0.00011	R	IALTDNALIAR	S			File23647 Spectrum2900 scans: 5469
70	sp|P18124|RL7_HUMAN	60S ribosomal protein L7 OS=Homo sapiens OX=9606 GN=RPL7 PE=1 SV=1	77	29264	5	2	5	2	23	10.66	1802	3	0	1	596.808	1191.6	2	1191.59	0.0088	0	2.02	11	K	AGNFYVPAEPK	L			File23647 Spectrum2855 scans: 5422
70	sp|P18124|RL7_HUMAN	60S ribosomal protein L7 OS=Homo sapiens OX=9606 GN=RPL7 PE=1 SV=1	77	29264	5	2	5	2	23	10.66	4243	1	1	1	529.751	2114.97	4	2114.97	0.0009	1	49.43	9.2e-05	K	TTHFVEGGDAGNREDQINR	L			File23647 Spectrum574 scans: 2915	emPAI	0.24
71	sp|P27694|RFA1_HUMAN	Replication protein A 70 kDa DNA-binding subunit OS=Homo sapiens OX=9606 GN=RPA1 PE=1 SV=2	75	68723	8	2	7	2	11.7	6.92	176	1	1	1	403.703	805.391	2	805.39	0.0006	0	13.46	0.81	K	WTICAR	V			File23647 Spectrum1949 scans: 4468
71	sp|P27694|RFA1_HUMAN	Replication protein A 70 kDa DNA-binding subunit OS=Homo sapiens OX=9606 GN=RPA1 PE=1 SV=2	75	68723	8	2	7	2	11.7	6.92	264	1	1	1	417.758	833.502	2	833.501	0.0007	0	30.93	0.0052	R	FIVNTLK	D			File23647 Spectrum2306 scans: 4843
71	sp|P27694|RFA1_HUMAN	Replication protein A 70 kDa DNA-binding subunit OS=Homo sapiens OX=9606 GN=RPA1 PE=1 SV=2	75	68723	8	2	7	2	11.7	6.92	1392	1	1	1	553.816	1105.62	2	1105.62	0	0	11.73	0.75	K	FFPLIEVNK	V			File23647 Spectrum4004 scans: 6688
71	sp|P27694|RFA1_HUMAN	Replication protein A 70 kDa DNA-binding subunit OS=Homo sapiens OX=9606 GN=RPA1 PE=1 SV=2	75	68723	8	2	7	2	11.7	6.92	1393	1	1	1	553.816	1105.62	2	1105.62	0	0	9.18	1.3	K	FFPLIEVNK	V			File23647 Spectrum4064 scans: 6755
71	sp|P27694|RFA1_HUMAN	Replication protein A 70 kDa DNA-binding subunit OS=Homo sapiens OX=9606 GN=RPA1 PE=1 SV=2	75	68723	8	2	7	2	11.7	6.92	1872	1	1	1	603.317	1204.62	2	1204.62	0.0003	0	24.68	0.06	K	VIDQQNGLYR	C			File23647 Spectrum1237 scans: 3657
71	sp|P27694|RFA1_HUMAN	Replication protein A 70 kDa DNA-binding subunit OS=Homo sapiens OX=9606 GN=RPA1 PE=1 SV=2	75	68723	8	2	7	2	11.7	6.92	1981	1	1	1	616.831	1231.65	2	1231.65	-0.0002	0	11.79	1.1	K	DSLVDIIGICK	S			File23647 Spectrum4125 scans: 6830
71	sp|P27694|RFA1_HUMAN	Replication protein A 70 kDa DNA-binding subunit OS=Homo sapiens OX=9606 GN=RPA1 PE=1 SV=2	75	68723	8	2	7	2	11.7	6.92	2676	1	1	1	701.9	1401.79	2	1401.79	-0.0005	0	58.43	1.2e-05	K	VVPIASLTPYQSK	W			File23647 Spectrum2906 scans: 5475
71	sp|P27694|RFA1_HUMAN	Replication protein A 70 kDa DNA-binding subunit OS=Homo sapiens OX=9606 GN=RPA1 PE=1 SV=2	75	68723	8	2	7	2	11.7	6.92	3431	1	1	1	560.279	1677.82	3	1677.84	-0.0278	0	8.29	2	-	MVGQLSEGAIAAIMQK	G	2 Oxidation (M)	0.1000000000000100.0	File23647 Spectrum332 scans: 2636	emPAI	0.15
72	sp|P14923|PLAK_HUMAN	Junction plakoglobin OS=Homo sapiens OX=9606 GN=JUP PE=1 SV=3	73	82434	9	5	9	5	12.9	5.75	62	1	1	1	372.242	742.469	2	742.47	-0.0011	0	18.29	0.18	K	ATIGLIR	N			File23647 Spectrum2159 scans: 4689
72	sp|P14923|PLAK_HUMAN	Junction plakoglobin OS=Homo sapiens OX=9606 GN=JUP PE=1 SV=3	73	82434	9	5	9	5	12.9	5.75	196	1	1	1	406.784	811.553	2	811.553	-0.0003	0	24.51	0.0053	R	LVQLLVK	A			File23647 Spectrum2752 scans: 5313
72	sp|P14923|PLAK_HUMAN	Junction plakoglobin OS=Homo sapiens OX=9606 GN=JUP PE=1 SV=3	73	82434	9	5	9	5	12.9	5.75	477	1	1	0	438.75	875.486	2	875.486	-0.0001	0	16.98	0.32	K	LLWTTSR	V			File23647 Spectrum2728 scans: 5288
72	sp|P14923|PLAK_HUMAN	Junction plakoglobin OS=Homo sapiens OX=9606 GN=JUP PE=1 SV=3	73	82434	9	5	9	5	12.9	5.75	902	1	1	1	501.777	1001.54	2	1001.54	-0.0001	0	28.2	0.034	K	QEGLESVLK	I			File23647 Spectrum2450 scans: 4995
72	sp|P14923|PLAK_HUMAN	Junction plakoglobin OS=Homo sapiens OX=9606 GN=JUP PE=1 SV=3	73	82434	9	5	9	5	12.9	5.75	1303	1	1	1	544.329	1086.64	2	1086.64	-0.0009	0	10.74	0.65	R	LNYGIPAIVK	L			File23647 Spectrum3264 scans: 5857
72	sp|P14923|PLAK_HUMAN	Junction plakoglobin OS=Homo sapiens OX=9606 GN=JUP PE=1 SV=3	73	82434	9	5	9	5	12.9	5.75	1996	1	1	1	618.845	1235.67	2	1235.68	-0.0011	0	33.63	0.0052	R	VSVELTNSLFK	H			File23647 Spectrum3560 scans: 6188
72	sp|P14923|PLAK_HUMAN	Junction plakoglobin OS=Homo sapiens OX=9606 GN=JUP PE=1 SV=3	73	82434	9	5	9	5	12.9	5.75	2710	1	1	1	706.409	1410.8	2	1410.8	0.0027	0	29.75	0.0075	R	ALMGSPQLVAAVVR	T			File23647 Spectrum3694 scans: 6331
72	sp|P14923|PLAK_HUMAN	Junction plakoglobin OS=Homo sapiens OX=9606 GN=JUP PE=1 SV=3	73	82434	9	5	9	5	12.9	5.75	3275	1	1	1	533.934	1598.78	3	1598.78	-0.0001	0	33.95	0.0047	R	HVAAGTQQPYTDGVR	M			File23647 Spectrum386 scans: 2698
72	sp|P14923|PLAK_HUMAN	Junction plakoglobin OS=Homo sapiens OX=9606 GN=JUP PE=1 SV=3	73	82434	9	5	9	5	12.9	5.75	3942	4	1	1	633.953	1898.84	3	1898.85	-0.0136	1	0.07	5.1	K	GIMEEDEACGRQYTLK	K			File23647 Spectrum196 scans: 2451	emPAI	0.22
73	sp|O75955|FLOT1_HUMAN	Flotillin-1 OS=Homo sapiens OX=9606 GN=FLOT1 PE=1 SV=3	71	47554	1	1	1	1	3	7.08	2940	1	1	1	735.389	1468.76	2	1468.76	-0.0006	0	71.47	8.8e-07	R	AQQVAVQEQEIAR	R			File23647 Spectrum1114 scans: 3528	emPAI	0.07
74	sp|P05141|ADT2_HUMAN	ADP/ATP translocase 2 OS=Homo sapiens OX=9606 GN=SLC25A5 PE=1 SV=7	71	33059	7	5	5	3	15.1	9.71	401	1	1	0	431.229	860.444	2	860.443	0.0016	0	15.29	0.66	R	GLGDCLVK	I			File23647 Spectrum1798 scans: 4307
74	sp|P05141|ADT2_HUMAN	ADP/ATP translocase 2 OS=Homo sapiens OX=9606 GN=SLC25A5 PE=1 SV=7	71	33059	7	5	5	3	15.1	9.71	555	1	1	0	451.746	901.477	2	901.477	0.0003	0	44	0.001	K	GAWSNVLR	G			File23647 Spectrum2693 scans: 5251
74	sp|P05141|ADT2_HUMAN	ADP/ATP translocase 2 OS=Homo sapiens OX=9606 GN=SLC25A5 PE=1 SV=7	71	33059	7	5	5	3	15.1	9.71	1466	1	1	0	561.292	1120.57	2	1120.57	0.0022	0	18.52	0.26	K	EQGVLSFWR	G			File23647 Spectrum4087 scans: 6782
74	sp|P05141|ADT2_HUMAN	ADP/ATP translocase 2 OS=Homo sapiens OX=9606 GN=SLC25A5 PE=1 SV=7	71	33059	7	5	5	3	15.1	9.71	1521	1	1	1	378.221	1131.64	3	1131.64	0.0021	1	21.65	0.052	K	QIFLGGVDKR	T			File23647 Spectrum1813 scans: 4324
74	sp|P05141|ADT2_HUMAN	ADP/ATP translocase 2 OS=Homo sapiens OX=9606 GN=SLC25A5 PE=1 SV=7	71	33059	7	5	5	3	15.1	9.71	1522	1	1	1	566.83	1131.65	2	1131.64	0.0056	1	25.56	0.022	K	QIFLGGVDKR	T			File23647 Spectrum1786 scans: 4292
74	sp|P05141|ADT2_HUMAN	ADP/ATP translocase 2 OS=Homo sapiens OX=9606 GN=SLC25A5 PE=1 SV=7	71	33059	7	5	5	3	15.1	9.71	1535	1	1	0	379.564	1135.67	3	1135.67	-0.0013	0	24.39	0.012	K	LLLQVQHASK	Q			File23647 Spectrum1422 scans: 3852
74	sp|P05141|ADT2_HUMAN	ADP/ATP translocase 2 OS=Homo sapiens OX=9606 GN=SLC25A5 PE=1 SV=7	71	33059	7	5	5	3	15.1	9.71	1536	1	1	0	568.843	1135.67	2	1135.67	0.0003	0	35.42	0.00093	K	LLLQVQHASK	Q			File23647 Spectrum1386 scans: 3814	emPAI	0.61
75	sp|Q9BQ70|TCF25_HUMAN	Transcription factor 25 OS=Homo sapiens OX=9606 GN=TCF25 PE=1 SV=1	71	77246	7	3	6	3	8.3	5.96	86	1	1	1	379.711	757.407	2	757.419	-0.013	1	1.38	13	R	LRGEQR	G			File23647 Spectrum865 scans: 3229
75	sp|Q9BQ70|TCF25_HUMAN	Transcription factor 25 OS=Homo sapiens OX=9606 GN=TCF25 PE=1 SV=1	71	77246	7	3	6	3	8.3	5.96	209	1	1	1	409.222	816.429	2	816.428	0.0004	0	20.05	0.19	R	SHFLWK	E			File23647 Spectrum2185 scans: 4716
75	sp|Q9BQ70|TCF25_HUMAN	Transcription factor 25 OS=Homo sapiens OX=9606 GN=TCF25 PE=1 SV=1	71	77246	7	3	6	3	8.3	5.96	674	1	1	1	469.787	937.56	2	937.56	0.0007	0	29.91	0.004	R	HVILSEIK	E			File23647 Spectrum1406 scans: 3835
75	sp|Q9BQ70|TCF25_HUMAN	Transcription factor 25 OS=Homo sapiens OX=9606 GN=TCF25 PE=1 SV=1	71	77246	7	3	6	3	8.3	5.96	915	1	1	1	503.754	1005.49	2	1005.5	-0.0027	0	4.1	6	K	CTWLTTPK	S			File23647 Spectrum2326 scans: 4864
75	sp|Q9BQ70|TCF25_HUMAN	Transcription factor 25 OS=Homo sapiens OX=9606 GN=TCF25 PE=1 SV=1	71	77246	7	3	6	3	8.3	5.96	1931	1	1	1	408.223	1221.65	3	1221.65	0.0003	1	19.7	0.15	R	HLNPDTELKR	Y			File23647 Spectrum341 scans: 2647
75	sp|Q9BQ70|TCF25_HUMAN	Transcription factor 25 OS=Homo sapiens OX=9606 GN=TCF25 PE=1 SV=1	71	77246	7	3	6	3	8.3	5.96	1932	1	1	1	408.223	1221.65	3	1221.65	0.0006	1	26.94	0.029	R	HLNPDTELKR	Y			File23647 Spectrum289 scans: 2585
75	sp|Q9BQ70|TCF25_HUMAN	Transcription factor 25 OS=Homo sapiens OX=9606 GN=TCF25 PE=1 SV=1	71	77246	7	3	6	3	8.3	5.96	3868	1	1	1	622.994	1865.96	3	1865.96	0.0002	0	55.35	3.6e-05	R	IEDSTGLNRPGPAPLSSR	K			File23647 Spectrum1264 scans: 3686	emPAI	0.18
76	sp|P62241|RS8_HUMAN	40S ribosomal protein S8 OS=Homo sapiens OX=9606 GN=RPS8 PE=1 SV=2	70	24475	5	2	5	2	27.9	10.32	775	1	1	1	485.256	968.497	2	968.497	0.0003	0	19.69	0.13	K	ELEFYLR	K			File23647 Spectrum3569 scans: 6198
76	sp|P62241|RS8_HUMAN	40S ribosomal protein S8 OS=Homo sapiens OX=9606 GN=RPS8 PE=1 SV=2	70	24475	5	2	5	2	27.9	10.32	2312	1	1	1	657.844	1313.67	2	1313.67	0.0014	0	42.67	0.00073	K	LTPEEEEILNK	K			File23647 Spectrum2222 scans: 4755
76	sp|P62241|RS8_HUMAN	40S ribosomal protein S8 OS=Homo sapiens OX=9606 GN=RPS8 PE=1 SV=2	70	24475	5	2	5	2	27.9	10.32	2450	1	1	1	449.918	1346.73	3	1346.73	0.002	1	12.45	0.66	R	KYELGRPAANTK	I			File23647 Spectrum226 scans: 2495
76	sp|P62241|RS8_HUMAN	40S ribosomal protein S8 OS=Homo sapiens OX=9606 GN=RPS8 PE=1 SV=2	70	24475	5	2	5	2	27.9	10.32	3049	1	1	1	753.892	1505.77	2	1505.77	-0.0034	0	47.73	0.00024	K	ISSLLEEQFQQGK	L			File23647 Spectrum2940 scans: 5511
76	sp|P62241|RS8_HUMAN	40S ribosomal protein S8 OS=Homo sapiens OX=9606 GN=RPS8 PE=1 SV=2	70	24475	5	2	5	2	27.9	10.32	3517	1	0	1	573.632	1717.87	3	1717.9	-0.026	0	3.09	7.1	R	IIDVVYNASNNELVR	T			File23647 Spectrum1981 scans: 4502	emPAI	0.47
77	sp|Q6PEY2|TBA3E_HUMAN	Tubulin alpha-3E chain OS=Homo sapiens OX=9606 GN=TUBA3E PE=1 SV=2	70	50568	5	3	4	3	14.4	5	946	1	0	0	508.293	1014.57	2	1014.57	0.0011	0	34.7	0.0061	K	DVNAAIATIK	T			File23647 Spectrum2160 scans: 4690
77	sp|Q6PEY2|TBA3E_HUMAN	Tubulin alpha-3E chain OS=Homo sapiens OX=9606 GN=TUBA3E PE=1 SV=2	70	50568	5	3	4	3	14.4	5	3516	1	0	0	859.944	1717.87	2	1717.87	-0.0013	0	25.67	0.04	R	NLDIERPTYTNLNR	L			File23647 Spectrum1982 scans: 4503
77	sp|Q6PEY2|TBA3E_HUMAN	Tubulin alpha-3E chain OS=Homo sapiens OX=9606 GN=TUBA3E PE=1 SV=2	70	50568	5	3	4	3	14.4	5	3517	3	0	0	573.632	1717.87	3	1717.87	-0.0008	0	2.18	8.8	R	NLDIERPTYTNLNR	L			File23647 Spectrum1981 scans: 4502
77	sp|Q6PEY2|TBA3E_HUMAN	Tubulin alpha-3E chain OS=Homo sapiens OX=9606 GN=TUBA3E PE=1 SV=2	70	50568	5	3	4	3	14.4	5	4090	1	0	0	1004.45	2006.88	2	2006.89	-0.0025	0	49.25	7.1e-05	K	TIGGGDDSFNTFFSETGAGK	H			File23647 Spectrum3898 scans: 6562
77	sp|Q6PEY2|TBA3E_HUMAN	Tubulin alpha-3E chain OS=Homo sapiens OX=9606 GN=TUBA3E PE=1 SV=2	70	50568	5	3	4	3	14.4	5	4521	3	1	1	633.786	2531.12	4	2531.09	0.0315	0	0.89	3.1	K	WAFVHWYVGEGMEEGEFSEAR	E	Oxidation (M)	0.000000000001000000000.0	File23647 Spectrum428 scans: 2750	emPAI	0.21
78	sp|P26373|RL13_HUMAN	60S ribosomal protein L13 OS=Homo sapiens OX=9606 GN=RPL13 PE=1 SV=4	69	24304	3	3	3	3	14.7	11.65	713	1	1	1	475.751	949.487	2	949.487	0.0004	0	30.01	0.017	R	GFSLEELR	V			File23647 Spectrum3348 scans: 5945
78	sp|P26373|RL13_HUMAN	60S ribosomal protein L13 OS=Homo sapiens OX=9606 GN=RPL13 PE=1 SV=4	69	24304	3	3	3	3	14.7	11.65	1788	1	1	1	595.309	1188.6	2	1188.6	0.0004	0	45.7	0.00049	R	VATWFNQPAR	K			File23647 Spectrum2787 scans: 5350
78	sp|P26373|RL13_HUMAN	60S ribosomal protein L13 OS=Homo sapiens OX=9606 GN=RPL13 PE=1 SV=4	69	24304	3	3	3	3	14.7	11.65	2580	1	1	1	691.895	1381.78	2	1381.78	0.0008	0	32.87	0.0033	K	LATQLTGPVMPVR	N			File23647 Spectrum2772 scans: 5334	emPAI	0.47
79	sp|P12236|ADT3_HUMAN	ADP/ATP translocase 3 OS=Homo sapiens OX=9606 GN=SLC25A6 PE=1 SV=4	65	33073	7	3	6	2	18.1	9.76	401	1	0	0	431.229	860.444	2	860.443	0.0016	0	15.29	0.66	R	GLGDCLVK	I			File23647 Spectrum1798 scans: 4307
79	sp|P12236|ADT3_HUMAN	ADP/ATP translocase 3 OS=Homo sapiens OX=9606 GN=SLC25A6 PE=1 SV=4	65	33073	7	3	6	2	18.1	9.76	513	6	1	1	445.26	888.506	2	888.503	0.0029	1	3.78	6.9	K	ITKSDGIR	G			File23647 Spectrum1671 scans: 4154
79	sp|P12236|ADT3_HUMAN	ADP/ATP translocase 3 OS=Homo sapiens OX=9606 GN=SLC25A6 PE=1 SV=4	65	33073	7	3	6	2	18.1	9.76	555	1	0	0	451.746	901.477	2	901.477	0.0003	0	44	0.001	K	GAWSNVLR	G			File23647 Spectrum2693 scans: 5251
79	sp|P12236|ADT3_HUMAN	ADP/ATP translocase 3 OS=Homo sapiens OX=9606 GN=SLC25A6 PE=1 SV=4	65	33073	7	3	6	2	18.1	9.76	1466	1	0	0	561.292	1120.57	2	1120.57	0.0022	0	18.52	0.26	K	EQGVLSFWR	G			File23647 Spectrum4087 scans: 6782
79	sp|P12236|ADT3_HUMAN	ADP/ATP translocase 3 OS=Homo sapiens OX=9606 GN=SLC25A6 PE=1 SV=4	65	33073	7	3	6	2	18.1	9.76	1535	1	0	0	379.564	1135.67	3	1135.67	-0.0013	0	24.39	0.012	K	LLLQVQHASK	Q			File23647 Spectrum1422 scans: 3852
79	sp|P12236|ADT3_HUMAN	ADP/ATP translocase 3 OS=Homo sapiens OX=9606 GN=SLC25A6 PE=1 SV=4	65	33073	7	3	6	2	18.1	9.76	1536	1	0	0	568.843	1135.67	2	1135.67	0.0003	0	35.42	0.00093	K	LLLQVQHASK	Q			File23647 Spectrum1386 scans: 3814
79	sp|P12236|ADT3_HUMAN	ADP/ATP translocase 3 OS=Homo sapiens OX=9606 GN=SLC25A6 PE=1 SV=4	65	33073	7	3	6	2	18.1	9.76	1871	1	1	1	603.296	1204.58	2	1204.58	0.0005	0	20.7	0.13	R	AAYFGVYDTAK	G			File23647 Spectrum2665 scans: 5222	emPAI	0.47
80	sp|Q08188|TGM3_HUMAN	Protein-glutamine gamma-glutamyltransferase E OS=Homo sapiens OX=9606 GN=TGM3 PE=1 SV=4	64	76926	4	2	4	2	8.4	5.62	2082	1	1	1	629.319	1256.62	2	1256.62	-0.0006	0	38.37	0.002	K	VPDESEVVVER	D			File23647 Spectrum1396 scans: 3824
80	sp|Q08188|TGM3_HUMAN	Protein-glutamine gamma-glutamyltransferase E OS=Homo sapiens OX=9606 GN=TGM3 PE=1 SV=4	64	76926	4	2	4	2	8.4	5.62	2993	1	1	1	497.239	1488.69	3	1488.7	-0.001	0	44.13	0.00043	R	VITNFNSAHDTDR	N			File23647 Spectrum804 scans: 3160
80	sp|Q08188|TGM3_HUMAN	Protein-glutamine gamma-glutamyltransferase E OS=Homo sapiens OX=9606 GN=TGM3 PE=1 SV=4	64	76926	4	2	4	2	8.4	5.62	3659	2	1	1	888.461	1774.91	2	1774.91	-0.0046	0	8.2	2	M	AALGVQSINWQTAFNR	Q			File23647 Spectrum3287 scans: 5881
80	sp|Q08188|TGM3_HUMAN	Protein-glutamine gamma-glutamyltransferase E OS=Homo sapiens OX=9606 GN=TGM3 PE=1 SV=4	64	76926	4	2	4	2	8.4	5.62	4136	5	1	1	1014	2025.99	2	2025.96	0.0207	0	3.38	5.1	R	EEYVQEDAGIIFVGSTNR	I			File23647 Spectrum3685 scans: 6322	emPAI	0.09
81	sp|Q92841|DDX17_HUMAN	Probable ATP-dependent RNA helicase DDX17 OS=Homo sapiens OX=9606 GN=DDX17 PE=1 SV=2	64	80906	5	2	3	1	4.7	8.53	1104	5	1	1	523.286	1044.56	2	1044.55	0.0106	1	0.21	18	K	FGNPGERLR	K			File23647 Spectrum4450 scans: 7276
81	sp|Q92841|DDX17_HUMAN	Probable ATP-dependent RNA helicase DDX17 OS=Homo sapiens OX=9606 GN=DDX17 PE=1 SV=2	64	80906	5	2	3	1	4.7	8.53	1113	2	1	1	523.287	1044.56	2	1044.55	0.0125	1	0.98	15	K	FGNPGERLR	K			File23647 Spectrum4768 scans: 8442
81	sp|Q92841|DDX17_HUMAN	Probable ATP-dependent RNA helicase DDX17 OS=Homo sapiens OX=9606 GN=DDX17 PE=1 SV=2	64	80906	5	2	3	1	4.7	8.53	2391	1	0	0	668.823	1335.63	2	1335.63	0.001	0	44.25	0.0005	R	MLDMGFEPQIR	K			File23647 Spectrum3640 scans: 6273
81	sp|Q92841|DDX17_HUMAN	Probable ATP-dependent RNA helicase DDX17 OS=Homo sapiens OX=9606 GN=DDX17 PE=1 SV=2	64	80906	5	2	3	1	4.7	8.53	2457	1	0	0	676.821	1351.63	2	1351.63	0.0017	0	38.42	0.0017	R	MLDMGFEPQIR	K	Oxidation (M)	0.10000000000.0	File23647 Spectrum3218 scans: 5808
81	sp|Q92841|DDX17_HUMAN	Probable ATP-dependent RNA helicase DDX17 OS=Homo sapiens OX=9606 GN=DDX17 PE=1 SV=2	64	80906	5	2	3	1	4.7	8.53	2907	2	0	1	728.346	1454.68	2	1454.67	0.0025	0	16.98	0.23	R	SSQSSSQQFSGIGR	S			File23647 Spectrum1183 scans: 3601	emPAI	0.08
82	sp|Q7Z3Y9|K1C26_HUMAN	Keratin, type I cytoskeletal 26 OS=Homo sapiens OX=9606 GN=KRT26 PE=1 SV=2	64	52620	3	2	2	1	3.8	4.86	962	3	0	1	511.255	1020.49	2	1020.5	-0.003	0	9.16	2.1	K	DSTEETIVK	T			File23647 Spectrum3442 scans: 6054
82	sp|Q7Z3Y9|K1C26_HUMAN	Keratin, type I cytoskeletal 26 OS=Homo sapiens OX=9606 GN=KRT26 PE=1 SV=2	64	52620	3	2	2	1	3.8	4.86	1312	1	0	0	545.768	1089.52	2	1089.52	-0.003	0	55.4	4.7e-05	K	VTMQNLNDR	L			File23647 Spectrum974 scans: 3377
82	sp|Q7Z3Y9|K1C26_HUMAN	Keratin, type I cytoskeletal 26 OS=Homo sapiens OX=9606 GN=KRT26 PE=1 SV=2	64	52620	3	2	2	1	3.8	4.86	1313	1	0	0	545.77	1089.53	2	1089.52	0.0022	0	31.12	0.013	K	VTMQNLNDR	L			File23647 Spectrum1038 scans: 3448	emPAI	0.06
83	sp|P35030|TRY3_HUMAN	Trypsin-3 OS=Homo sapiens OX=9606 GN=PRSS3 PE=1 SV=2	63	33306	1	1	1	1	4.3	7.46	2813	1	1	1	716.875	1431.74	2	1431.74	0.0008	0	62.89	8.5e-06	K	VLEGNEQFINAAK	I			File23647 Spectrum2094 scans: 4621	emPAI	0.1
84	sp|P0DOX5|IGG1_HUMAN	Immunoglobulin gamma-1 heavy chain OS=Homo sapiens OX=9606 PE=1 SV=2	61	49925	8	6	2	2	3.3	8.94	265	1	1	1	418.221	834.428	2	834.427	0.0007	0	26.1	0.045	K	DTLMISR	T			File23647 Spectrum1641 scans: 4120
84	sp|P0DOX5|IGG1_HUMAN	Immunoglobulin gamma-1 heavy chain OS=Homo sapiens OX=9606 PE=1 SV=2	61	49925	8	6	2	2	3.3	8.94	266	1	1	1	418.221	834.428	2	834.427	0.0009	0	23.84	0.076	K	DTLMISR	T			File23647 Spectrum1703 scans: 4193
84	sp|P0DOX5|IGG1_HUMAN	Immunoglobulin gamma-1 heavy chain OS=Homo sapiens OX=9606 PE=1 SV=2	61	49925	8	6	2	2	3.3	8.94	267	1	1	1	418.221	834.428	2	834.427	0.0016	0	27.76	0.032	K	DTLMISR	T			File23647 Spectrum1930 scans: 4448
84	sp|P0DOX5|IGG1_HUMAN	Immunoglobulin gamma-1 heavy chain OS=Homo sapiens OX=9606 PE=1 SV=2	61	49925	8	6	2	2	3.3	8.94	268	1	1	1	418.222	834.43	2	834.427	0.0033	0	23.55	0.085	K	DTLMISR	T			File23647 Spectrum1627 scans: 4101
84	sp|P0DOX5|IGG1_HUMAN	Immunoglobulin gamma-1 heavy chain OS=Homo sapiens OX=9606 PE=1 SV=2	61	49925	8	6	2	2	3.3	8.94	271	1	1	1	419.755	837.495	2	837.496	-0.0007	0	29.31	0.0069	K	ALPAPIEK	T			File23647 Spectrum1255 scans: 3676
84	sp|P0DOX5|IGG1_HUMAN	Immunoglobulin gamma-1 heavy chain OS=Homo sapiens OX=9606 PE=1 SV=2	61	49925	8	6	2	2	3.3	8.94	272	1	1	1	419.755	837.496	2	837.496	-0.0001	0	30.06	0.0058	K	ALPAPIEK	T			File23647 Spectrum1338 scans: 3764
84	sp|P0DOX5|IGG1_HUMAN	Immunoglobulin gamma-1 heavy chain OS=Homo sapiens OX=9606 PE=1 SV=2	61	49925	8	6	2	2	3.3	8.94	372	1	1	1	426.218	850.421	2	850.422	-0.0009	0	31.05	0.012	K	DTLMISR	T	Oxidation (M)	0.0001000.0	File23647 Spectrum1102 scans: 3516
84	sp|P0DOX5|IGG1_HUMAN	Immunoglobulin gamma-1 heavy chain OS=Homo sapiens OX=9606 PE=1 SV=2	61	49925	8	6	2	2	3.3	8.94	373	1	1	1	426.218	850.422	2	850.422	-0.0002	0	26.84	0.029	K	DTLMISR	T	Oxidation (M)	0.0001000.0	File23647 Spectrum1182 scans: 3600	emPAI	0.21
85	sp|Q5VTE0|EF1A3_HUMAN	Putative elongation factor 1-alpha-like 3 OS=Homo sapiens OX=9606 GN=EEF1A1P5 PE=5 SV=1	58	50495	2	1	2	1	4.3	9.15	801	1	1	1	488.28	974.546	2	974.544	0.0026	0	18.84	0.18	R	LPLQDVYK	I			File23647 Spectrum2320 scans: 4858
85	sp|Q5VTE0|EF1A3_HUMAN	Putative elongation factor 1-alpha-like 3 OS=Homo sapiens OX=9606 GN=EEF1A1P5 PE=5 SV=1	58	50495	2	1	2	1	4.3	9.15	2685	1	1	1	702.868	1403.72	2	1403.72	0.0019	0	55.44	4.3e-05	K	YYVTIIDAPGHR	D			File23647 Spectrum2440 scans: 4984	emPAI	0.13
86	sp|Q07020|RL18_HUMAN	60S ribosomal protein L18 OS=Homo sapiens OX=9606 GN=RPL18 PE=1 SV=2	58	21735	2	1	2	1	13.8	11.73	2439	1	1	1	673.369	1344.72	2	1344.72	-0.0013	0	57.88	2.5e-05	K	TAVVVGTITDDVR	V			File23647 Spectrum2478 scans: 5024
86	sp|Q07020|RL18_HUMAN	60S ribosomal protein L18 OS=Homo sapiens OX=9606 GN=RPL18 PE=1 SV=2	58	21735	2	1	2	1	13.8	11.73	2920	9	0	1	730.903	1459.79	2	1459.79	-0.0004	0	1.43	8.9	K	ILTFDQLALDSPK	G			File23647 Spectrum4348 scans: 7145	emPAI	0.15
87	sp|P83731|RL24_HUMAN	60S ribosomal protein L24 OS=Homo sapiens OX=9606 GN=RPL24 PE=1 SV=1	56	17882	2	2	2	2	13.4	11.26	768	1	1	1	483.774	965.534	2	965.533	0.0007	0	39.38	0.0011	K	VFQFLNAK	C			File23647 Spectrum3282 scans: 5876
87	sp|P83731|RL24_HUMAN	60S ribosomal protein L24 OS=Homo sapiens OX=9606 GN=RPL24 PE=1 SV=1	56	17882	2	2	2	2	13.4	11.26	2100	1	1	1	631.346	1260.68	2	1260.67	0.0036	0	39.34	0.0016	R	AITGASLADIMAK	R			File23647 Spectrum3525 scans: 6148	emPAI	0.41
88	sp|P62805|H4_HUMAN	Histone H4 OS=Homo sapiens OX=9606 GN=HIST1H4A PE=1 SV=2	55	11360	2	2	2	2	19.4	11.36	851	1	1	1	495.293	988.571	2	988.571	0.0003	0	34.19	0.0036	K	VFLENVIR	D			File23647 Spectrum3367 scans: 5965
88	sp|P62805|H4_HUMAN	Histone H4 OS=Homo sapiens OX=9606 GN=HIST1H4A PE=1 SV=2	55	11360	2	2	2	2	19.4	11.36	2366	1	1	1	663.38	1324.75	2	1324.75	-0.0008	0	40.65	0.00063	R	DNIQGITKPAIR	R			File23647 Spectrum1369 scans: 3796	emPAI	0.7
89	sp|P05109|S10A8_HUMAN	Protein S100-A8 OS=Homo sapiens OX=9606 GN=S100A8 PE=1 SV=1	54	10885	2	2	1	1	11.8	6.51	2139	1	1	1	636.852	1271.69	2	1271.69	0.0014	0	51.45	0.00011	K	ALNSIIDVYHK	Y			File23647 Spectrum2647 scans: 5203
89	sp|P05109|S10A8_HUMAN	Protein S100-A8 OS=Homo sapiens OX=9606 GN=S100A8 PE=1 SV=1	54	10885	2	2	1	1	11.8	6.51	2140	1	1	1	424.904	1271.69	3	1271.69	0.003	0	26.97	0.03	K	ALNSIIDVYHK	Y			File23647 Spectrum2634 scans: 5189	emPAI	0.74
90	sp|Q9Y5X1|SNX9_HUMAN	Sorting nexin-9 OS=Homo sapiens OX=9606 GN=SNX9 PE=1 SV=1	54	66949	3	1	3	1	5.7	5.4	565	1	1	1	453.237	904.459	2	904.459	-0.0002	0	25.17	0.07	R	LQAWMTR	M			File23647 Spectrum2237 scans: 4771
90	sp|Q9Y5X1|SNX9_HUMAN	Sorting nexin-9 OS=Homo sapiens OX=9606 GN=SNX9 PE=1 SV=1	54	66949	3	1	3	1	5.7	5.4	2420	1	1	1	671.373	1340.73	2	1340.73	-0.0018	0	17.11	0.21	K	FGSAIPIPSLPDK	Q			File23647 Spectrum3604 scans: 6235
90	sp|Q9Y5X1|SNX9_HUMAN	Sorting nexin-9 OS=Homo sapiens OX=9606 GN=SNX9 PE=1 SV=1	54	66949	3	1	3	1	5.7	5.4	3481	1	1	1	850.418	1698.82	2	1698.82	0.0008	0	47.35	0.00022	K	SYIEYQLTPTNTNR	S			File23647 Spectrum2417 scans: 4960	emPAI	0.15
91	sp|P31942|HNRH3_HUMAN	Heterogeneous nuclear ribonucleoprotein H3 OS=Homo sapiens OX=9606 GN=HNRNPH3 PE=1 SV=2	54	36960	5	2	5	2	16.2	6.37	273	1	1	1	420.734	839.454	2	839.454	-0.0005	0	17.84	0.22	R	YIEIFR	S			File23647 Spectrum3223 scans: 5814
91	sp|P31942|HNRH3_HUMAN	Heterogeneous nuclear ribonucleoprotein H3 OS=Homo sapiens OX=9606 GN=HNRNPH3 PE=1 SV=2	54	36960	5	2	5	2	16.2	6.37	408	1	0	0	433.216	864.416	2	864.416	0	0	13.08	0.64	R	GLPFGCSK	E			File23647 Spectrum1946 scans: 4465
91	sp|P31942|HNRH3_HUMAN	Heterogeneous nuclear ribonucleoprotein H3 OS=Homo sapiens OX=9606 GN=HNRNPH3 PE=1 SV=2	54	36960	5	2	5	2	16.2	6.37	1147	1	1	1	526.778	1051.54	2	1051.54	-0.0003	0	28.17	0.022	R	VHIDIGADGR	A			File23647 Spectrum1248 scans: 3669
91	sp|P31942|HNRH3_HUMAN	Heterogeneous nuclear ribonucleoprotein H3 OS=Homo sapiens OX=9606 GN=HNRNPH3 PE=1 SV=2	54	36960	5	2	5	2	16.2	6.37	2130	1	1	1	636.317	1270.62	2	1270.62	0	0	46.39	0.00028	R	STGEAFVQFASK	E			File23647 Spectrum2719 scans: 5279
91	sp|P31942|HNRH3_HUMAN	Heterogeneous nuclear ribonucleoprotein H3 OS=Homo sapiens OX=9606 GN=HNRNPH3 PE=1 SV=2	54	36960	5	2	5	2	16.2	6.37	3739	1	1	1	602.25	1803.73	3	1803.74	-0.0119	0	0.58	1	R	GGGGSGGYYGQGGMSGGGWR	G			File23647 Spectrum3385 scans: 5984	emPAI	0.19
92	sp|P61313|RL15_HUMAN	60S ribosomal protein L15 OS=Homo sapiens OX=9606 GN=RPL15 PE=1 SV=2	53	24245	4	2	4	2	20.6	11.62	921	2	1	1	504.27	1006.52	2	1006.52	0.0011	0	15.61	0.59	K	YIQELWR	K			File23647 Spectrum3156 scans: 5743
92	sp|P61313|RL15_HUMAN	60S ribosomal protein L15 OS=Homo sapiens OX=9606 GN=RPL15 PE=1 SV=2	53	24245	4	2	4	2	20.6	11.62	952	1	1	1	509.762	1017.51	2	1017.51	0.0004	0	45.84	0.00054	R	SLQSVAEER	A			File23647 Spectrum1026 scans: 3435
92	sp|P61313|RL15_HUMAN	60S ribosomal protein L15 OS=Homo sapiens OX=9606 GN=RPL15 PE=1 SV=2	53	24245	4	2	4	2	20.6	11.62	1334	5	0	1	547.279	1092.54	2	1092.53	0.0087	1	4.99	5.4	R	EMRGLTSAGR	K	Oxidation (M)	0.0100000000.0	File23647 Spectrum2427 scans: 4971
92	sp|P61313|RL15_HUMAN	60S ribosomal protein L15 OS=Homo sapiens OX=9606 GN=RPL15 PE=1 SV=2	53	24245	4	2	4	2	20.6	11.62	3490	1	1	1	569.309	1704.91	3	1704.91	0.0005	0	28.86	0.012	K	GATYGKPVHHGVNQLK	F			File23647 Spectrum92 scans: 2288	emPAI	0.3
93	sp|P00738|HPT_HUMAN	Haptoglobin OS=Homo sapiens OX=9606 GN=HP PE=1 SV=1	50	45861	1	1	1	1	3	6.13	2203	1	1	1	645.869	1289.72	2	1289.72	-0.0005	0	50.41	9.3e-05	K	DIAPTLTLYVGK	K			File23647 Spectrum3686 scans: 6323	emPAI	0.07
94	sp|Q00325|MPCP_HUMAN	Phosphate carrier protein, mitochondrial OS=Homo sapiens OX=9606 GN=SLC25A3 PE=1 SV=2	49	40525	9	1	3	1	7.5	9.45	293	7	1	1	421.758	841.502	2	841.517	-0.0158	0	1.78	6.8	K	FVVPKPR	S			File23647 Spectrum3728 scans: 6368
94	sp|Q00325|MPCP_HUMAN	Phosphate carrier protein, mitochondrial OS=Homo sapiens OX=9606 GN=SLC25A3 PE=1 SV=2	49	40525	9	1	3	1	7.5	9.45	304	5	1	1	421.758	841.502	2	841.517	-0.0157	0	0.53	9	K	FVVPKPR	S			File23647 Spectrum4715 scans: 7789
94	sp|Q00325|MPCP_HUMAN	Phosphate carrier protein, mitochondrial OS=Homo sapiens OX=9606 GN=SLC25A3 PE=1 SV=2	49	40525	9	1	3	1	7.5	9.45	307	10	1	1	421.758	841.502	2	841.517	-0.0157	0	3.01	5.1	K	FVVPKPR	S			File23647 Spectrum2187 scans: 4719
94	sp|Q00325|MPCP_HUMAN	Phosphate carrier protein, mitochondrial OS=Homo sapiens OX=9606 GN=SLC25A3 PE=1 SV=2	49	40525	9	1	3	1	7.5	9.45	319	8	1	1	421.758	841.502	2	841.517	-0.0155	0	2.14	6.2	K	FVVPKPR	S			File23647 Spectrum4096 scans: 6794
94	sp|Q00325|MPCP_HUMAN	Phosphate carrier protein, mitochondrial OS=Homo sapiens OX=9606 GN=SLC25A3 PE=1 SV=2	49	40525	9	1	3	1	7.5	9.45	320	10	1	1	421.758	841.502	2	841.517	-0.0155	0	0.76	8.6	K	FVVPKPR	S			File23647 Spectrum4717 scans: 7823
94	sp|Q00325|MPCP_HUMAN	Phosphate carrier protein, mitochondrial OS=Homo sapiens OX=9606 GN=SLC25A3 PE=1 SV=2	49	40525	9	1	3	1	7.5	9.45	323	5	1	1	421.758	841.502	2	841.517	-0.0155	0	5.23	3.1	K	FVVPKPR	S			File23647 Spectrum3041 scans: 5618
94	sp|Q00325|MPCP_HUMAN	Phosphate carrier protein, mitochondrial OS=Homo sapiens OX=9606 GN=SLC25A3 PE=1 SV=2	49	40525	9	1	3	1	7.5	9.45	331	9	1	1	421.758	841.502	2	841.517	-0.0154	0	3.5	4.5	K	FVVPKPR	S			File23647 Spectrum2963 scans: 5536
94	sp|Q00325|MPCP_HUMAN	Phosphate carrier protein, mitochondrial OS=Homo sapiens OX=9606 GN=SLC25A3 PE=1 SV=2	49	40525	9	1	3	1	7.5	9.45	626	2	1	1	465.255	928.496	2	928.495	0.0004	0	20.6	0.18	K	GVAPLWMR	Q			File23647 Spectrum3408 scans: 6013
94	sp|Q00325|MPCP_HUMAN	Phosphate carrier protein, mitochondrial OS=Homo sapiens OX=9606 GN=SLC25A3 PE=1 SV=2	49	40525	9	1	3	1	7.5	9.45	2511	1	1	1	681.363	1360.71	2	1360.71	0.0014	0	49.04	0.00024	R	IQTQPGYANTLR	D			File23647 Spectrum1348 scans: 3774	emPAI	0.08
95	sp|Q5D862|FILA2_HUMAN	Filaggrin-2 OS=Homo sapiens OX=9606 GN=FLG2 PE=1 SV=1	49	249296	3	2	3	2	2.7	8.45	2023	1	1	1	621.808	1241.6	2	1241.61	-0.0107	1	14.45	0.48	K	DRHGSSSVELR	E			File23647 Spectrum457 scans: 2787
95	sp|Q5D862|FILA2_HUMAN	Filaggrin-2 OS=Homo sapiens OX=9606 GN=FLG2 PE=1 SV=1	49	249296	3	2	3	2	2.7	8.45	4446	1	1	1	784.667	2350.98	3	2350.98	0.0003	0	47.96	2.6e-05	R	QSSYGQHGSGSSQSSGYGQYGSR	E			File23647 Spectrum362 scans: 2671
95	sp|Q5D862|FILA2_HUMAN	Filaggrin-2 OS=Homo sapiens OX=9606 GN=FLG2 PE=1 SV=1	49	249296	3	2	3	2	2.7	8.45	4638	1	1	1	714.306	2853.19	4	2853.19	0.0008	0	15.49	0.038	R	SGSGQSSGFGQHGSGSGQSSGFGQHESGSGK	S			File23647 Spectrum280 scans: 2572	emPAI	0.03
96	sp|P62917|RL8_HUMAN	60S ribosomal protein L8 OS=Homo sapiens OX=9606 GN=RPL8 PE=1 SV=2	49	28235	4	1	4	1	11.7	11.03	180	9	0	1	404.204	806.393	2	806.392	0.0006	0	3.53	8.6	R	AVDFAER	H			File23647 Spectrum1528 scans: 3964
96	sp|P62917|RL8_HUMAN	60S ribosomal protein L8 OS=Homo sapiens OX=9606 GN=RPL8 PE=1 SV=2	49	28235	4	1	4	1	11.7	11.03	609	4	1	1	461.735	921.455	2	921.467	-0.0115	0	3.32	6.8	K	DIIHDPGR	G			File23647 Spectrum1142 scans: 3558
96	sp|P62917|RL8_HUMAN	60S ribosomal protein L8 OS=Homo sapiens OX=9606 GN=RPL8 PE=1 SV=2	49	28235	4	1	4	1	11.7	11.03	682	1	1	1	471.278	940.541	2	940.545	-0.0045	0	48.61	0.00012	R	AVVGVVAGGGR	I			File23647 Spectrum955 scans: 3354
96	sp|P62917|RL8_HUMAN	60S ribosomal protein L8 OS=Homo sapiens OX=9606 GN=RPL8 PE=1 SV=2	49	28235	4	1	4	1	11.7	11.03	2342	4	1	1	660.383	1318.75	2	1318.74	0.0155	1	2.23	3.7	K	GIVKDIIHDPGR	G			File23647 Spectrum3987 scans: 6667	emPAI	0.12
97	sp|P62753|RS6_HUMAN	40S ribosomal protein S6 OS=Homo sapiens OX=9606 GN=RPS6 PE=1 SV=1	48	28834	2	1	2	1	9.6	10.85	2176	1	1	1	642.843	1283.67	2	1283.67	-0.0001	0	47.95	0.0002	K	DIPGLTDTTVPR	R			File23647 Spectrum2746 scans: 5307
97	sp|P62753|RS6_HUMAN	40S ribosomal protein S6 OS=Homo sapiens OX=9606 GN=RPS6 PE=1 SV=1	48	28834	2	1	2	1	9.6	10.85	2388	1	1	1	668.339	1334.66	2	1334.67	-0.0022	0	7.44	2.8	K	LNISFPATGCQK	L			File23647 Spectrum2771 scans: 5333	emPAI	0.12
98	sp|O75525|KHDR3_HUMAN	KH domain-containing, RNA-binding, signal transduction-associated protein 3 OS=Homo sapiens OX=9606 GN=KHDRBS3 PE=1 SV=1	48	38776	10	3	5	2	10.4	7.04	11	1	0	0	356.195	710.374	2	710.375	-0.0007	0	27.27	0.017	K	FNFVGK	L			File23647 Spectrum2108 scans: 4636
98	sp|O75525|KHDR3_HUMAN	KH domain-containing, RNA-binding, signal transduction-associated protein 3 OS=Homo sapiens OX=9606 GN=KHDRBS3 PE=1 SV=1	48	38776	10	3	5	2	10.4	7.04	12	1	0	0	356.195	710.375	2	710.375	-0.0002	0	27.28	0.017	K	FNFVGK	L			File23647 Spectrum2036 scans: 4560
98	sp|O75525|KHDR3_HUMAN	KH domain-containing, RNA-binding, signal transduction-associated protein 3 OS=Homo sapiens OX=9606 GN=KHDRBS3 PE=1 SV=1	48	38776	10	3	5	2	10.4	7.04	491	3	1	1	441.263	880.512	2	880.513	-0.0013	0	1.27	3.8	R	GVPAPAITR	G			File23647 Spectrum1676 scans: 4160
98	sp|O75525|KHDR3_HUMAN	KH domain-containing, RNA-binding, signal transduction-associated protein 3 OS=Homo sapiens OX=9606 GN=KHDRBS3 PE=1 SV=1	48	38776	10	3	5	2	10.4	7.04	494	4	1	1	441.27	880.525	2	880.513	0.012	0	2.57	2.4	R	GVPAPAITR	G			File23647 Spectrum2324 scans: 4862
98	sp|O75525|KHDR3_HUMAN	KH domain-containing, RNA-binding, signal transduction-associated protein 3 OS=Homo sapiens OX=9606 GN=KHDRBS3 PE=1 SV=1	48	38776	10	3	5	2	10.4	7.04	1337	1	0	0	547.284	1092.55	2	1092.55	0.0013	0	29.16	0.019	K	YLPELMAEK	D			File23647 Spectrum2944 scans: 5516
98	sp|O75525|KHDR3_HUMAN	KH domain-containing, RNA-binding, signal transduction-associated protein 3 OS=Homo sapiens OX=9606 GN=KHDRBS3 PE=1 SV=1	48	38776	10	3	5	2	10.4	7.04	1338	1	0	0	547.284	1092.55	2	1092.55	0.0016	0	15.92	0.39	K	YLPELMAEK	D			File23647 Spectrum3019 scans: 5595
98	sp|O75525|KHDR3_HUMAN	KH domain-containing, RNA-binding, signal transduction-associated protein 3 OS=Homo sapiens OX=9606 GN=KHDRBS3 PE=1 SV=1	48	38776	10	3	5	2	10.4	7.04	1407	1	0	0	555.281	1108.55	2	1108.55	0.0001	0	7.94	2.2	K	YLPELMAEK	D	Oxidation (M)	0.000001000.0	File23647 Spectrum2208 scans: 4741
98	sp|O75525|KHDR3_HUMAN	KH domain-containing, RNA-binding, signal transduction-associated protein 3 OS=Homo sapiens OX=9606 GN=KHDRBS3 PE=1 SV=1	48	38776	10	3	5	2	10.4	7.04	1408	1	0	0	555.281	1108.55	2	1108.55	0.0004	0	22.47	0.084	K	YLPELMAEK	D	Oxidation (M)	0.000001000.0	File23647 Spectrum2131 scans: 4660
98	sp|O75525|KHDR3_HUMAN	KH domain-containing, RNA-binding, signal transduction-associated protein 3 OS=Homo sapiens OX=9606 GN=KHDRBS3 PE=1 SV=1	48	38776	10	3	5	2	10.4	7.04	1422	2	0	1	556.291	1110.57	2	1110.55	0.0145	1	0.04	13	K	MSILGKGSMR	D	2 Oxidation (M)	0.1000000010.0	File23647 Spectrum1896 scans: 4412
98	sp|O75525|KHDR3_HUMAN	KH domain-containing, RNA-binding, signal transduction-associated protein 3 OS=Homo sapiens OX=9606 GN=KHDRBS3 PE=1 SV=1	48	38776	10	3	5	2	10.4	7.04	1551	2	0	1	380.224	1137.65	3	1137.66	-0.011	1	8.69	0.79	R	TRGVPAPAITR	G			File23647 Spectrum1851 scans: 4364	emPAI	0.28
99	sp|Q6KB66|K2C80_HUMAN	Keratin, type II cytoskeletal 80 OS=Homo sapiens OX=9606 GN=KRT80 PE=1 SV=2	45	51007	4	1	3	1	7.7	5.58	948	3	0	1	508.773	1015.53	2	1015.53	0.0025	1	8.93	2.6	R	KLVEGEEGR	M			File23647 Spectrum1670 scans: 4153
99	sp|Q6KB66|K2C80_HUMAN	Keratin, type II cytoskeletal 80 OS=Homo sapiens OX=9606 GN=KRT80 PE=1 SV=2	45	51007	4	1	3	1	7.7	5.58	949	3	0	1	508.774	1015.53	2	1015.53	0.0035	1	15.54	0.53	R	KLVEGEEGR	M			File23647 Spectrum1728 scans: 4222
99	sp|Q6KB66|K2C80_HUMAN	Keratin, type II cytoskeletal 80 OS=Homo sapiens OX=9606 GN=KRT80 PE=1 SV=2	45	51007	4	1	3	1	7.7	5.58	2172	10	1	1	642.359	1282.7	2	1282.72	-0.0215	0	0.53	8.5	K	LAQLEAALQQAK	Q			File23647 Spectrum2965 scans: 5538
99	sp|Q6KB66|K2C80_HUMAN	Keratin, type II cytoskeletal 80 OS=Homo sapiens OX=9606 GN=KRT80 PE=1 SV=2	45	51007	4	1	3	1	7.7	5.58	3124	1	1	1	768.865	1535.71	2	1535.71	0.0041	0	45.48	0.00029	K	TAEEQGELAFQDAK	T			File23647 Spectrum1932 scans: 4450	emPAI	0.06
100	sp|O76013|KRT36_HUMAN	Keratin, type I cuticular Ha6 OS=Homo sapiens OX=9606 GN=KRT36 PE=2 SV=1	45	53354	4	2	3	1	6	4.9	179	1	0	0	404.203	806.391	2	806.392	-0.001	0	40.76	0.0016	K	LAADDFR	T			File23647 Spectrum1438 scans: 3869
100	sp|O76013|KRT36_HUMAN	Keratin, type I cuticular Ha6 OS=Homo sapiens OX=9606 GN=KRT36 PE=2 SV=1	45	53354	4	2	3	1	6	4.9	180	1	0	0	404.204	806.393	2	806.392	0.0006	0	26.41	0.044	K	LAADDFR	T			File23647 Spectrum1528 scans: 3964
100	sp|O76013|KRT36_HUMAN	Keratin, type I cuticular Ha6 OS=Homo sapiens OX=9606 GN=KRT36 PE=2 SV=1	45	53354	4	2	3	1	6	4.9	1138	2	0	1	526.268	1050.52	2	1050.53	-0.0139	0	2.47	8.6	R	LEGEIATYR	H			File23647 Spectrum2523 scans: 5071
100	sp|O76013|KRT36_HUMAN	Keratin, type I cuticular Ha6 OS=Homo sapiens OX=9606 GN=KRT36 PE=2 SV=1	45	53354	4	2	3	1	6	4.9	2587	3	1	1	692.384	1382.75	2	1382.76	-0.0106	1	9.3	1.2	R	QLVEADINGLRR	I			File23647 Spectrum4070 scans: 6761	emPAI	0.06
101	sp|Q92764|KRT35_HUMAN	Keratin, type I cuticular Ha5 OS=Homo sapiens OX=9606 GN=KRT35 PE=2 SV=5	45	51640	4	2	3	1	5.9	4.85	179	1	0	0	404.203	806.391	2	806.392	-0.001	0	40.76	0.0016	K	LAADDFR	T			File23647 Spectrum1438 scans: 3869
101	sp|Q92764|KRT35_HUMAN	Keratin, type I cuticular Ha5 OS=Homo sapiens OX=9606 GN=KRT35 PE=2 SV=5	45	51640	4	2	3	1	5.9	4.85	180	1	0	0	404.204	806.393	2	806.392	0.0006	0	26.41	0.044	K	LAADDFR	T			File23647 Spectrum1528 scans: 3964
101	sp|Q92764|KRT35_HUMAN	Keratin, type I cuticular Ha5 OS=Homo sapiens OX=9606 GN=KRT35 PE=2 SV=5	45	51640	4	2	3	1	5.9	4.85	898	6	0	1	500.787	999.559	2	999.56	-0.0006	0	5.93	4.1	R	LVVEIDNAK	L			File23647 Spectrum1970 scans: 4490
101	sp|Q92764|KRT35_HUMAN	Keratin, type I cuticular Ha5 OS=Homo sapiens OX=9606 GN=KRT35 PE=2 SV=5	45	51640	4	2	3	1	5.9	4.85	2463	1	1	1	452.232	1353.67	3	1353.66	0.0108	1	1.92	9.7	K	KNHEEEVNSLR	C			File23647 Spectrum375 scans: 2685	emPAI	0.06
102	sp|Q14525|KT33B_HUMAN	Keratin, type I cuticular Ha3-II OS=Homo sapiens OX=9606 GN=KRT33B PE=1 SV=3	45	47325	3	2	2	1	5.4	4.81	179	1	0	0	404.203	806.391	2	806.392	-0.001	0	40.76	0.0016	K	LAADDFR	T			File23647 Spectrum1438 scans: 3869
102	sp|Q14525|KT33B_HUMAN	Keratin, type I cuticular Ha3-II OS=Homo sapiens OX=9606 GN=KRT33B PE=1 SV=3	45	47325	3	2	2	1	5.4	4.81	180	1	0	0	404.204	806.393	2	806.392	0.0006	0	26.41	0.044	K	LAADDFR	T			File23647 Spectrum1528 scans: 3964
102	sp|Q14525|KT33B_HUMAN	Keratin, type I cuticular Ha3-II OS=Homo sapiens OX=9606 GN=KRT33B PE=1 SV=3	45	47325	3	2	2	1	5.4	4.81	3842	4	1	1	617.962	1850.86	3	1850.87	-0.006	0	1.1	7.3	R	EVEQWFATQTEELNK	Q			File23647 Spectrum227 scans: 2496	emPAI	0.07
103	sp|P47914|RL29_HUMAN	60S ribosomal protein L29 OS=Homo sapiens OX=9606 GN=RPL29 PE=1 SV=2	44	17798	4	1	2	1	13.8	11.66	192	7	1	1	406.752	811.49	2	811.503	-0.0123	1	0.29	4.8	R	NGIKKPR	S			File23647 Spectrum1574 scans: 4016
103	sp|P47914|RL29_HUMAN	60S ribosomal protein L29 OS=Homo sapiens OX=9606 GN=RPL29 PE=1 SV=2	44	17798	4	1	2	1	13.8	11.66	193	6	1	1	406.753	811.491	2	811.503	-0.0116	1	0.53	4.9	R	NGIKKPR	S			File23647 Spectrum1657 scans: 4139
103	sp|P47914|RL29_HUMAN	60S ribosomal protein L29 OS=Homo sapiens OX=9606 GN=RPL29 PE=1 SV=2	44	17798	4	1	2	1	13.8	11.66	194	7	1	1	406.753	811.492	2	811.503	-0.0112	1	0.76	4.7	R	NGIKKPR	S			File23647 Spectrum1611 scans: 4075
103	sp|P47914|RL29_HUMAN	60S ribosomal protein L29 OS=Homo sapiens OX=9606 GN=RPL29 PE=1 SV=2	44	17798	4	1	2	1	13.8	11.66	2562	1	1	1	689.377	1376.74	2	1376.74	-0.0026	0	44.39	0.0005	K	AQAAAPASVPAQAPK	R			File23647 Spectrum606 scans: 2950	emPAI	0.19
104	sp|Q8TF72|SHRM3_HUMAN	Protein Shroom3 OS=Homo sapiens OX=9606 GN=SHROOM3 PE=1 SV=2	43	218321	2	2	1	1	0.5	7.87	637	1	1	1	466.745	931.475	2	931.472	0.0023	1	33.32	0.01	R	SSPATADKR	Q			File23647 Spectrum877 scans: 3246
104	sp|Q8TF72|SHRM3_HUMAN	Protein Shroom3 OS=Homo sapiens OX=9606 GN=SHROOM3 PE=1 SV=2	43	218321	2	2	1	1	0.5	7.87	638	1	1	1	466.745	931.475	2	931.472	0.0027	1	35.78	0.0059	R	SSPATADKR	Q			File23647 Spectrum909 scans: 3299	emPAI	0.01
105	sp|Q8NHM4|TRY6_HUMAN	Putative trypsin-6 OS=Homo sapiens OX=9606 GN=PRSS3P2 PE=5 SV=2	43	27090	3	1	1	1	8.1	5.64	4346	1	1	1	1113.06	2224.11	2	2224.11	-0.0012	0	2.52	5.8	R	LGEHNIEVLEGNEQFINAAK	I			File23647 Spectrum3198 scans: 5787
105	sp|Q8NHM4|TRY6_HUMAN	Putative trypsin-6 OS=Homo sapiens OX=9606 GN=PRSS3P2 PE=5 SV=2	43	27090	3	1	1	1	8.1	5.64	4347	1	1	1	742.378	2224.11	3	2224.11	-0.0011	0	43.05	0.00051	R	LGEHNIEVLEGNEQFINAAK	I			File23647 Spectrum3081 scans: 5660
105	sp|Q8NHM4|TRY6_HUMAN	Putative trypsin-6 OS=Homo sapiens OX=9606 GN=PRSS3P2 PE=5 SV=2	43	27090	3	1	1	1	8.1	5.64	4348	1	1	1	1113.06	2224.11	2	2224.11	-0.0007	0	6.05	2.6	R	LGEHNIEVLEGNEQFINAAK	I			File23647 Spectrum3099 scans: 5683	emPAI	0.12
106	sp|O00712|NFIB_HUMAN	Nuclear factor 1 B-type OS=Homo sapiens OX=9606 GN=NFIB PE=1 SV=2	42	47754	3	1	2	1	4.3	9.01	555	5	0	1	451.746	901.477	2	901.477	0.0003	1	16.26	0.61	R	QADKVWR	L			File23647 Spectrum2693 scans: 5251
106	sp|O00712|NFIB_HUMAN	Nuclear factor 1 B-type OS=Homo sapiens OX=9606 GN=NFIB PE=1 SV=2	42	47754	3	1	2	1	4.3	9.01	1710	1	1	1	587.29	1172.57	2	1172.57	-0.0008	0	42.09	0.00081	K	GIPLESTDGER	L			File23647 Spectrum1447 scans: 3878
106	sp|O00712|NFIB_HUMAN	Nuclear factor 1 B-type OS=Homo sapiens OX=9606 GN=NFIB PE=1 SV=2	42	47754	3	1	2	1	4.3	9.01	1712	9	1	1	587.294	1172.57	2	1172.57	0.0071	0	2.11	9.3	K	GIPLESTDGER	L			File23647 Spectrum3677 scans: 6313	emPAI	0.07
107	sp|Q9NQI0|DDX4_HUMAN	Probable ATP-dependent RNA helicase DDX4 OS=Homo sapiens OX=9606 GN=DDX4 PE=1 SV=2	42	80113	2	1	2	1	2.3	5.62	785	8	0	1	487.234	972.453	2	972.449	0.0041	0	2.05	5.3	K	FSFGTCVR	A			File23647 Spectrum2469 scans: 5015
107	sp|Q9NQI0|DDX4_HUMAN	Probable ATP-dependent RNA helicase DDX4 OS=Homo sapiens OX=9606 GN=DDX4 PE=1 SV=2	42	80113	2	1	2	1	2.3	5.62	1334	1	0	0	547.279	1092.54	2	1092.55	-0.0018	0	41.96	0.0011	K	YLVLDEADR	M			File23647 Spectrum2427 scans: 4971	emPAI	0.04
108	sp|Q86U44|MTA70_HUMAN	N6-adenosine-methyltransferase catalytic subunit OS=Homo sapiens OX=9606 GN=METTL3 PE=1 SV=2	40	65175	2	2	1	1	1.4	5.98	948	2	0	1	508.773	1015.53	2	1015.54	-0.0088	1	26.92	0.041	K	QLDSLRER	L			File23647 Spectrum1670 scans: 4153
108	sp|Q86U44|MTA70_HUMAN	N6-adenosine-methyltransferase catalytic subunit OS=Homo sapiens OX=9606 GN=METTL3 PE=1 SV=2	40	65175	2	2	1	1	1.4	5.98	949	2	0	1	508.774	1015.53	2	1015.54	-0.0077	1	38.86	0.0025	K	QLDSLRER	L			File23647 Spectrum1728 scans: 4222	emPAI	0.05
109	sp|Q96P63|SPB12_HUMAN	Serpin B12 OS=Homo sapiens OX=9606 GN=SERPINB12 PE=1 SV=1	40	46646	5	1	5	1	10.1	5.36	399	1	1	1	430.738	859.461	2	859.458	0.0021	0	15.92	0.72	K	AQILEMR	Y			File23647 Spectrum1993 scans: 4514
109	sp|Q96P63|SPB12_HUMAN	Serpin B12 OS=Homo sapiens OX=9606 GN=SERPINB12 PE=1 SV=1	40	46646	5	1	5	1	10.1	5.36	656	1	1	1	467.767	933.519	2	933.517	0.0016	0	40	0.0012	R	IGFIEEVK	A			File23647 Spectrum2876 scans: 5444
109	sp|Q96P63|SPB12_HUMAN	Serpin B12 OS=Homo sapiens OX=9606 GN=SERPINB12 PE=1 SV=1	40	46646	5	1	5	1	10.1	5.36	791	4	0	1	487.269	972.524	2	972.524	0.0002	1	12.62	1.1	K	GLEELERK	I			File23647 Spectrum1879 scans: 4394
109	sp|Q96P63|SPB12_HUMAN	Serpin B12 OS=Homo sapiens OX=9606 GN=SERPINB12 PE=1 SV=1	40	46646	5	1	5	1	10.1	5.36	2320	7	0	1	658.352	1314.69	2	1314.68	0.0116	1	0.57	17	K	DNLKGLEELER	K			File23647 Spectrum669 scans: 3017
109	sp|Q96P63|SPB12_HUMAN	Serpin B12 OS=Homo sapiens OX=9606 GN=SERPINB12 PE=1 SV=1	40	46646	5	1	5	1	10.1	5.36	3602	1	1	1	876.908	1751.8	2	1751.79	0.0075	0	9.06	1.2	R	QEINFWVECQSQGK	I			File23647 Spectrum3245 scans: 5837	emPAI	0.07
110	sp|P23396|RS3_HUMAN	40S ribosomal protein S3 OS=Homo sapiens OX=9606 GN=RPS3 PE=1 SV=2	39	26842	1	1	1	1	3.7	9.68	1008	1	1	1	515.319	1028.62	2	1028.62	0.0002	0	38.87	0.00058	R	TEIIILATR	T			File23647 Spectrum3178 scans: 5766	emPAI	0.12
111	sp|P07996|TSP1_HUMAN	Thrombospondin-1 OS=Homo sapiens OX=9606 GN=THBS1 PE=1 SV=2	38	133291	2	1	2	1	1.7	4.71	926	1	1	1	505.269	1008.52	2	1008.52	0.0004	0	23.49	0.064	R	AQGYSGLSVK	V			File23647 Spectrum1267 scans: 3689
111	sp|P07996|TSP1_HUMAN	Thrombospondin-1 OS=Homo sapiens OX=9606 GN=THBS1 PE=1 SV=2	38	133291	2	1	2	1	1.7	4.71	1882	1	1	1	604.32	1206.62	2	1206.62	0.0004	0	37.94	0.0026	K	SITLFVQEDR	A			File23647 Spectrum3217 scans: 5807	emPAI	0.05
112	sp|Q96NE9|FRMD6_HUMAN	FERM domain-containing protein 6 OS=Homo sapiens OX=9606 GN=FRMD6 PE=1 SV=1	38	72853	2	1	2	1	3.1	7.12	1156	1	1	1	528.278	1054.54	2	1054.54	0.0015	0	37.6	0.0021	R	HSLSLDDIR	L			File23647 Spectrum1944 scans: 4463
112	sp|Q96NE9|FRMD6_HUMAN	FERM domain-containing protein 6 OS=Homo sapiens OX=9606 GN=FRMD6 PE=1 SV=1	38	72853	2	1	2	1	3.1	7.12	2006	5	0	1	620.324	1238.63	2	1238.66	-0.0216	0	2.57	8	K	QVLHSQCVLR	E			File23647 Spectrum1499 scans: 3933	emPAI	0.05
113	sp|P04003|C4BPA_HUMAN	C4b-binding protein alpha chain OS=Homo sapiens OX=9606 GN=C4BPA PE=1 SV=2	37	69042	2	2	2	2	4.2	7.15	2047	1	1	1	625.342	1248.67	2	1248.67	-0.002	0	38.33	0.002	K	EDVYVVGTVLR	Y			File23647 Spectrum3228 scans: 5819
113	sp|P04003|C4BPA_HUMAN	C4b-binding protein alpha chain OS=Homo sapiens OX=9606 GN=C4BPA PE=1 SV=2	37	69042	2	2	2	2	4.2	7.15	3244	1	1	1	791.358	1580.7	2	1580.7	-0.0034	0	20.13	0.056	R	FSAICQGDGTWSPR	T			File23647 Spectrum2502 scans: 5049	emPAI	0.1
114	sp|Q15517|CDSN_HUMAN	Corneodesmosin OS=Homo sapiens OX=9606 GN=CDSN PE=1 SV=3	37	52288	3	1	2	1	5.1	8.69	1299	1	1	1	544.295	1086.57	2	1086.58	-0.0003	0	8.57	3.1	K	IYPVGYFTK	E			File23647 Spectrum3211 scans: 5801
114	sp|Q15517|CDSN_HUMAN	Corneodesmosin OS=Homo sapiens OX=9606 GN=CDSN PE=1 SV=3	37	52288	3	1	2	1	5.1	8.69	1300	2	1	1	544.296	1086.58	2	1086.58	0.0023	0	2.39	13	K	IYPVGYFTK	E			File23647 Spectrum3134 scans: 5720
114	sp|Q15517|CDSN_HUMAN	Corneodesmosin OS=Homo sapiens OX=9606 GN=CDSN PE=1 SV=3	37	52288	3	1	2	1	5.1	8.69	3383	1	1	1	827.925	1653.84	2	1653.84	0	0	37.11	0.0024	K	GSPGVPSFAAGPPISEGK	Y			File23647 Spectrum2750 scans: 5311	emPAI	0.06
115	sp|Q08554|DSC1_HUMAN	Desmocollin-1 OS=Homo sapiens OX=9606 GN=DSC1 PE=1 SV=2	37	101406	5	2	4	1	3.6	5.25	1446	6	1	1	558.831	1115.65	2	1115.64	0.0101	1	0.68	6.8	R	IDVEILRMK	V			File23647 Spectrum1315 scans: 3739
115	sp|Q08554|DSC1_HUMAN	Desmocollin-1 OS=Homo sapiens OX=9606 GN=DSC1 PE=1 SV=2	37	101406	5	2	4	1	3.6	5.25	1785	1	1	1	594.838	1187.66	2	1187.67	-0.0038	0	28.67	0.017	K	ILQQIPDHPK	H			File23647 Spectrum973 scans: 3375
115	sp|Q08554|DSC1_HUMAN	Desmocollin-1 OS=Homo sapiens OX=9606 GN=DSC1 PE=1 SV=2	37	101406	5	2	4	1	3.6	5.25	1786	1	1	1	396.895	1187.66	3	1187.67	-0.0032	0	31.42	0.0088	K	ILQQIPDHPK	H			File23647 Spectrum957 scans: 3356
115	sp|Q08554|DSC1_HUMAN	Desmocollin-1 OS=Homo sapiens OX=9606 GN=DSC1 PE=1 SV=2	37	101406	5	2	4	1	3.6	5.25	2967	1	1	1	493.579	1477.72	3	1477.72	-0.0001	0	10.52	1.3	K	VQDQDLPNTPHSK	A			File23647 Spectrum303 scans: 2601
115	sp|Q08554|DSC1_HUMAN	Desmocollin-1 OS=Homo sapiens OX=9606 GN=DSC1 PE=1 SV=2	37	101406	5	2	4	1	3.6	5.25	3605	1	1	1	585.289	1752.85	3	1752.85	-0.0013	1	16.2	0.27	R	MKVQDQDLPNTPHSK	A	Oxidation (M)	0.100000000000000.0	File23647 Spectrum231 scans: 2501	emPAI	0.07
116	sp|Q9BYE4|SPR2G_HUMAN	Small proline-rich protein 2G OS=Homo sapiens OX=9606 GN=SPRR2G PE=3 SV=1	37	8779	1	1	1	1	17.8	8.3	3044	1	1	1	753.366	1504.72	2	1504.72	0.001	0	36.62	0.003	K	QPCQPPPVCPTPK	C			File23647 Spectrum724 scans: 3075	emPAI	0.4
117	sp|Q15654|TRIP6_HUMAN	Thyroid receptor-interacting protein 6 OS=Homo sapiens OX=9606 GN=TRIP6 PE=1 SV=3	36	51738	2	1	2	1	7.6	7.19	3616	1	1	1	586.645	1756.91	3	1756.91	0.0002	0	36.04	0.003	R	GTPGPPPAHGAALQPHPR	V			File23647 Spectrum354 scans: 2662
117	sp|Q15654|TRIP6_HUMAN	Thyroid receptor-interacting protein 6 OS=Homo sapiens OX=9606 GN=TRIP6 PE=1 SV=3	36	51738	2	1	2	1	7.6	7.19	4278	1	1	1	542.484	2165.91	4	2165.94	-0.0311	1	4.24	0.57	R	AMGKAYHPGCFTCVVCHR	G	Oxidation (M)	0.010000000000000000.0	File23647 Spectrum173 scans: 2416	emPAI	0.06
118	sp|Q06830|PRDX1_HUMAN	Peroxiredoxin-1 OS=Homo sapiens OX=9606 GN=PRDX1 PE=1 SV=1	35	22324	1	1	1	1	5.5	8.27	1900	1	1	1	606.341	1210.67	2	1210.67	0.0003	0	35.39	0.0029	R	QITVNDLPVGR	S			File23647 Spectrum2477 scans: 5023	emPAI	0.15
119	sp|A0A0C4DH55|KVD07_HUMAN	Immunoglobulin kappa variable 3D-7 OS=Homo sapiens OX=9606 GN=IGKV3D-7 PE=3 SV=5	35	13254	1	1	1	1	7.6	5.63	871	1	1	1	497.291	992.567	2	992.566	0.0018	0	35.01	0.0023	R	LLIYGASTR	A			File23647 Spectrum2103 scans: 4630	emPAI	0.26
120	sp|P62979|RS27A_HUMAN	Ubiquitin-40S ribosomal protein S27a OS=Homo sapiens OX=9606 GN=RPS27A PE=1 SV=2	35	18296	4	2	3	2	17.9	9.68	96	1	1	0	383.219	764.424	2	764.426	-0.0009	0	28.68	0.017	-	MQIFVK	T			File23647 Spectrum2323 scans: 4861
120	sp|P62979|RS27A_HUMAN	Ubiquitin-40S ribosomal protein S27a OS=Homo sapiens OX=9606 GN=RPS27A PE=1 SV=2	35	18296	4	2	3	2	17.9	9.68	1266	1	1	0	541.28	1080.55	2	1080.55	0.0009	0	18.5	0.23	R	TLSDYNIQK	E			File23647 Spectrum1327 scans: 3752
120	sp|P62979|RS27A_HUMAN	Ubiquitin-40S ribosomal protein S27a OS=Homo sapiens OX=9606 GN=RPS27A PE=1 SV=2	35	18296	4	2	3	2	17.9	9.68	3081	1	1	0	762.394	1522.77	2	1522.77	-0.0008	1	14.92	0.44	K	IQDKEGIPPDQQR	L			File23647 Spectrum229 scans: 2499
120	sp|P62979|RS27A_HUMAN	Ubiquitin-40S ribosomal protein S27a OS=Homo sapiens OX=9606 GN=RPS27A PE=1 SV=2	35	18296	4	2	3	2	17.9	9.68	3084	1	1	0	508.599	1522.77	3	1522.77	0.0008	1	27.67	0.024	K	IQDKEGIPPDQQR	L			File23647 Spectrum249 scans: 2527	emPAI	0.66
121	sp|P0CG47|UBB_HUMAN	Polyubiquitin-B OS=Homo sapiens OX=9606 GN=UBB PE=1 SV=1	35	25803	5	2	4	2	17.9	6.86	96	1	0	0	383.219	764.424	2	764.426	-0.0009	0	28.68	0.017	-	MQIFVK	T			File23647 Spectrum2323 scans: 4861
121	sp|P0CG47|UBB_HUMAN	Polyubiquitin-B OS=Homo sapiens OX=9606 GN=UBB PE=1 SV=1	35	25803	5	2	4	2	17.9	6.86	1266	1	0	0	541.28	1080.55	2	1080.55	0.0009	0	18.5	0.23	R	TLSDYNIQK	E			File23647 Spectrum1327 scans: 3752
121	sp|P0CG47|UBB_HUMAN	Polyubiquitin-B OS=Homo sapiens OX=9606 GN=UBB PE=1 SV=1	35	25803	5	2	4	2	17.9	6.86	2568	6	1	1	690.393	1378.77	2	1378.76	0.0074	1	0.44	6.9	R	GGMQIFVKTLTGK	T			File23647 Spectrum3286 scans: 5880
121	sp|P0CG47|UBB_HUMAN	Polyubiquitin-B OS=Homo sapiens OX=9606 GN=UBB PE=1 SV=1	35	25803	5	2	4	2	17.9	6.86	3081	1	0	0	762.394	1522.77	2	1522.77	-0.0008	1	14.92	0.44	K	IQDKEGIPPDQQR	L			File23647 Spectrum229 scans: 2499
121	sp|P0CG47|UBB_HUMAN	Polyubiquitin-B OS=Homo sapiens OX=9606 GN=UBB PE=1 SV=1	35	25803	5	2	4	2	17.9	6.86	3084	1	0	0	508.599	1522.77	3	1522.77	0.0008	1	27.67	0.024	K	IQDKEGIPPDQQR	L			File23647 Spectrum249 scans: 2527	emPAI	0.44
122	sp|Q9NRL3|STRN4_HUMAN	Striatin-4 OS=Homo sapiens OX=9606 GN=STRN4 PE=1 SV=2	35	81287	1	1	1	1	1.2	5.21	890	2	0	1	499.803	997.592	2	997.592	-0.0002	0	34.66	0.0027	K	LQGILADLR	D			File23647 Spectrum2915 scans: 5485	emPAI	0.04
123	sp|P0C869|PA24B_HUMAN	Cytosolic phospholipase A2 beta OS=Homo sapiens OX=9606 GN=PLA2G4B PE=1 SV=2	35	89006	1	1	1	1	1	5.64	779	2	0	1	486.761	971.507	2	971.515	-0.0082	1	34.58	0.0051	R	QELAERAR	L			File23647 Spectrum887 scans: 3262	emPAI	0.04
124	sp|P06702|S10A9_HUMAN	Protein S100-A9 OS=Homo sapiens OX=9606 GN=S100A9 PE=1 SV=1	34	13291	2	1	2	1	17.5	5.71	480	4	1	1	439.242	876.47	2	876.471	-0.0009	0	8.65	2.4	K	DLQNFLK	K			File23647 Spectrum3303 scans: 5898
124	sp|P06702|S10A9_HUMAN	Protein S100-A9 OS=Homo sapiens OX=9606 GN=S100A9 PE=1 SV=1	34	13291	2	1	2	1	17.5	5.71	2909	1	1	1	728.367	1454.72	2	1454.72	0.0039	0	33.9	0.0059	K	LGHPDTLNQGEFK	E			File23647 Spectrum1290 scans: 3713	emPAI	0.26
125	sp|Q01844|EWS_HUMAN	RNA-binding protein EWS OS=Homo sapiens OX=9606 GN=EWSR1 PE=1 SV=1	34	68721	2	2	1	1	1.4	9.37	972	2	0	1	511.751	1021.49	2	1021.49	0	0	29.1	0.016	K	AAVEWFDGK	D			File23647 Spectrum3582 scans: 6212
125	sp|Q01844|EWS_HUMAN	RNA-binding protein EWS OS=Homo sapiens OX=9606 GN=EWSR1 PE=1 SV=1	34	68721	2	2	1	1	1.4	9.37	973	2	0	1	511.751	1021.49	2	1021.49	0.0008	0	28.71	0.02	K	AAVEWFDGK	D			File23647 Spectrum3655 scans: 6289	emPAI	0.05
126	sp|P39023|RL3_HUMAN	60S ribosomal protein L3 OS=Homo sapiens OX=9606 GN=RPL3 PE=1 SV=2	33	46365	1	1	1	1	2.2	10.19	823	1	1	1	492.275	982.535	2	982.535	0.0002	0	32.72	0.0062	R	HGSLGFLPR	K			File23647 Spectrum2199 scans: 4731	emPAI	0.07
127	sp|P14784|IL2RB_HUMAN	Interleukin-2 receptor subunit beta OS=Homo sapiens OX=9606 GN=IL2RB PE=1 SV=1	32	61820	10	4	2	1	6.4	4.93	782	1	0	1	487.234	972.453	2	972.47	-0.0172	0	26.01	0.021	R	MPPSLQER	V	Oxidation (M)	0.10000000.0	File23647 Spectrum2546 scans: 5096
127	sp|P14784|IL2RB_HUMAN	Interleukin-2 receptor subunit beta OS=Homo sapiens OX=9606 GN=IL2RB PE=1 SV=1	32	61820	10	4	2	1	6.4	4.93	783	1	0	1	487.234	972.453	2	972.47	-0.0171	0	21.89	0.055	R	MPPSLQER	V	Oxidation (M)	0.10000000.0	File23647 Spectrum2619 scans: 5174
127	sp|P14784|IL2RB_HUMAN	Interleukin-2 receptor subunit beta OS=Homo sapiens OX=9606 GN=IL2RB PE=1 SV=1	32	61820	10	4	2	1	6.4	4.93	784	2	0	1	487.234	972.453	2	972.47	-0.0171	0	14.03	0.34	R	MPPSLQER	V	Oxidation (M)	0.10000000.0	File23647 Spectrum3048 scans: 5625
127	sp|P14784|IL2RB_HUMAN	Interleukin-2 receptor subunit beta OS=Homo sapiens OX=9606 GN=IL2RB PE=1 SV=1	32	61820	10	4	2	1	6.4	4.93	785	2	0	1	487.234	972.453	2	972.47	-0.017	0	24.74	0.029	R	MPPSLQER	V	Oxidation (M)	0.10000000.0	File23647 Spectrum2469 scans: 5015
127	sp|P14784|IL2RB_HUMAN	Interleukin-2 receptor subunit beta OS=Homo sapiens OX=9606 GN=IL2RB PE=1 SV=1	32	61820	10	4	2	1	6.4	4.93	786	2	0	1	487.234	972.453	2	972.47	-0.0168	0	22.49	0.045	R	MPPSLQER	V	Oxidation (M)	0.10000000.0	File23647 Spectrum2697 scans: 5256
127	sp|P14784|IL2RB_HUMAN	Interleukin-2 receptor subunit beta OS=Homo sapiens OX=9606 GN=IL2RB PE=1 SV=1	32	61820	10	4	2	1	6.4	4.93	787	2	0	1	487.234	972.453	2	972.47	-0.0166	0	13.76	0.34	R	MPPSLQER	V	Oxidation (M)	0.10000000.0	File23647 Spectrum2861 scans: 5428
127	sp|P14784|IL2RB_HUMAN	Interleukin-2 receptor subunit beta OS=Homo sapiens OX=9606 GN=IL2RB PE=1 SV=1	32	61820	10	4	2	1	6.4	4.93	788	1	0	1	487.234	972.453	2	972.47	-0.0166	0	25.1	0.025	R	MPPSLQER	V	Oxidation (M)	0.10000000.0	File23647 Spectrum3186 scans: 5775
127	sp|P14784|IL2RB_HUMAN	Interleukin-2 receptor subunit beta OS=Homo sapiens OX=9606 GN=IL2RB PE=1 SV=1	32	61820	10	4	2	1	6.4	4.93	789	1	0	1	487.234	972.454	2	972.47	-0.0163	0	17.64	0.13	R	MPPSLQER	V	Oxidation (M)	0.10000000.0	File23647 Spectrum2934 scans: 5505
127	sp|P14784|IL2RB_HUMAN	Interleukin-2 receptor subunit beta OS=Homo sapiens OX=9606 GN=IL2RB PE=1 SV=1	32	61820	10	4	2	1	6.4	4.93	790	1	0	1	487.235	972.455	2	972.47	-0.0151	0	18.14	0.14	R	MPPSLQER	V	Oxidation (M)	0.10000000.0	File23647 Spectrum2778 scans: 5341
127	sp|P14784|IL2RB_HUMAN	Interleukin-2 receptor subunit beta OS=Homo sapiens OX=9606 GN=IL2RB PE=1 SV=1	32	61820	10	4	2	1	6.4	4.93	4691	1	1	1	632.287	3156.4	5	3156.43	-0.0265	1	8.06	0.48	R	ANISCVWSQDGALQDTSCQVHAWPDRR	R			File23647 Spectrum4 scans: 2070	emPAI	0.05
128	sp|Q14103|HNRPD_HUMAN	Heterogeneous nuclear ribonucleoprotein D0 OS=Homo sapiens OX=9606 GN=HNRNPD PE=1 SV=1	32	38581	1	1	1	1	3.9	7.62	2989	1	1	1	744.879	1487.74	2	1487.75	-0.0074	0	31.65	0.0099	K	IFVGGLSPDTPEEK	I			File23647 Spectrum2635 scans: 5190	emPAI	0.09
129	sp|P78559|MAP1A_HUMAN	Microtubule-associated protein 1A OS=Homo sapiens OX=9606 GN=MAP1A PE=1 SV=6	31	306781	3	1	2	1	0.7	4.85	535	5	1	1	449.777	897.539	2	897.528	0.011	0	4.04	2.4	K	TGIVLPNGK	E			File23647 Spectrum1197 scans: 3615
129	sp|P78559|MAP1A_HUMAN	Microtubule-associated protein 1A OS=Homo sapiens OX=9606 GN=MAP1A PE=1 SV=6	31	306781	3	1	2	1	0.7	4.85	536	9	1	1	449.777	897.539	2	897.528	0.011	0	0.45	5.4	K	TGIVLPNGK	E			File23647 Spectrum1358 scans: 3785
129	sp|P78559|MAP1A_HUMAN	Microtubule-associated protein 1A OS=Homo sapiens OX=9606 GN=MAP1A PE=1 SV=6	31	306781	3	1	2	1	0.7	4.85	1002	1	1	0	514.803	1027.59	2	1027.59	0.0009	0	31.37	0.0088	R	AVLDALLEGK	A			File23647 Spectrum3777 scans: 6420	emPAI	0.01
130	sp|P46821|MAP1B_HUMAN	Microtubule-associated protein 1B OS=Homo sapiens OX=9606 GN=MAP1B PE=1 SV=2	31	271665	4	1	4	1	2.1	4.73	1002	1	0	0	514.803	1027.59	2	1027.59	0.0009	0	31.37	0.0088	R	AVLDALLEGK	A			File23647 Spectrum3777 scans: 6420
130	sp|P46821|MAP1B_HUMAN	Microtubule-associated protein 1B OS=Homo sapiens OX=9606 GN=MAP1B PE=1 SV=2	31	271665	4	1	4	1	2.1	4.73	1455	2	1	1	560.298	1118.58	2	1118.57	0.0126	1	2.75	10	K	NAANASASKSAK	T			File23647 Spectrum4224 scans: 6964
130	sp|P46821|MAP1B_HUMAN	Microtubule-associated protein 1B OS=Homo sapiens OX=9606 GN=MAP1B PE=1 SV=2	31	271665	4	1	4	1	2.1	4.73	3782	2	1	1	912.407	1822.8	2	1822.77	0.0334	0	0.5	6.6	K	EMQYFMQQWTGTNK	D	2 Oxidation (M)	0.01000100000000.0	File23647 Spectrum3294 scans: 5889
130	sp|P46821|MAP1B_HUMAN	Microtubule-associated protein 1B OS=Homo sapiens OX=9606 GN=MAP1B PE=1 SV=2	31	271665	4	1	4	1	2.1	4.73	4009	6	1	1	966.931	1931.85	2	1931.87	-0.0267	1	2.14	3.3	K	TTRTPEEGGYSYDISEK	T			File23647 Spectrum3191 scans: 5780	emPAI	0.01
131	sp|P12956|XRCC6_HUMAN	X-ray repair cross-complementing protein 6 OS=Homo sapiens OX=9606 GN=XRCC6 PE=1 SV=2	31	70084	4	2	4	2	6.1	6.23	913	1	1	1	503.285	1004.55	2	1004.55	0.0004	0	29.26	0.015	R	ILELDQFK	G			File23647 Spectrum3317 scans: 5913
131	sp|P12956|XRCC6_HUMAN	X-ray repair cross-complementing protein 6 OS=Homo sapiens OX=9606 GN=XRCC6 PE=1 SV=2	31	70084	4	2	4	2	6.1	6.23	921	1	0	1	504.27	1006.52	2	1006.53	-0.0088	0	22.44	0.12	R	LGSLVDEFK	E			File23647 Spectrum3156 scans: 5743
131	sp|P12956|XRCC6_HUMAN	X-ray repair cross-complementing protein 6 OS=Homo sapiens OX=9606 GN=XRCC6 PE=1 SV=2	31	70084	4	2	4	2	6.1	6.23	1240	1	1	1	537.286	1072.56	2	1072.56	-0.0012	0	13.12	1	K	IMATPEQVGK	M			File23647 Spectrum975 scans: 3378
131	sp|P12956|XRCC6_HUMAN	X-ray repair cross-complementing protein 6 OS=Homo sapiens OX=9606 GN=XRCC6 PE=1 SV=2	31	70084	4	2	4	2	6.1	6.23	1709	1	1	1	586.848	1171.68	2	1171.68	0.0008	1	22.88	0.039	K	KQELLEALTK	H			File23647 Spectrum2452 scans: 4997	emPAI	0.1
132	sp|Q08380|LG3BP_HUMAN	Galectin-3-binding protein OS=Homo sapiens OX=9606 GN=LGALS3BP PE=1 SV=1	31	66202	3	1	3	1	5.5	5.13	1518	1	1	1	566.341	1130.67	2	1130.67	0.0009	1	18.21	0.081	R	RIDITLSSVK	C			File23647 Spectrum2126 scans: 4654
132	sp|Q08380|LG3BP_HUMAN	Galectin-3-binding protein OS=Homo sapiens OX=9606 GN=LGALS3BP PE=1 SV=1	31	66202	3	1	3	1	5.5	5.13	1876	2	1	1	603.78	1205.55	2	1205.55	-0.0003	0	6.28	2	K	AVDTWSWGER	A			File23647 Spectrum3150 scans: 5737
132	sp|Q08380|LG3BP_HUMAN	Galectin-3-binding protein OS=Homo sapiens OX=9606 GN=LGALS3BP PE=1 SV=1	31	66202	3	1	3	1	5.5	5.13	2367	1	1	1	663.831	1325.65	2	1325.65	0.0013	0	28.72	0.019	R	ASHEEVEGLVEK	I			File23647 Spectrum1041 scans: 3451	emPAI	0.1
133	sp|Q5T750|XP32_HUMAN	Skin-specific protein 32 OS=Homo sapiens OX=9606 GN=XP32 PE=1 SV=1	31	28557	1	1	1	1	3.2	8.41	478	1	1	1	438.75	875.486	2	875.486	0	0	30.56	0.014	R	TFGVSPLR	R			File23647 Spectrum2273 scans: 4809	emPAI	0.12
134	sp|P07196|NFL_HUMAN	Neurofilament light polypeptide OS=Homo sapiens OX=9606 GN=NEFL PE=1 SV=3	30	61536	3	1	3	1	6.1	4.64	1317	3	1	1	546.26	1090.5	2	1090.53	-0.0211	1	6.7	2.4	R	AAKDEVSESR	R			File23647 Spectrum1059 scans: 3470
134	sp|P07196|NFL_HUMAN	Neurofilament light polypeptide OS=Homo sapiens OX=9606 GN=NEFL PE=1 SV=3	30	61536	3	1	3	1	6.1	4.64	1468	1	0	0	561.296	1120.58	2	1120.58	0.0006	0	30.45	0.016	K	EYQDLLNVK	M			File23647 Spectrum2685 scans: 5243
134	sp|P07196|NFL_HUMAN	Neurofilament light polypeptide OS=Homo sapiens OX=9606 GN=NEFL PE=1 SV=3	30	61536	3	1	3	1	6.1	4.64	3208	3	1	1	782.852	1563.69	2	1563.72	-0.0297	0	1.34	4.5	K	QNADISAMQDTINK	L	Oxidation (M)	0.00000001000000.0	File23647 Spectrum3505 scans: 6127	emPAI	0.05
135	sp|P07197|NFM_HUMAN	Neurofilament medium polypeptide OS=Homo sapiens OX=9606 GN=NEFM PE=1 SV=3	30	102468	3	1	2	1	1.7	4.9	236	10	0	1	414.218	826.422	2	826.423	-0.0006	0	2.31	7.1	R	FAGYIEK	V			File23647 Spectrum2466 scans: 5012
135	sp|P07197|NFM_HUMAN	Neurofilament medium polypeptide OS=Homo sapiens OX=9606 GN=NEFM PE=1 SV=3	30	102468	3	1	2	1	1.7	4.9	237	10	0	1	414.218	826.422	2	826.423	-0.0002	0	1.2	9.2	R	FAGYIEK	V			File23647 Spectrum2388 scans: 4930
135	sp|P07197|NFM_HUMAN	Neurofilament medium polypeptide OS=Homo sapiens OX=9606 GN=NEFM PE=1 SV=3	30	102468	3	1	2	1	1.7	4.9	1468	1	0	0	561.296	1120.58	2	1120.58	0.0006	0	30.45	0.016	R	EYQDLLNVK	M			File23647 Spectrum2685 scans: 5243	emPAI	0.03
136	sp|Q16352|AINX_HUMAN	Alpha-internexin OS=Homo sapiens OX=9606 GN=INA PE=1 SV=2	30	55528	2	1	2	1	3.6	5.34	1468	1	0	0	561.296	1120.58	2	1120.58	0.0006	0	30.45	0.016	R	EYQDLLNVK	M			File23647 Spectrum2685 scans: 5243
136	sp|Q16352|AINX_HUMAN	Alpha-internexin OS=Homo sapiens OX=9606 GN=INA PE=1 SV=2	30	55528	2	1	2	1	3.6	5.34	1483	2	1	1	562.785	1123.56	2	1123.57	-0.017	0	0.64	11	K	VHQLETQNR	A			File23647 Spectrum933 scans: 3330	emPAI	0.06
137	sp|Q13162|PRDX4_HUMAN	Peroxiredoxin-4 OS=Homo sapiens OX=9606 GN=PRDX4 PE=1 SV=1	30	30749	1	1	1	1	3.7	5.86	1907	1	1	1	606.816	1211.62	2	1211.62	-0.001	0	30.45	0.011	R	LVQAFQYTDK	H			File23647 Spectrum2115 scans: 4643	emPAI	0.11
138	sp|Q00577|PURA_HUMAN	Transcriptional activator protein Pur-alpha OS=Homo sapiens OX=9606 GN=PURA PE=1 SV=2	29	35003	1	1	1	1	2.8	6.07	1175	1	1	1	530.759	1059.5	2	1059.5	0.0001	0	29.11	0.016	R	FFFDVGSNK	Y			File23647 Spectrum3703 scans: 6341	emPAI	0.09
139	sp|Q6ZR08|DYH12_HUMAN	Dynein heavy chain 12, axonemal OS=Homo sapiens OX=9606 GN=DNAH12 PE=2 SV=2	29	359792	5	1	4	1	1.5	5.85	48	6	1	1	366.72	731.426	2	731.429	-0.0035	1	5.14	5.2	K	LSKQTR	T			File23647 Spectrum2955 scans: 5527
139	sp|Q6ZR08|DYH12_HUMAN	Dynein heavy chain 12, axonemal OS=Homo sapiens OX=9606 GN=DNAH12 PE=2 SV=2	29	359792	5	1	4	1	1.5	5.85	1417	1	1	1	555.74	1109.47	2	1109.45	0.0168	0	29.02	0.0047	K	WECPFDEK	G			File23647 Spectrum3146 scans: 5733
139	sp|Q6ZR08|DYH12_HUMAN	Dynein heavy chain 12, axonemal OS=Homo sapiens OX=9606 GN=DNAH12 PE=2 SV=2	29	359792	5	1	4	1	1.5	5.85	3413	1	1	1	833.95	1665.88	2	1665.91	-0.029	1	6.46	2.1	K	HTMIRLFVHEVLR	V	Oxidation (M)	0.0010000000000.0	File23647 Spectrum2718 scans: 5278
139	sp|Q6ZR08|DYH12_HUMAN	Dynein heavy chain 12, axonemal OS=Homo sapiens OX=9606 GN=DNAH12 PE=2 SV=2	29	359792	5	1	4	1	1.5	5.85	4434	1	1	1	586.051	2340.18	4	2340.21	-0.0359	1	1.9	6.7	K	YAYEYLGNSPRLVITPLTDR	C			File23647 Spectrum3239 scans: 5831
139	sp|Q6ZR08|DYH12_HUMAN	Dynein heavy chain 12, axonemal OS=Homo sapiens OX=9606 GN=DNAH12 PE=2 SV=2	29	359792	5	1	4	1	1.5	5.85	4438	4	1	1	586.052	2340.18	4	2340.21	-0.0315	1	0.28	9.4	K	YAYEYLGNSPRLVITPLTDR	C			File23647 Spectrum2974 scans: 5547	emPAI	0.01
140	sp|O00338|ST1C2_HUMAN	Sulfotransferase 1C2 OS=Homo sapiens OX=9606 GN=SULT1C2 PE=1 SV=1	29	35142	3	2	1	1	4.1	7.12	2583	2	0	1	692.346	1382.68	2	1382.69	-0.0097	0	24.9	0.049	K	SILDQSISSFMR	K			File23647 Spectrum3613 scans: 6245
140	sp|O00338|ST1C2_HUMAN	Sulfotransferase 1C2 OS=Homo sapiens OX=9606 GN=SULT1C2 PE=1 SV=1	29	35142	3	2	1	1	4.1	7.12	2584	3	0	1	692.348	1382.68	2	1382.69	-0.0055	0	3.14	7.5	K	SILDQSISSFMR	K			File23647 Spectrum3543 scans: 6169
140	sp|O00338|ST1C2_HUMAN	Sulfotransferase 1C2 OS=Homo sapiens OX=9606 GN=SULT1C2 PE=1 SV=1	29	35142	3	2	1	1	4.1	7.12	2586	2	0	1	692.348	1382.68	2	1382.69	-0.0043	0	27.75	0.026	K	SILDQSISSFMR	K			File23647 Spectrum3679 scans: 6316	emPAI	0.1
141	sp|Q9P0W8|SPAT7_HUMAN	Spermatogenesis-associated protein 7 OS=Homo sapiens OX=9606 GN=SPATA7 PE=1 SV=3	28	68190	3	1	3	1	5.8	5.9	61	1	1	1	372.224	742.434	2	742.434	-0.0001	0	28.46	0.029	R	ATSVLPR	Y			File23647 Spectrum1249 scans: 3670
141	sp|Q9P0W8|SPAT7_HUMAN	Spermatogenesis-associated protein 7 OS=Homo sapiens OX=9606 GN=SPATA7 PE=1 SV=3	28	68190	3	1	3	1	5.8	5.9	1655	3	1	1	581.858	1161.7	2	1161.68	0.0203	1	0.85	1.9	K	MRHLLHVLK	V	Oxidation (M)	0.100000000.0	File23647 Spectrum1033 scans: 3442
141	sp|Q9P0W8|SPAT7_HUMAN	Spermatogenesis-associated protein 7 OS=Homo sapiens OX=9606 GN=SPATA7 PE=1 SV=3	28	68190	3	1	3	1	5.8	5.9	4251	6	1	1	1065.48	2128.95	2	2128.98	-0.0371	1	0.26	4.6	K	EEMNGFSSFARSLVPSSER	L			File23647 Spectrum4722 scans: 7931	emPAI	0.05
142	sp|P20930|FILA_HUMAN	Filaggrin OS=Homo sapiens OX=9606 GN=FLG PE=1 SV=3	28	435036	3	1	3	1	0.9	9.24	1848	1	1	1	601.296	1200.58	2	1200.58	0.0008	0	27.54	0.023	K	LAQAYYESTR	K			File23647 Spectrum1056 scans: 3466
142	sp|P20930|FILA_HUMAN	Filaggrin OS=Homo sapiens OX=9606 GN=FLG PE=1 SV=3	28	435036	3	1	3	1	0.9	9.24	2229	8	1	1	648.814	1295.61	2	1295.6	0.0162	0	2.06	7.4	R	HSQSGQGQSAGPR	T			File23647 Spectrum2675 scans: 5232
142	sp|P20930|FILA_HUMAN	Filaggrin OS=Homo sapiens OX=9606 GN=FLG PE=1 SV=3	28	435036	3	1	3	1	0.9	9.24	2421	4	0	1	671.786	1341.56	2	1341.58	-0.0228	1	0.45	2.3	K	TYDKEQSGDGSR	H			File23647 Spectrum1014 scans: 3422	emPAI	0.01
143	sp|Q9NW38|FANCL_HUMAN	E3 ubiquitin-protein ligase FANCL OS=Homo sapiens OX=9606 GN=FANCL PE=1 SV=2	27	43561	1	1	1	1	2.4	6.02	734	1	1	1	480.27	958.525	2	958.545	-0.0192	0	27.32	0.04	M	AVTEASLLR	Q			File23647 Spectrum2125 scans: 4653	emPAI	0.08
144	sp|P68871|HBB_HUMAN	Hemoglobin subunit beta OS=Homo sapiens OX=9606 GN=HBB PE=1 SV=2	26	16102	1	1	1	1	8.8	6.75	2310	1	1	1	657.838	1313.66	2	1313.66	0.0033	0	26.5	0.03	K	VNVDEVGGEALGR	L			File23647 Spectrum2053 scans: 4577	emPAI	0.21
145	sp|Q6UWP8|SBSN_HUMAN	Suprabasin OS=Homo sapiens OX=9606 GN=SBSN PE=1 SV=2	26	60562	2	1	1	1	3.1	6.5	3628	1	1	1	441.714	1762.83	4	1762.82	0.0008	0	15.28	0.41	R	FGQGVHHAAGQAGNEAGR	F			File23647 Spectrum64 scans: 2234
145	sp|Q6UWP8|SBSN_HUMAN	Suprabasin OS=Homo sapiens OX=9606 GN=SBSN PE=1 SV=2	26	60562	2	1	1	1	3.1	6.5	3629	1	1	1	588.616	1762.83	3	1762.82	0.0011	0	26.36	0.032	R	FGQGVHHAAGQAGNEAGR	F			File23647 Spectrum59 scans: 2226	emPAI	0.05
146	sp|P50402|EMD_HUMAN	Emerin OS=Homo sapiens OX=9606 GN=EMD PE=1 SV=1	26	29033	2	1	2	1	8.7	5.29	1814	1	1	1	597.821	1193.63	2	1193.63	-0.0027	1	25.74	0.039	K	KEDALLYQSK	G			File23647 Spectrum1001 scans: 3408
146	sp|P50402|EMD_HUMAN	Emerin OS=Homo sapiens OX=9606 GN=EMD PE=1 SV=1	26	29033	2	1	2	1	8.7	5.29	2048	1	1	1	625.787	1249.56	2	1249.56	0.001	0	2.61	5.1	R	TYGEPESAGPSR	A			File23647 Spectrum388 scans: 2700	emPAI	0.11
147	sp|P31151|S10A7_HUMAN	Protein S100-A7 OS=Homo sapiens OX=9606 GN=S100A7 PE=1 SV=4	25	11578	1	1	1	1	10.9	6.28	2079	1	1	1	628.812	1255.61	2	1255.61	0.0008	0	25.23	0.041	K	GTNYLADVFEK	K			File23647 Spectrum3811 scans: 6458	emPAI	0.3
148	sp|P13010|XRCC5_HUMAN	X-ray repair cross-complementing protein 5 OS=Homo sapiens OX=9606 GN=XRCC5 PE=1 SV=3	25	83222	3	1	2	1	2.9	5.55	1017	2	0	1	516.303	1030.59	2	1030.61	-0.0152	0	1.09	8.3	K	TLFPLIEAK	K			File23647 Spectrum2593 scans: 5145
148	sp|P13010|XRCC5_HUMAN	X-ray repair cross-complementing protein 5 OS=Homo sapiens OX=9606 GN=XRCC5 PE=1 SV=3	25	83222	3	1	2	1	2.9	5.55	1018	1	1	1	516.31	1030.61	2	1030.61	0	0	25.19	0.017	K	TLFPLIEAK	K			File23647 Spectrum4016 scans: 6701
148	sp|P13010|XRCC5_HUMAN	X-ray repair cross-complementing protein 5 OS=Homo sapiens OX=9606 GN=XRCC5 PE=1 SV=3	25	83222	3	1	2	1	2.9	5.55	2570	1	1	1	690.847	1379.68	2	1379.68	-0.0024	0	11.57	1	K	TDTLEDLFPTTK	I			File23647 Spectrum3901 scans: 6565	emPAI	0.04
149	sp|Q96Q27|ASB2_HUMAN	Ankyrin repeat and SOCS box protein 2 OS=Homo sapiens OX=9606 GN=ASB2 PE=1 SV=1	25	65898	4	1	3	1	5.5	7.55	609	3	0	1	461.735	921.455	2	921.467	-0.0115	1	8.26	2.2	R	ARLYEDR	R			File23647 Spectrum1142 scans: 3558
149	sp|Q96Q27|ASB2_HUMAN	Ankyrin repeat and SOCS box protein 2 OS=Homo sapiens OX=9606 GN=ASB2 PE=1 SV=1	25	65898	4	1	3	1	5.5	7.55	2521	2	0	1	683.32	1364.63	2	1364.65	-0.0241	1	11.96	0.73	K	DGDEEALKTMIK	E	Oxidation (M)	0.000000000100.0	File23647 Spectrum968 scans: 3369
149	sp|Q96Q27|ASB2_HUMAN	Ankyrin repeat and SOCS box protein 2 OS=Homo sapiens OX=9606 GN=ASB2 PE=1 SV=1	25	65898	4	1	3	1	5.5	7.55	2522	2	0	1	683.323	1364.63	2	1364.65	-0.0187	1	25.1	0.036	K	DGDEEALKTMIK	E	Oxidation (M)	0.000000000100.0	File23647 Spectrum1037 scans: 3447
149	sp|Q96Q27|ASB2_HUMAN	Ankyrin repeat and SOCS box protein 2 OS=Homo sapiens OX=9606 GN=ASB2 PE=1 SV=1	25	65898	4	1	3	1	5.5	7.55	2934	4	1	1	733.893	1465.77	2	1465.75	0.018	0	2.16	8	R	NHDEVLEALLSAR	F			File23647 Spectrum2004 scans: 4526	emPAI	0.05
150	sp|P52272|HNRPM_HUMAN	Heterogeneous nuclear ribonucleoprotein M OS=Homo sapiens OX=9606 GN=HNRNPM PE=1 SV=3	25	77749	6	1	5	1	6.2	8.84	778	2	1	1	486.699	971.383	2	971.395	-0.012	0	2.43	0.71	R	FGSGMNMGR	I	Oxidation (M)	0.000010000.0	File23647 Spectrum2354 scans: 4894
150	sp|P52272|HNRPM_HUMAN	Heterogeneous nuclear ribonucleoprotein M OS=Homo sapiens OX=9606 GN=HNRNPM PE=1 SV=3	25	77749	6	1	5	1	6.2	8.84	1211	3	0	1	533.753	1065.49	2	1065.51	-0.0208	0	8.51	1.9	R	FEPYANPTK	R			File23647 Spectrum1920 scans: 4438
150	sp|P52272|HNRPM_HUMAN	Heterogeneous nuclear ribonucleoprotein M OS=Homo sapiens OX=9606 GN=HNRNPM PE=1 SV=3	25	77749	6	1	5	1	6.2	8.84	1212	2	0	1	533.753	1065.49	2	1065.51	-0.0208	0	10.2	1.3	R	FEPYANPTK	R			File23647 Spectrum1847 scans: 4360
150	sp|P52272|HNRPM_HUMAN	Heterogeneous nuclear ribonucleoprotein M OS=Homo sapiens OX=9606 GN=HNRNPM PE=1 SV=3	25	77749	6	1	5	1	6.2	8.84	1929	8	0	1	611.825	1221.64	2	1221.61	0.0212	1	2.05	9.5	R	FEPYANPTKR	Y			File23647 Spectrum849 scans: 3209
150	sp|P52272|HNRPM_HUMAN	Heterogeneous nuclear ribonucleoprotein M OS=Homo sapiens OX=9606 GN=HNRNPM PE=1 SV=3	25	77749	6	1	5	1	6.2	8.84	2108	2	1	1	632.85	1263.68	2	1263.69	-0.0015	0	2.39	6.6	R	AFITNIPFDVK	W			File23647 Spectrum4012 scans: 6696
150	sp|P52272|HNRPM_HUMAN	Heterogeneous nuclear ribonucleoprotein M OS=Homo sapiens OX=9606 GN=HNRNPM PE=1 SV=3	25	77749	6	1	5	1	6.2	8.84	2782	1	1	1	714.361	1426.71	2	1426.71	0.0019	0	24.83	0.051	R	MGPAMGPALGAGIER	M			File23647 Spectrum2748 scans: 5309	emPAI	0.04
151	sp|Q12899|TRI26_HUMAN	Tripartite motif-containing protein 26 OS=Homo sapiens OX=9606 GN=TRIM26 PE=1 SV=1	25	62925	2	1	2	1	3.9	4.98	898	3	0	1	500.787	999.559	2	999.56	-0.0006	0	10.14	1.6	K	GEADILAALK	K			File23647 Spectrum1970 scans: 4490
151	sp|Q12899|TRI26_HUMAN	Tripartite motif-containing protein 26 OS=Homo sapiens OX=9606 GN=TRIM26 PE=1 SV=1	25	62925	2	1	2	1	3.9	4.98	1704	1	1	1	586.35	1170.68	2	1170.69	-0.0011	0	24.79	0.025	R	LALVISELEGK	A			File23647 Spectrum3921 scans: 6589	emPAI	0.05
152	sp|Q7Z6J0|SH3R1_HUMAN	E3 ubiquitin-protein ligase SH3RF1 OS=Homo sapiens OX=9606 GN=SH3RF1 PE=1 SV=2	25	94211	1	1	1	1	1.4	8.85	2249	2	0	1	650.823	1299.63	2	1299.62	0.0153	0	24.55	0.049	K	DLQSSQGGQQPR	V			File23647 Spectrum800 scans: 3156	emPAI	0.03
153	sp|Q9NYY1|IL20_HUMAN	Interleukin-20 OS=Homo sapiens OX=9606 GN=IL20 PE=1 SV=2	24	20402	1	1	1	1	5.1	8.92	720	1	1	1	477.793	953.571	2	953.555	0.0166	0	23.78	0.019	K	LEPQAAVVK	A			File23647 Spectrum4384 scans: 7192	emPAI	0.16
154	sp|Q6PJT7|ZC3HE_HUMAN	Zinc finger CCCH domain-containing protein 14 OS=Homo sapiens OX=9606 GN=ZC3H14 PE=1 SV=1	23	83793	5	1	4	1	9.1	6.99	491	4	0	1	441.263	880.512	2	880.513	-0.0013	0	1.12	4	K	QTLPVAPR	T			File23647 Spectrum1676 scans: 4160
154	sp|Q6PJT7|ZC3HE_HUMAN	Zinc finger CCCH domain-containing protein 14 OS=Homo sapiens OX=9606 GN=ZC3H14 PE=1 SV=1	23	83793	5	1	4	1	9.1	6.99	493	1	0	1	441.264	880.514	2	880.513	0.0007	0	23.25	0.024	K	QTLPVAPR	T			File23647 Spectrum1116 scans: 3530
154	sp|Q6PJT7|ZC3HE_HUMAN	Zinc finger CCCH domain-containing protein 14 OS=Homo sapiens OX=9606 GN=ZC3H14 PE=1 SV=1	23	83793	5	1	4	1	9.1	6.99	3322	1	1	1	812.875	1623.74	2	1623.74	-0.0012	0	17.95	0.15	K	SSDTNIFDSNVPSNK	S			File23647 Spectrum2202 scans: 4734
154	sp|Q6PJT7|ZC3HE_HUMAN	Zinc finger CCCH domain-containing protein 14 OS=Homo sapiens OX=9606 GN=ZC3H14 PE=1 SV=1	23	83793	5	1	4	1	9.1	6.99	3678	1	1	1	892.885	1783.76	2	1783.74	0.0147	0	1.05	2	K	NGDECAYHHPISPCK	A			File23647 Spectrum3988 scans: 6668
154	sp|Q6PJT7|ZC3HE_HUMAN	Zinc finger CCCH domain-containing protein 14 OS=Homo sapiens OX=9606 GN=ZC3H14 PE=1 SV=1	23	83793	5	1	4	1	9.1	6.99	4761	1	1	1	867.125	3464.47	4	3464.49	-0.0167	0	0.75	1.3	R	LQIDPVMAETLQMSQDYYDMESMVHADTR	S	3 Oxidation (M)	0.00000010000010000000001000000.0	File23647 Spectrum237 scans: 2510	emPAI	0.04
155	sp|P0DOX8|IGL1_HUMAN	Immunoglobulin lambda-1 light chain OS=Homo sapiens OX=9606 PE=1 SV=1	23	23101	1	1	1	1	3.7	6.34	275	1	1	1	421.26	840.506	2	840.507	-0.0013	0	23.13	0.036	K	VTVLGQPK	A			File23647 Spectrum970 scans: 3372	emPAI	0.15
156	sp|Q96IF1|AJUBA_HUMAN	LIM domain-containing protein ajuba OS=Homo sapiens OX=9606 GN=AJUBA PE=1 SV=1	23	58722	3	1	1	1	3.3	6.86	3608	1	1	1	585.933	1754.78	3	1754.81	-0.0312	0	1.74	3.7	R	SSFASSSASDASKPSSPR	G			File23647 Spectrum602 scans: 2946
156	sp|Q96IF1|AJUBA_HUMAN	LIM domain-containing protein ajuba OS=Homo sapiens OX=9606 GN=AJUBA PE=1 SV=1	23	58722	3	1	1	1	3.3	6.86	3609	1	1	1	585.933	1754.78	3	1754.81	-0.0309	0	4.59	1.9	R	SSFASSSASDASKPSSPR	G			File23647 Spectrum673 scans: 3022
156	sp|Q96IF1|AJUBA_HUMAN	LIM domain-containing protein ajuba OS=Homo sapiens OX=9606 GN=AJUBA PE=1 SV=1	23	58722	3	1	1	1	3.3	6.86	3611	1	1	1	585.944	1754.81	3	1754.81	0.0021	0	23	0.046	R	SSFASSSASDASKPSSPR	G			File23647 Spectrum285 scans: 2580	emPAI	0.06
157	sp|Q03001|DYST_HUMAN	Dystonin OS=Homo sapiens OX=9606 GN=DST PE=1 SV=4	23	865259	15	0	13	0	2.1	5.14	876	4	0	1	498.263	994.512	2	994.497	0.015	0	7.5	2.7	K	LLADGYSEK	I			File23647 Spectrum1318 scans: 3743
157	sp|Q03001|DYST_HUMAN	Dystonin OS=Homo sapiens OX=9606 GN=DST PE=1 SV=4	23	865259	15	0	13	0	2.1	5.14	1165	6	1	1	529.304	1056.59	2	1056.6	-0.0109	1	0.15	12	K	QTRLEAALR	Q			File23647 Spectrum2007 scans: 4529
157	sp|Q03001|DYST_HUMAN	Dystonin OS=Homo sapiens OX=9606 GN=DST PE=1 SV=4	23	865259	15	0	13	0	2.1	5.14	1267	10	1	1	361.19	1080.55	3	1080.56	-0.0139	0	1.14	12	K	ITGVFELMR	E	Oxidation (M)	0.000000010.0	File23647 Spectrum670 scans: 3018
157	sp|Q03001|DYST_HUMAN	Dystonin OS=Homo sapiens OX=9606 GN=DST PE=1 SV=4	23	865259	15	0	13	0	2.1	5.14	1446	8	0	1	558.831	1115.65	2	1115.65	-0.0077	1	0.08	7.8	K	IAELNTKLSK	L			File23647 Spectrum1315 scans: 3739
157	sp|Q03001|DYST_HUMAN	Dystonin OS=Homo sapiens OX=9606 GN=DST PE=1 SV=4	23	865259	15	0	13	0	2.1	5.14	2043	6	1	1	417.211	1248.61	3	1248.59	0.0228	0	9.13	2	K	FQPSTVHDYR	Q			File23647 Spectrum1040 scans: 3450
157	sp|Q03001|DYST_HUMAN	Dystonin OS=Homo sapiens OX=9606 GN=DST PE=1 SV=4	23	865259	15	0	13	0	2.1	5.14	2084	4	0	1	629.329	1256.64	2	1256.66	-0.0186	0	2.1	9.2	K	TQALTEVDVPGK	D			File23647 Spectrum2234 scans: 4768
157	sp|Q03001|DYST_HUMAN	Dystonin OS=Homo sapiens OX=9606 GN=DST PE=1 SV=4	23	865259	15	0	13	0	2.1	5.14	2085	1	1	1	629.333	1256.65	2	1256.66	-0.01	0	8.73	2.1	K	TQALTEVDVPGK	D			File23647 Spectrum4034 scans: 6721
157	sp|Q03001|DYST_HUMAN	Dystonin OS=Homo sapiens OX=9606 GN=DST PE=1 SV=4	23	865259	15	0	13	0	2.1	5.14	2338	4	0	1	660.338	1318.66	2	1318.64	0.026	0	1.97	12	K	QLQESQTSGDVK	V			File23647 Spectrum1861 scans: 4375
157	sp|Q03001|DYST_HUMAN	Dystonin OS=Homo sapiens OX=9606 GN=DST PE=1 SV=4	23	865259	15	0	13	0	2.1	5.14	2484	7	0	1	453.249	1356.73	3	1356.71	0.0115	1	3.54	7.2	K	TQLAQHKEFQK	S			File23647 Spectrum2350 scans: 4890
157	sp|Q03001|DYST_HUMAN	Dystonin OS=Homo sapiens OX=9606 GN=DST PE=1 SV=4	23	865259	15	0	13	0	2.1	5.14	2831	1	1	1	718.885	1435.76	2	1435.75	0.007	1	22.82	0.061	K	TSIPIKAICDYR	Q			File23647 Spectrum3334 scans: 5931
157	sp|Q03001|DYST_HUMAN	Dystonin OS=Homo sapiens OX=9606 GN=DST PE=1 SV=4	23	865259	15	0	13	0	2.1	5.14	2918	2	0	1	730.385	1458.76	2	1458.76	-0.0006	0	5.77	4.1	K	QTTGDEVLIIQDK	L			File23647 Spectrum2414 scans: 4957
157	sp|Q03001|DYST_HUMAN	Dystonin OS=Homo sapiens OX=9606 GN=DST PE=1 SV=4	23	865259	15	0	13	0	2.1	5.14	2919	2	0	1	487.259	1458.76	3	1458.76	-0.0002	0	8.79	2	K	QTTGDEVLIIQDK	L			File23647 Spectrum2429 scans: 4973
157	sp|Q03001|DYST_HUMAN	Dystonin OS=Homo sapiens OX=9606 GN=DST PE=1 SV=4	23	865259	15	0	13	0	2.1	5.14	3398	5	1	1	554.601	1660.78	3	1660.8	-0.0172	1	2.09	6.9	R	AAHEGLIDRETMFR	L	Oxidation (M)	0.00000000000100.0	File23647 Spectrum316 scans: 2618
157	sp|Q03001|DYST_HUMAN	Dystonin OS=Homo sapiens OX=9606 GN=DST PE=1 SV=4	23	865259	15	0	13	0	2.1	5.14	3893	5	1	1	469.001	1871.97	4	1871.95	0.0295	0	1.19	8.6	K	NIQNFPSDLIENPIMK	S			File23647 Spectrum799 scans: 3155
157	sp|Q03001|DYST_HUMAN	Dystonin OS=Homo sapiens OX=9606 GN=DST PE=1 SV=4	23	865259	15	0	13	0	2.1	5.14	4476	1	1	1	807.681	2420.02	3	2420.03	-0.0083	0	3.68	1.1	R	EMFSQFAEFDDELDSMAPVGR	D			File23647 Spectrum715 scans: 3066	emPAI	0
158	sp|O75628|REM1_HUMAN	GTP-binding protein REM 1 OS=Homo sapiens OX=9606 GN=REM1 PE=1 SV=2	23	33212	1	1	1	1	3.7	9.02	1151	2	0	1	351.885	1052.63	3	1052.62	0.0106	0	22.78	0.013	R	VVLLGDPGVGK	T			File23647 Spectrum941 scans: 3339	emPAI	0.1
159	sp|Q9UJ98|STAG3_HUMAN	Cohesin subunit SA-3 OS=Homo sapiens OX=9606 GN=STAG3 PE=1 SV=2	22	140257	5	0	3	0	2.6	5.23	816	1	1	1	490.732	979.45	2	979.433	0.0171	1	22.36	0.058	R	MMGGREQR	Q	Oxidation (M)	0.01000000.0	File23647 Spectrum1098 scans: 3511
159	sp|Q9UJ98|STAG3_HUMAN	Cohesin subunit SA-3 OS=Homo sapiens OX=9606 GN=STAG3 PE=1 SV=2	22	140257	5	0	3	0	2.6	5.23	1039	3	0	1	519.267	1036.52	2	1036.53	-0.0076	0	1.71	11	K	GIVTPEMFK	K	Oxidation (M)	0.000000100.0	File23647 Spectrum2000 scans: 4522
159	sp|Q9UJ98|STAG3_HUMAN	Cohesin subunit SA-3 OS=Homo sapiens OX=9606 GN=STAG3 PE=1 SV=2	22	140257	5	0	3	0	2.6	5.23	1040	8	0	1	519.267	1036.52	2	1036.53	-0.0071	0	0.33	15	K	GIVTPEMFK	K	Oxidation (M)	0.000000100.0	File23647 Spectrum2074 scans: 4600
159	sp|Q9UJ98|STAG3_HUMAN	Cohesin subunit SA-3 OS=Homo sapiens OX=9606 GN=STAG3 PE=1 SV=2	22	140257	5	0	3	0	2.6	5.23	1041	3	0	1	519.267	1036.52	2	1036.53	-0.0066	0	3.02	8	K	GIVTPEMFK	K	Oxidation (M)	0.000000100.0	File23647 Spectrum2155 scans: 4685
159	sp|Q9UJ98|STAG3_HUMAN	Cohesin subunit SA-3 OS=Homo sapiens OX=9606 GN=STAG3 PE=1 SV=2	22	140257	5	0	3	0	2.6	5.23	3522	2	1	1	860.457	1718.9	2	1718.9	0.0047	1	4.58	4.3	R	ADFARSQLVDLLTDR	F			File23647 Spectrum1295 scans: 3718	emPAI	0.02
160	sp|Q96JQ0|PCD16_HUMAN	Protocadherin-16 OS=Homo sapiens OX=9606 GN=DCHS1 PE=1 SV=1	22	346712	7	0	4	0	1.7	4.79	1015	1	0	1	516.303	1030.59	2	1030.58	0.0137	0	22.3	0.063	R	VASVASSLAAR	G			File23647 Spectrum2740 scans: 5301
160	sp|Q96JQ0|PCD16_HUMAN	Protocadherin-16 OS=Homo sapiens OX=9606 GN=DCHS1 PE=1 SV=1	22	346712	7	0	4	0	1.7	4.79	1016	1	1	1	516.303	1030.59	2	1030.58	0.0138	0	2.58	5.9	R	VASVASSLAAR	G			File23647 Spectrum2395 scans: 4937
160	sp|Q96JQ0|PCD16_HUMAN	Protocadherin-16 OS=Homo sapiens OX=9606 GN=DCHS1 PE=1 SV=1	22	346712	7	0	4	0	1.7	4.79	1017	4	0	1	516.303	1030.59	2	1030.58	0.014	0	0.99	8.5	R	VASVASSLAAR	G			File23647 Spectrum2593 scans: 5145
160	sp|Q96JQ0|PCD16_HUMAN	Protocadherin-16 OS=Homo sapiens OX=9606 GN=DCHS1 PE=1 SV=1	22	346712	7	0	4	0	1.7	4.79	3312	2	1	1	811.403	1620.79	2	1620.82	-0.0305	1	2.7	7	R	EAFALNSSTGELRAR	V			File23647 Spectrum1489 scans: 3922
160	sp|Q96JQ0|PCD16_HUMAN	Protocadherin-16 OS=Homo sapiens OX=9606 GN=DCHS1 PE=1 SV=1	22	346712	7	0	4	0	1.7	4.79	3342	2	1	1	546.253	1635.74	3	1635.76	-0.0204	0	0.23	7.6	R	VSLTGPLDFEQCDR	Y			File23647 Spectrum467 scans: 2799
160	sp|Q96JQ0|PCD16_HUMAN	Protocadherin-16 OS=Homo sapiens OX=9606 GN=DCHS1 PE=1 SV=1	22	346712	7	0	4	0	1.7	4.79	3344	4	1	1	546.253	1635.74	3	1635.76	-0.018	0	2.4	4.7	R	VSLTGPLDFEQCDR	Y			File23647 Spectrum527 scans: 2865
160	sp|Q96JQ0|PCD16_HUMAN	Protocadherin-16 OS=Homo sapiens OX=9606 GN=DCHS1 PE=1 SV=1	22	346712	7	0	4	0	1.7	4.79	4017	5	1	1	646.646	1936.92	3	1936.94	-0.0215	0	0.28	9.9	R	VQVQVQDENEHAPAFAR	D			File23647 Spectrum72 scans: 2246	emPAI	0.01
161	sp|P82279|CRUM1_HUMAN	Protein crumbs homolog 1 OS=Homo sapiens OX=9606 GN=CRB1 PE=1 SV=2	22	161094	3	1	2	1	1.7	4.84	1	1	1	1	350.672	699.33	2	699.334	-0.004	0	22.29	0.032	R	TFYGGR	D			File23647 Spectrum4721 scans: 7930
161	sp|P82279|CRUM1_HUMAN	Protein crumbs homolog 1 OS=Homo sapiens OX=9606 GN=CRB1 PE=1 SV=2	22	161094	3	1	2	1	1.7	4.84	4275	1	1	1	721.318	2160.93	3	2160.98	-0.0427	1	11.68	0.24	K	EGSRVEMWNLMPPPAMER	L	2 Oxidation (M)	0.000000000010000100.0	File23647 Spectrum421 scans: 2742
161	sp|P82279|CRUM1_HUMAN	Protein crumbs homolog 1 OS=Homo sapiens OX=9606 GN=CRB1 PE=1 SV=2	22	161094	3	1	2	1	1.7	4.84	4276	1	1	1	541.241	2160.93	4	2160.98	-0.0412	1	1.32	2.6	K	EGSRVEMWNLMPPPAMER	L	2 Oxidation (M)	0.000000100010000000.0	File23647 Spectrum415 scans: 2735	emPAI	0.02
162	sp|P04792|HSPB1_HUMAN	Heat shock protein beta-1 OS=Homo sapiens OX=9606 GN=HSPB1 PE=1 SV=2	22	22826	1	0	1	0	4.9	5.98	1658	1	1	1	582.315	1162.61	2	1162.61	0.0011	0	22.11	0.096	R	LFDQAFGLPR	L			File23647 Spectrum3792 scans: 6436	emPAI	0.15
163	sp|Q9HCF6|TRPM3_HUMAN	Transient receptor potential cation channel subfamily M member 3 OS=Homo sapiens OX=9606 GN=TRPM3 PE=2 SV=4	22	199155	5	1	4	1	3.2	6.74	1515	2	0	1	566.259	1130.5	2	1130.52	-0.0216	0	18.47	0.09	R	TSAFQSFESK	H			File23647 Spectrum1541 scans: 3978
163	sp|Q9HCF6|TRPM3_HUMAN	Transient receptor potential cation channel subfamily M member 3 OS=Homo sapiens OX=9606 GN=TRPM3 PE=2 SV=4	22	199155	5	1	4	1	3.2	6.74	1516	2	0	1	566.259	1130.5	2	1130.52	-0.0213	0	21.96	0.04	R	TSAFQSFESK	H			File23647 Spectrum1463 scans: 3895
163	sp|Q9HCF6|TRPM3_HUMAN	Transient receptor potential cation channel subfamily M member 3 OS=Homo sapiens OX=9606 GN=TRPM3 PE=2 SV=4	22	199155	5	1	4	1	3.2	6.74	2902	6	0	0	485.568	1453.68	3	1453.67	0.0173	1	4.01	4.2	R	VTSERVENMSMR	L	Oxidation (M)	0.000000000010.0	File23647 Spectrum389 scans: 2701
163	sp|Q9HCF6|TRPM3_HUMAN	Transient receptor potential cation channel subfamily M member 3 OS=Homo sapiens OX=9606 GN=TRPM3 PE=2 SV=4	22	199155	5	1	4	1	3.2	6.74	3194	3	1	1	778.329	1554.64	2	1554.65	-0.0115	0	0.2	4.2	K	EEEDMELTAMLGR	N	2 Oxidation (M)	0.0000100001000.0	File23647 Spectrum3152 scans: 5739
163	sp|Q9HCF6|TRPM3_HUMAN	Transient receptor potential cation channel subfamily M member 3 OS=Homo sapiens OX=9606 GN=TRPM3 PE=2 SV=4	22	199155	5	1	4	1	3.2	6.74	4131	2	0	1	405.416	2022.04	5	2022.04	0.0082	0	7.73	1.5	K	AAMTTGAWIFTGGVNTGVIR	H			File23647 Spectrum683 scans: 3032	emPAI	0.02
164	sp|Q9Y6V0|PCLO_HUMAN	Protein piccolo OS=Homo sapiens OX=9606 GN=PCLO PE=1 SV=5	22	562179	6	1	6	1	1.1	6.07	488	8	1	1	440.738	879.461	2	879.445	0.0157	0	3.35	7.4	K	YNSLDLR	I			File23647 Spectrum2576 scans: 5127
164	sp|Q9Y6V0|PCLO_HUMAN	Protein piccolo OS=Homo sapiens OX=9606 GN=PCLO PE=1 SV=5	22	562179	6	1	6	1	1.1	6.07	874	5	1	1	498.26	994.506	2	994.491	0.0154	0	6.83	3	R	YLEMGINR	R			File23647 Spectrum1922 scans: 4440
164	sp|Q9Y6V0|PCLO_HUMAN	Protein piccolo OS=Homo sapiens OX=9606 GN=PCLO PE=1 SV=5	22	562179	6	1	6	1	1.1	6.07	944	1	1	1	507.813	1013.61	2	1013.61	-0.0003	1	21.54	0.045	R	VDAKVEIIK	H			File23647 Spectrum3615 scans: 6247
164	sp|Q9Y6V0|PCLO_HUMAN	Protein piccolo OS=Homo sapiens OX=9606 GN=PCLO PE=1 SV=5	22	562179	6	1	6	1	1.1	6.07	982	3	1	1	513.267	1024.52	2	1024.54	-0.0185	1	0.25	14	R	KMPPAPSGPK	A	Oxidation (M)	0.0100000000.0	File23647 Spectrum1454 scans: 3886
164	sp|Q9Y6V0|PCLO_HUMAN	Protein piccolo OS=Homo sapiens OX=9606 GN=PCLO PE=1 SV=5	22	562179	6	1	6	1	1.1	6.07	1545	5	1	1	569.258	1136.5	2	1136.49	0.0065	0	0.41	7.1	K	SSTSIDEDAGR	R			File23647 Spectrum848 scans: 3208
164	sp|Q9Y6V0|PCLO_HUMAN	Protein piccolo OS=Homo sapiens OX=9606 GN=PCLO PE=1 SV=5	22	562179	6	1	6	1	1.1	6.07	3055	1	1	1	755.435	1508.85	2	1508.84	0.0123	1	0.43	5.1	K	LPLQRDASRPQTK	Q			File23647 Spectrum4335 scans: 7124	emPAI	0.01
165	sp|Q86UW8|HPLN4_HUMAN	Hyaluronan and proteoglycan link protein 4 OS=Homo sapiens OX=9606 GN=HAPLN4 PE=2 SV=1	21	43402	1	0	1	0	4	9.12	3757	1	1	1	604.659	1810.96	3	1810.95	0.0086	1	21.38	0.07	K	LDLEGVVFPYHPRGGR	Y			File23647 Spectrum325 scans: 2628	emPAI	0.08
166	sp|Q96BA8|CR3L1_HUMAN	Cyclic AMP-responsive element-binding protein 3-like protein 1 OS=Homo sapiens OX=9606 GN=CREB3L1 PE=1 SV=1	21	57255	3	0	1	0	3.5	5.03	3985	1	0	1	641.974	1922.9	3	1922.87	0.0327	0	20.62	0.081	K	EDPLAADGVYTASQMPSR	S	Oxidation (M)	0.000000000000001000.0	File23647 Spectrum33 scans: 2186
166	sp|Q96BA8|CR3L1_HUMAN	Cyclic AMP-responsive element-binding protein 3-like protein 1 OS=Homo sapiens OX=9606 GN=CREB3L1 PE=1 SV=1	21	57255	3	0	1	0	3.5	5.03	3986	1	0	1	641.975	1922.9	3	1922.87	0.034	0	4.77	3.1	K	EDPLAADGVYTASQMPSR	S	Oxidation (M)	0.000000000000001000.0	File23647 Spectrum66 scans: 2237
166	sp|Q96BA8|CR3L1_HUMAN	Cyclic AMP-responsive element-binding protein 3-like protein 1 OS=Homo sapiens OX=9606 GN=CREB3L1 PE=1 SV=1	21	57255	3	0	1	0	3.5	5.03	3987	2	1	1	481.733	1922.9	4	1922.87	0.0347	0	0.48	8.7	K	EDPLAADGVYTASQMPSR	S	Oxidation (M)	0.000000000000001000.0	File23647 Spectrum35 scans: 2188	emPAI	0.06
167	sp|Q9UNX3|RL26L_HUMAN	60S ribosomal protein L26-like 1 OS=Homo sapiens OX=9606 GN=RPL26L1 PE=1 SV=1	21	17246	1	0	1	0	6.2	10.55	1273	1	1	1	541.765	1081.52	2	1081.52	-0.004	0	20.51	0.12	K	FNPFVTSDR	S			File23647 Spectrum2864 scans: 5431	emPAI	0.2
168	sp|Q8WV41|SNX33_HUMAN	Sorting nexin-33 OS=Homo sapiens OX=9606 GN=SNX33 PE=1 SV=1	20	65565	1	0	1	0	2.1	6.3	2298	1	1	1	438.239	1311.7	3	1311.69	0.0021	0	20.25	0.13	K	LTPTHAASPVYR	R			File23647 Spectrum628 scans: 2973	emPAI	0.05
169	sp|O60573|IF4E2_HUMAN	Eukaryotic translation initiation factor 4E type 2 OS=Homo sapiens OX=9606 GN=EIF4E2 PE=1 SV=1	20	28458	2	0	2	0	6.9	8.97	3692	1	1	1	598.299	1791.88	3	1791.88	0.001	0	20.18	0.12	R	TPGRPTSSQSYEQNIK	Q			File23647 Spectrum500 scans: 2835
169	sp|O60573|IF4E2_HUMAN	Eukaryotic translation initiation factor 4E type 2 OS=Homo sapiens OX=9606 GN=EIF4E2 PE=1 SV=1	20	28458	2	0	2	0	6.9	8.97	4036	1	1	1	488.002	1947.98	4	1947.98	0.0022	1	15.34	0.35	R	RTPGRPTSSQSYEQNIK	Q			File23647 Spectrum273 scans: 2563	emPAI	0.12
170	sp|O43663|PRC1_HUMAN	Protein regulator of cytokinesis 1 OS=Homo sapiens OX=9606 GN=PRC1 PE=1 SV=2	19	72246	1	0	1	0	1.1	6.29	717	1	0	1	477.258	952.502	2	952.502	0	0	19.42	0.15	R	LFLEFER	K			File23647 Spectrum3597 scans: 6228	emPAI	0.05
[truncated: 3,899 more rows]

## Sheet: 不过滤-鉴定及定量蛋白列表
prot_hit_num	prot_acc	prot_desc	prot_score	prot_mass	prot_matches	prot_matches_sig	prot_sequences	prot_sequences_sig	prot_cover	prot_pi	emPAI
[truncated: 186 more rows]

## Sheet: 0.05过滤-蛋白肽段列表
prot_hit_num	prot_acc	prot_desc	prot_score	prot_mass	prot_matches	prot_matches_sig	prot_sequences	prot_sequences_sig	prot_cover	prot_pi	pep_query	pep_rank	pep_isbold	pep_isunique	pep_exp_mz	pep_exp_mr	pep_exp_z	pep_calc_mr	pep_delta	pep_miss	pep_score	pep_expect	pep_res_before	pep_seq	pep_res_after	pep_var_mod	pep_var_mod_pos	pep_scan_title
[truncated: 4,954 more rows]

[truncated: 1 more sheets: 0.05过滤-鉴定及定量蛋白列表]
