# Supplementary material for: Downregulation of circLIFR exerts cancer-promoting effects on hepatocellular carcinoma in vitro
Source: Front Genet. 2022 Sep 12;13:986322. doi: 10.3389/fgene.2022.986322 (PMC9513674; doi:10.3389/fgene.2022.986322)
Supplement: Supplementary file 1 [file DataSheet3.ZIP › Original dataú¿1ú⌐/Pull down/Vector construction and validation/Identification results of vector sequencing/0003_31319092501333_(72309-MS2-1)_[PC5-seqF].seq]

TGGTGGATTAATTGAAAAAAAATTGTTGACATTAATATTTCTTCTTTCGAATTCTAATACTTTCAGGACTGACTGCATTGCACAGATGATGGATATTTACGTATGTTTGAAACGACCATCCTGGATGGTGGACAATAAAAGAATGAGGACTGCTTCAAATTTCCAGTGGCTGTTATCAACATTTATTCTTCTCGTACACCATCAGGGTACGTTTTTCAGACACCATCAGGGTCTGATATCTAATGAATCAAGTAAATAGCCAGAAAAAGGGGGCTCCTCATGATTTGAAGTGTGTAACTAACAATTTGCAAGTGTGGAACTGTTCTTGGAAAGCACCCTCTGGAACAGGCCGTGGTACTGATTATGAAGTTTGCATTGAAAACAGGTCCCGTTCTTGTTATCAGTTGGAGAAAACCAGTATTAAAATTCCAGCTCTTTCACATGGTGATTATGAAATAACAATAAATTCTCTACATGATTTTGGAAGTTCTACAAGTAAATTCACACTAAATGAACAAAACGTTTCCTTAATTCCAGATACTCCAGAGATCTTGAATTTGTCTGCTGATTTCTCAACCTCTACATTATACCTAAAGTGGAACGACAGGGGTTCAGTTTTTCCACACCGCTCAAATGTTATCTGGGAAATTAAAGTTCTACGTAAAGAGAGTATGGAGCTCGTAAAATTAGTAAGAACAACTGGATCCTAGCTAACAACTCCATACTTTTTGGTTGTTTATTAATGTGAAATTTCTGCTAAATGAAATACTTTTGTGTGTGTTTGTGGTAGAAGAGACCACTTCAGTTAAATAAGGAAATCAAGAGAGGATCAATTTAGGAAGATTCAGATATACAGCCGGGTGCAGTGGCTCATGCCTGTAATCCCTGCACTTAGGGAGGCTGAGGCGGGTGGATGACCTGAGGTTAGGAGTTCAAGACCAGCCTGGCCAACATGGCGAAACCCCCATCTCTACTAAAAATAACAAAAATTAGCTGGGTG
