# Supplementary material for: Downregulation of circLIFR exerts cancer-promoting effects on hepatocellular carcinoma in vitro
Source: Front Genet. 2022 Sep 12;13:986322. doi: 10.3389/fgene.2022.986322 (PMC9513674; doi:10.3389/fgene.2022.986322)
Supplement: Supplementary file 2 [file DataSheet11.ZIP]

Archive with 10 entries (10 files):
- Fig 2-B-Wound-healing assay/C72309  0h.tif
- Fig 2-B-Wound-healing assay/C72309  24h.tif
- Fig 2-B-Wound-healing assay/C72309  48h.tif
- Fig 2-B-Wound-healing assay/control 0h.tif
- Fig 2-B-Wound-healing assay/control 24h.tif
- Fig 2-B-Wound-healing assay/control 48h.tif
- Fig 2-B-Wound-healing assay/pLC5 0h.tif
- Fig 2-B-Wound-healing assay/pLC5 24h.tif
- Fig 2-B-Wound-healing assay/pLC5 48h.tif
- Fig 2-B-Wound-healing assay/sk-hep-1╗«║█.jpg
