# Supplementary material for: Downregulation of circLIFR exerts cancer-promoting effects on hepatocellular carcinoma in vitro
Source: Front Genet. 2022 Sep 12;13:986322. doi: 10.3389/fgene.2022.986322 (PMC9513674; doi:10.3389/fgene.2022.986322)
Supplement: Supplementary file 3 [file DataSheet8.ZIP]

Archive with 21 entries (18 files):
- 0H/
- 0H/control-0h-1 raw.jpg
- 0H/control-0h-1.jpg
- 0H/control-0h-2 raw.jpg
- 0H/control-0h-2.jpg
- 0H/control-0h-4 raw.jpg
- 0H/control-0h-4.jpg
- 24H/
- 24H/control-24h-14 raw.jpg
- 24H/control-24h-14.jpg
- 24H/control-24h-22 raw.jpg
- 24H/control-24h-22.jpg
- 24H/control-24h-4 raw.jpg
- 24H/control-24h-4.jpg
- 48H/
- 48H/control-48h-14 raw.jpg
- 48H/control-48h-14.jpg
- 48H/control-48h-15  raw.jpg
- 48H/control-48h-15.jpg
- 48H/control-48h-19 raw.jpg
- 48H/control-48h-19.jpg
