# Supplementary material for: Downregulation of circLIFR exerts cancer-promoting effects on hepatocellular carcinoma in vitro
Source: Front Genet. 2022 Sep 12;13:986322. doi: 10.3389/fgene.2022.986322 (PMC9513674; doi:10.3389/fgene.2022.986322)
Supplement: Supplementary file 4 [file DataSheet9.ZIP]

Archive with 21 entries (18 files):
- Fig2-Wound-healing assay-sk hep1-plc5/0H/
- Fig2-Wound-healing assay-sk hep1-plc5/0H/plc5-0h-3 raw.jpg
- Fig2-Wound-healing assay-sk hep1-plc5/0H/plc5-0h-3.jpg
- Fig2-Wound-healing assay-sk hep1-plc5/0H/plc5-0h-5 raw.jpg
- Fig2-Wound-healing assay-sk hep1-plc5/0H/plc5-0h-5.jpg
- Fig2-Wound-healing assay-sk hep1-plc5/0H/plc5-0h-6 raw.jpg
- Fig2-Wound-healing assay-sk hep1-plc5/0H/plc5-0h-6.jpg
- Fig2-Wound-healing assay-sk hep1-plc5/24H/
- Fig2-Wound-healing assay-sk hep1-plc5/24H/plc5-24h-20 .jpg
- Fig2-Wound-healing assay-sk hep1-plc5/24H/plc5-24h-20 raw.jpg
- Fig2-Wound-healing assay-sk hep1-plc5/24H/plc5-24h-21 raw.jpg
- Fig2-Wound-healing assay-sk hep1-plc5/24H/plc5-24h-21.jpg
- Fig2-Wound-healing assay-sk hep1-plc5/24H/plc5-24h-23 raw.jpg
- Fig2-Wound-healing assay-sk hep1-plc5/24H/plc5-24h-23.jpg
- Fig2-Wound-healing assay-sk hep1-plc5/48H/
- Fig2-Wound-healing assay-sk hep1-plc5/48H/plc5-48h-16 raw.jpg
- Fig2-Wound-healing assay-sk hep1-plc5/48H/plc5-48h-16.jpg
- Fig2-Wound-healing assay-sk hep1-plc5/48H/plc5-48h-17 raw.jpg
- Fig2-Wound-healing assay-sk hep1-plc5/48H/plc5-48h-17.jpg
- Fig2-Wound-healing assay-sk hep1-plc5/48H/plc5-48h-18 raw.jpg
- Fig2-Wound-healing assay-sk hep1-plc5/48H/plc5-48h-18.jpg
