# Supplementary material for: Downregulation of circLIFR exerts cancer-promoting effects on hepatocellular carcinoma in vitro
Source: Front Genet. 2022 Sep 12;13:986322. doi: 10.3389/fgene.2022.986322 (PMC9513674; doi:10.3389/fgene.2022.986322)
Supplement: Supplementary file 6 [file DataSheet4.ZIP]

Archive with 21 entries (18 files):
- 0H/
- 0H/72309-0h-1 raw.jpg
- 0H/72309-0h-1-5.jpg
- 0H/72309-0h-4 raw.jpg
- 0H/72309-0h-4-56.2.jpg
- 0H/72309-0h-5 raw.jpg
- 0H/72309-0h-5-55.jpg
- 24H/
- 24H/72309-24h-3 raw.jpg
- 24H/72309-24h-3.jpg
- 24H/72309-24h-5 .jpg
- 24H/72309-24h-5 raw.jpg
- 24H/72309-24h-8 raw.jpg
- 24H/72309-24h-8-12.jpg
- 48H/
- 48H/72309-48h-6 .jpg
- 48H/72309-48h-6 raw.jpg
- 48H/72309-48h-7 raw.jpg
- 48H/72309-48h-7.jpg
- 48H/72309-48h-9 raw.jpg
- 48H/72309-48h-9.jpg
