# Supplementary material for: Downregulation of circLIFR exerts cancer-promoting effects on hepatocellular carcinoma in vitro
Source: Front Genet. 2022 Sep 12;13:986322. doi: 10.3389/fgene.2022.986322 (PMC9513674; doi:10.3389/fgene.2022.986322)
Supplement: Supplementary file 8 [file DataSheet1.ZIP]

Archive with 3 entries (2 files):
- Original data(3)/WB/
- Original data(3)/WB/The data processing.xlsx
- Original data(3)/WB/The original image.TIF
