# Supplementary material for: Downregulation of circLIFR exerts cancer-promoting effects on hepatocellular carcinoma in vitro
Source: Front Genet. 2022 Sep 12;13:986322. doi: 10.3389/fgene.2022.986322 (PMC9513674; doi:10.3389/fgene.2022.986322)
Supplement: Supplementary file 8 [file DataSheet1.ZIP › Original data(3)/WB/The data processing.xlsx]

## Sheet: Sheet1
Data processing after gray analysis of detected samples
Group		Gray value ratio
		Control	NC	circRNA	TBK1	circRNA+TBK1	circRNA	TBK1	circRNA+TBK1
TBK1/β-actin	1	0.885	0.884	0.939	0.905	0.947	0.0291502	0.136492	0.799372
	2	0.856	0.871	0.95	0.91	0.955	0.0113476
	3	0.903	0.902	0.965	0.918	0.944
	mean±SD	0.88±0.02	0.89±0.02	0.95±0.01	0.91±0.01	0.95±0.01
IKB/β-actin	1	0.426	0.469	0.463	0.473	0.467	0.00638797	0.000206964	0.531021
	2	0.415	0.454	0.459	0.462	0.458	0.802614
	3	0.438	0.483	0.487	0.483	0.469
	mean±SD	0.43±0.01	0.47±0.01	0.47±0.02	0.47±0.01	0.46±0.01
p-IKB/IKB	1	2.341	2.076	1.463	3.529	2.298	0.00047707	0.00144395	0.00046659
	2	2.396	2.157	1.527	3.674	2.366	0.00248396
	3	2.336	2.052	1.518	3.457	2.302
	mean±SD	2.36±0.03	2.09±0.06	1.5±0.03	3.55±0.11	2.32±0.04
NFKB/β-actin	1	0.7	0.737	0.748	0.702	0.735	0.0172197	0.206856	0.0343101
	2	0.689	0.715	0.762	0.702	0.736	0.0977858
	3	0.654	0.691	0.729	0.684	0.706
	mean±SD	0.68±0.02	0.71±0.02	0.75±0.02	0.7±0.01	0.73±0.02
p-NFkB(p65)/ NFkB(p65)	1	1.182	1.154	1.672	0.63	1.212	0.00498086	0.0042421	0.00211312
	2	1.176	1.182	1.627	0.591	1.197	0.00616698
	3	1.299	1.287	1.682	0.615	1.29
	mean±SD	1.22±0.07	1.21±0.07	1.66±0.03	0.61±0.02	1.23±0.05
