# Supplementary material for: Downregulation of circLIFR exerts cancer-promoting effects on hepatocellular carcinoma in vitro
Source: Front Genet. 2022 Sep 12;13:986322. doi: 10.3389/fgene.2022.986322 (PMC9513674; doi:10.3389/fgene.2022.986322)
Supplement: Supplementary file 9 [file DataSheet10.ZIP]

Archive with 21 entries (16 files):
- CCK8/
- CCK8/sk-hep-1-1 Proliferation detection.jpg
- CCK8/sk-hep-1-Growth curve.jpg
- Cell cycle assay/
- Cell cycle assay/sk-hep-1.jpg
- Colony forming/
- Colony forming/C72309-183.jpg
- Colony forming/Clone formation rate.jpg
- Colony forming/control-131.jpg
- Colony forming/pLC5-151.jpg
- Flow cytometry/
- Flow cytometry/sk-hep-1-Apoptosis detection.jpg
- Transwell/
- Transwell/2-211-invasion-control.jpg
- Transwell/2-258-invasion-plc5.jpg
- Transwell/2-2840-Migration-control.jpg
- Transwell/2-333-Migration-plc5.jpg
- Transwell/2-345-invasion-circLIFR.jpg
- Transwell/2-487-Migration-circLIFR.jpg
- Transwell/sk-hep-1-invasion.jpg
- Transwell/sk-hep-1-Migration.jpg
