# Supplementary material for: Downregulation of circLIFR exerts cancer-promoting effects on hepatocellular carcinoma in vitro
Source: Front Genet. 2022 Sep 12;13:986322. doi: 10.3389/fgene.2022.986322 (PMC9513674; doi:10.3389/fgene.2022.986322)
Supplement: Supplementary file 10 [file DataSheet6.ZIP]

Archive with 21 entries (18 files):
- 0H/
- 0H/plc5-0h-3 raw.jpg
- 0H/plc5-0h-3.jpg
- 0H/plc5-0h-5 raw.jpg
- 0H/plc5-0h-5.jpg
- 0H/plc5-0h-5raw.jpg
- 0H/plc5-0h-9.jpg
- 24H/
- 24H/plc5-24h-11 raw.jpg
- 24H/plc5-24h-11.jpg
- 24H/plc5-24h-8 raw.jpg
- 24H/plc5-24h-8.jpg
- 24H/plc5-24h-9 raw.jpg
- 24H/plc5-24h-9.jpg
- 48H/
- 48H/plc5-48h-2 raw.jpg
- 48H/plc5-48h-2.jpg
- 48H/plc5-48h-3 raw.jpg
- 48H/plc5-48h-3.jpg
- 48H/plc5-48h-4 raw.jpg
- 48H/plc5-48h-4.jpg
