# Supplementary material for: Downregulation of circLIFR exerts cancer-promoting effects on hepatocellular carcinoma in vitro
Source: Front Genet. 2022 Sep 12;13:986322. doi: 10.3389/fgene.2022.986322 (PMC9513674; doi:10.3389/fgene.2022.986322)
Supplement: Supplementary file 11 [file DataSheet12.ZIP]

Archive with 15 entries (12 files):
- FISH/
- FISH/LO2/
- FISH/LO2/l9-40_c1+2+3.jpg
- FISH/LO2/l9-40_c1.jpg
- FISH/LO2/l9-40_c2.jpg
- FISH/LO2/l9-40_c3.jpg
- FISH/SK-Hep-1-circLIFR/
- FISH/SK-Hep-1-circLIFR/C2309 (2)-单个文件导出-02_c1+2+3.jpg
- FISH/SK-Hep-1-circLIFR/C2309 (2)-单个文件导出-02_c1.jpg
- FISH/SK-Hep-1-circLIFR/C2309 (2)-单个文件导出-02_c2.jpg
- FISH/SK-Hep-1-circLIFR/C2309 (2)-单个文件导出-02_c3.jpg
- pull down.jpg
- RIP.jpg
- string_interactions_ppi.png
- tbk1.JPG
