# Supplementary material for: Downregulation of circLIFR exerts cancer-promoting effects on hepatocellular carcinoma in vitro
Source: Front Genet. 2022 Sep 12;13:986322. doi: 10.3389/fgene.2022.986322 (PMC9513674; doi:10.3389/fgene.2022.986322)
Supplement: Supplementary file 12 [file DataSheet2.ZIP]

Archive with 83 entries (77 files):
- Cell function experiment/cell apoptosis assay/
- Cell function experiment/cell apoptosis assay/hep-G2 cell/
- Cell function experiment/cell apoptosis assay/hep-G2 cell/hepg2 0.tif
- Cell function experiment/cell apoptosis assay/hep-G2 cell/hepg2 C.tif
- Cell function experiment/cell apoptosis assay/hep-G2 cell/HepG2 C1.002.FCS
- Cell function experiment/cell apoptosis assay/hep-G2 cell/hepg2 C-1.tif
- Cell function experiment/cell apoptosis assay/hep-G2 cell/HepG2 C2.003.FCS
- Cell function experiment/cell apoptosis assay/hep-G2 cell/hepg2 C-2.tif
- Cell function experiment/cell apoptosis assay/hep-G2 cell/HepG2 C3.004.FCS
- Cell function experiment/cell apoptosis assay/hep-G2 cell/hepg2 C-3.tif
- Cell function experiment/cell apoptosis assay/hep-G2 cell/hepg2 cell-1.tif
- Cell function experiment/cell apoptosis assay/hep-G2 cell/hepg2 cell-2.tif
- Cell function experiment/cell apoptosis assay/hep-G2 cell/hepg2 cell-3.tif
- Cell function experiment/cell apoptosis assay/hep-G2 cell/HepG2 circ1.002.FCS
- Cell function experiment/cell apoptosis assay/hep-G2 cell/HepG2 circ2.003.FCS
- Cell function experiment/cell apoptosis assay/hep-G2 cell/HepG2 circ3.004.FCS
- Cell function experiment/cell apoptosis assay/hep-G2 cell/HepG2 E1.005.FCS
- Cell function experiment/cell apoptosis assay/hep-G2 cell/HepG2 E2.010.FCS
- Cell function experiment/cell apoptosis assay/hep-G2 cell/HepG2 E3.007.FCS
- Cell function experiment/cell apoptosis assay/hep-G2 cell/hepg2 nc-1.tif
- Cell function experiment/cell apoptosis assay/hep-G2 cell/hepg2 nc-2.tif
- Cell function experiment/cell apoptosis assay/hep-G2 cell/hepg2 nc-3.tif
- Cell function experiment/cell apoptosis assay/SK-Hep-1 cell/
- Cell function experiment/cell apoptosis assay/SK-Hep-1 cell/SK C-1.tif
- Cell function experiment/cell apoptosis assay/SK-Hep-1 cell/SK C-2.tif
- Cell function experiment/cell apoptosis assay/SK-Hep-1 cell/SK C-3.tif
- Cell function experiment/cell apoptosis assay/SK-Hep-1 cell/SK cell-1.tif
- Cell function experiment/cell apoptosis assay/SK-Hep-1 cell/SK cell-2.tif
- Cell function experiment/cell apoptosis assay/SK-Hep-1 cell/SK cell-3.tif
- Cell function experiment/cell apoptosis assay/SK-Hep-1 cell/SK NC-1.tif
- Cell function experiment/cell apoptosis assay/SK-Hep-1 cell/SK NC-2.tif
- Cell function experiment/cell apoptosis assay/SK-Hep-1 cell/SK NC-3.tif
- Cell function experiment/cell apoptosis assay/SK-Hep-1 cell/SK-0.tif
- Cell function experiment/cell apoptosis assay/SK-Hep-1 cell/SK-C.tif
- Cell function experiment/cell apoptosis assay/SK-Hep-1 cell/SK-Hep-1 C1.007.FCS
- Cell function experiment/cell apoptosis assay/SK-Hep-1 cell/SK-Hep-1 C2.008.FCS
- Cell function experiment/cell apoptosis assay/SK-Hep-1 cell/SK-Hep-1 C3.009.FCS
- Cell function experiment/cell apoptosis assay/SK-Hep-1 cell/SK-Hep-1 circ1.002.FCS
- Cell function experiment/cell apoptosis assay/SK-Hep-1 cell/SK-Hep-1 circ2.009.FCS
- Cell function experiment/cell apoptosis assay/SK-Hep-1 cell/SK-Hep-1 circ3.012.FCS
- Cell function experiment/cell apoptosis assay/SK-Hep-1 cell/SK-Hep-1 E1.010.FCS
- Cell function experiment/cell apoptosis assay/SK-Hep-1 cell/SK-Hep-1 E2.013.FCS
- Cell function experiment/cell apoptosis assay/SK-Hep-1 cell/SK-Hep-1 E3.014.FCS
- Cell function experiment/Cell cycle assay/
- Cell function experiment/Cell cycle assay/hep-G2 cell/
- Cell function experiment/Cell cycle assay/hep-G2 cell/G2 C-1.pdf
- Cell function experiment/Cell cycle assay/hep-G2 cell/G2 C-2.pdf
- Cell function experiment/Cell cycle assay/hep-G2 cell/G2 C-3.pdf
- Cell function experiment/Cell cycle assay/hep-G2 cell/G2 cell-1.pdf
- Cell function experiment/Cell cycle assay/hep-G2 cell/G2 cell-2.pdf
- Cell function experiment/Cell cycle assay/hep-G2 cell/G2 cell-3.pdf
- Cell function experiment/Cell cycle assay/hep-G2 cell/G2 EP-1.pdf
- Cell function experiment/Cell cycle assay/hep-G2 cell/G2 EP-2.pdf
- Cell function experiment/Cell cycle assay/hep-G2 cell/G2 EP-3.pdf
- Cell function experiment/Cell cycle assay/hep-G2 cell/hepG2 C.006.FCS
- Cell function experiment/Cell cycle assay/hep-G2 cell/hepG2 C.007.FCS
- Cell function experiment/Cell cycle assay/hep-G2 cell/hepG2 C.008.FCS
- Cell function experiment/Cell cycle assay/hep-G2 cell/hepG2 cell.016.FCS
- Cell function experiment/Cell cycle assay/hep-G2 cell/hepG2 cell.017.FCS
- Cell function experiment/Cell cycle assay/hep-G2 cell/hepG2 cell.018.FCS
- Cell function experiment/Cell cycle assay/hep-G2 cell/hepG2 EP.021.FCS
- Cell function experiment/Cell cycle assay/hep-G2 cell/hepG2 EP.022.FCS
- Cell function experiment/Cell cycle assay/hep-G2 cell/hepG2 EP.023.FCS
- Cell function experiment/Cell cycle assay/SK-hep-1 cell/
- Cell function experiment/Cell cycle assay/SK-hep-1 cell/SK C 1.pdf
- Cell function experiment/Cell cycle assay/SK-hep-1 cell/SK C 2.pdf
- Cell function experiment/Cell cycle assay/SK-hep-1 cell/SK C 3.pdf
- Cell function experiment/Cell cycle assay/SK-hep-1 cell/SK cell 1.pdf
- Cell function experiment/Cell cycle assay/SK-hep-1 cell/SK cell 2.pdf
- Cell function experiment/Cell cycle assay/SK-hep-1 cell/SK cell 3.pdf
- Cell function experiment/Cell cycle assay/SK-hep-1 cell/SK EP 1.pdf
- Cell function experiment/Cell cycle assay/SK-hep-1 cell/SK EP 2.pdf
- Cell function experiment/Cell cycle assay/SK-hep-1 cell/SK EP 3.pdf
- Cell function experiment/Cell cycle assay/SK-hep-1 cell/SK-hep-1 cell.011.FCS
- Cell function experiment/Cell cycle assay/SK-hep-1 cell/SK-hep-1 cell.027.FCS
- Cell function experiment/Cell cycle assay/SK-hep-1 cell/SK-hep-1 cell.028.FCS
- Cell function experiment/Cell cycle assay/SK-hep-1 cell/SK-hep-1 cell.030.FCS
- Cell function experiment/Cell cycle assay/SK-hep-1 cell/SK-hep-1 cell.034.FCS
- Cell function experiment/Cell cycle assay/SK-hep-1 cell/SK-hep-1 cell.037.FCS
- Cell function experiment/Cell cycle assay/SK-hep-1 cell/SK-hep-1 EP.035.FCS
- Cell function experiment/Cell cycle assay/SK-hep-1 cell/SK-hep-1 EP.036.FCS
- Cell function experiment/Cell cycle assay/SK-hep-1 cell/SK-hep-1 EP.038.FCS
- Cell function experiment/Cell function experiment.xlsx
