# Supplementary material for: Downregulation of circLIFR exerts cancer-promoting effects on hepatocellular carcinoma in vitro
Source: Front Genet. 2022 Sep 12;13:986322. doi: 10.3389/fgene.2022.986322 (PMC9513674; doi:10.3389/fgene.2022.986322)
Supplement: Supplementary file 12 [file DataSheet2.ZIP › Cell function experiment/Cell function experiment.xlsx]

## Sheet: qPCR
RNA inspection results
Group	sample	concentration(ng/μl)	A260/280
1	HepG2-control	364.95	1.82
2	HepG2-PLC5	394.26	1.88
3	HepG2-C72309	372.94	1.86
Group	sample	concentration(ng/μl)	A260/280
1	SK-Hep-1-control	396.93	1.85
2	SK-Hep-1-PLC5	343.66	1.85
3	SK-Hep-1-C72309	359.89	1.88
The relative expression difference of HSA_cirC_0072309 (HepG2)
Sample name	GAPDH	hsa_circ_0072309	2-ΔΔCT1	2-ΔΔCT2	2-ΔΔCT3	Average 2-ΔΔCT±SD	SEM
	Average CT	Average CT
HepG2-control	19.06±0.26	31.67±0.26	1.01	0.83	1.19	1±0.18	0.11
HepG2-PLC5	17.63±0.27	29.62±0.28	1.4	1.36	1.92	1.54±0.31	0.18
HepG2-C72309	17.61±0.19	23.51±0.09	98.81	103.93	112.07	104.8±6.69	3.86
The relative expression difference of HSA_cirC_0072309 (SK-HEP-1)
Sample name	GAPDH	hsa_circ_0072309	2-ΔΔCT1	2-ΔΔCT2	2-ΔΔCT3	Average 2-ΔΔCT±SD	SEM
	Average CT	Average CT
SK-Hep-1-control	17.2±0.23	29.59±0.28	0.84	1.22	0.98	1±0.2	0.11
SK-Hep-1-PLC5	17.23±0.27	29.21±0.25	1.1	1.37	1.55	1.33±0.23	0.13
SK-Hep-1-C72309	16.63±0.03	22.21±0.14	101.76	124.07	114.17	112.96±11.18	6.46

## Sheet: Wound healing
Wound Healing
Calculation of scratch mobility of SK-HEP-1 cells in different treatment groups
time	sample	1	2	3	mean	sd	mean±sd	t-test			Scratch results of SK-HEP-1 cells in different treatment groups
0h	sk-hep-1-control	61.93	62.39	61.9	62.07	0.27	62.07±0.27			sample		0h			24h			48h
	sk-hep-1-pLC5	61.12	62.2	61.39	61.57	0.56	61.57±0.56	0.236
	sk-hep-1-C72309	61.7	60.63	61.21	61.18	0.54	61.18±0.54	0.062
24h	sk-hep-1-control	26.3	26.13	25.77	26.07	0.27	26.07±0.27
	sk-hep-1-pLC5	26.67	25.88	25.44	26	0.62	26±0.62	0.867
	sk-hep-1-C72309	17.63	17.82	17.56	17.67	0.13	17.67±0.13	0
48h	sk-hep-1-control	16.85	14.22	15.16	15.41	1.33	15.41±1.33
	sk-hep-1-pLC5	13.74	12.88	11.94	12.85	0.9	12.85±0.9	0.051		control
	sk-hep-1-C72309	0	0	0	0	0	0±0	0
Calculation of scratch mobility of SK-HEP-1 cells in different treatment groups
time	sample	1	2	3	mean	sd	mean±sd	t-test
0h	sk-hep-1-control	-0.0023	0.0051	-0.0028	0	0	0±0
	sk-hep-1-pLC5	-0.0073	0.0102	-0.0029	0	0.01	0±0.01	1
	sk-hep-1-C72309	0.0085	-0.009	0.0005	0	0.01	0±0.01	1
24h	sk-hep-1-control	0.5763	0.579	0.5848	0.5801	0	0.58±0
	sk-hep-1-pLC5	0.5668	0.5797	0.5868	0.5778	0.01	0.58±0.01	0.736
	sk-hep-1-C72309	0.7118	0.7087	0.713	0.7112	0	0.71±0	0
48h	sk-hep-1-control	0.7285	0.7709	0.7558	0.7517	0.02	0.75±0.02
	sk-hep-1-pLC5	0.7768	0.7908	0.8061	0.7912	0.01	0.79±0.01	0.058		pLC5
	sk-hep-1-C72309	1	1	1	1	0	1±0	0
Scratch statistics of HepG2 cells in different treatment groups
time	sample	1	2	3	mean	sd	mean±sd	t-test
0h	HepG2-control	41.31	42.28	43.1	42.23	0.9	42.23±0.9
	HepG2-pLC5	42.07	43.25	41.38	42.23	0.95	42.23±0.95	0.997
	HepG2-C72309	42.11	43.26	41.98	42.45	0.7	42.45±0.7	0.755
24h	HepG2-control	16.67	16.72	18.72	17.37	1.17	17.37±1.17
	HepG2-pLC5	16.73	14.07	14.13	14.98	1.52	14.98±1.52	0.097
	HepG2-C72309	8.74	8.11	9.05	8.63	0.48	8.63±0.48	0
48h	HepG2-control	7.65	7.46	6.59	7.23	0.57	7.23±0.57
	HepG2-pLC5	6.35	5.73	4.36	5.48	1.02	5.48±1.02	0.06
	HepG2-C72309	0	0	0	0	0	0±0	0		C72309
Calculation of scratch mobility of HepG2 cells in different treatment groups
time	sample	1	2	3	mean	sd	mean±sd	t-test
0h	HepG2-control	-0.0218	0.0012	0.0206	0	0.02	0±0.02
	HepG2-pLC5	-0.0039	0.0241	-0.0202	0	0.02	0±0.02	1
	HepG2-C72309	-0.008	0.0191	-0.0111	0	0.02	0±0.02	1
24h	HepG2-control	0.6053	0.6041	0.5567	0.5887	0.03	0.59±0.03
	HepG2-pLC5	0.6039	0.6669	0.6654	0.6454	0.04	0.65±0.04	0.096
	HepG2-C72309	0.7941	0.809	0.7868	0.7966	0.01	0.8±0.01	0
48h	HepG2-control	0.8188	0.8233	0.8439	0.8287	0.01	0.83±0.01			Scratch results of HepG2 cells in different treatment groups
	HepG2-pLC5	0.8496	0.8643	0.8968	0.8702	0.02	0.87±0.02	0.06		sample		0h			24h			48h
	HepG2-C72309	1	1	1	1	0	1±0	0
										control
										pLC5
										C72309

## Sheet: colony-forming assays
Colony-forming unit assays
Cloning formation statistics of SK-HEP-1 and HepG2 cells in different treatment groups									Sk-hep-1 cells were cloned in different treatment groups
Sample	Cell clone number	Inoculated cell number	Clone formation rate	mean±sd	t-test				sample	control			pLC5			C72309
sk-hep-1-control	131	400	0.3275						clone formation assay
	129	400	0.3225	0.33±0.01
	133	400	0.3325
sk-hep-1-pLC5	151	400	0.3775
	148	400	0.37	0.38±0.01
	152	400	0.38
sk-hep-1-C72309	183	400	0.4575
	179	400	0.4475	0.46±0.01	0
	184	400	0.46
Clone formation rate of SK-HEP-1 cells in different treatment groups									HepG2 cells were cloned and formed in different treatment groups
Sample	Cell clone number	Inoculated cell number	Clone formation rate	mean±sd	t-test				sample	control			pLC5			C72309
HepG2-control	236	400	0.59						clone formation assay
	234	400	0.585	0.59±0.01
	238	400	0.595
HepG2-pLC5	267	400	0.6675
	264	400	0.66	0.67±0.01
	270	400	0.675
HepG2-C72309	322	400	0.85
	318	400	0.795	0.81±0.01	0
	326	400	0.815

## Sheet: CCK8
CCK-8
CCK8 raw data processing
time	sample	1	2	3	AVE	mean+sd	t-test
day0	sk-hep-1-control	0.214	0.212	0.205	0.21	0.21±0
	sk-hep-1-pLC5	0.217	0.207	0.218	0.214	0.21±0.01	0.554
	sk-hep-1-C72309	0.229	0.235	0.231	0.232	0.23±0	0.023
	sk-hep-1-C80960	0.216	0.219	0.227	0.221	0.22±0.01	0.228
day1	sk-hep-1-control	0.393	0.375	0.381	0.383	0.38±0.01
	sk-hep-1-pLC5	0.394	0.387	0.39	0.39	0.39±0	0.155
	sk-hep-1-C72309	0.482	0.478	0.503	0.488	0.49±0.01	0.008
	sk-hep-1-C80960	0.507	0.534	0.532	0.524	0.52±0.02	0.009
day2	sk-hep-1-control	0.586	0.583	0.572	0.58	0.58±0.01
	sk-hep-1-pLC5	0.584	0.579	0.599	0.587	0.59±0.01	0.557
	sk-hep-1-C72309	0.886	0.827	0.86	0.858	0.86±0.03	0.004
	sk-hep-1-C80960	0.891	0.862	0.896	0.883	0.88±0.02	0.002
day3	sk-hep-1-control	1.202	1.102	1.143	1.149	1.15±0.05
	sk-hep-1-pLC5	1.118	1.191	1.228	1.179	1.18±0.06	0.651
	sk-hep-1-C72309	1.618	1.608	1.617	1.614	1.61±0.01	0.003
	sk-hep-1-C80960	1.779	1.797	1.788	1.788	1.79±0.01	0.003
time	sample	1	2	3	AVE	mean+sd	t-test
day0	HepG2-control	0.122	0.117	0.124	0.121	0.12±0
	HepG2-pLC5	0.118	0.121	0.123	0.121	0.12±0	0.899
	HepG2-C72309	0.129	0.131	0.124	0.128	0.13±0	0.225
	HepG2-C80960	0.123	0.125	0.119	0.122	0.12±0	0.757
day1	HepG2-control	0.187	0.191	0.197	0.192	0.19±0.01
	HepG2-pLC5	0.195	0.199	0.191	0.195	0.2±0	0.549
	HepG2-C72309	0.192	0.215	0.2	0.202	0.2±0.01	0.252
	HepG2-C80960	0.217	0.245	0.208	0.223	0.22±0.02	0.126
day2	HepG2-control	0.211	0.241	0.235	0.229	0.23±0.02
	HepG2-pLC5	0.273	0.229	0.258	0.253	0.25±0.02	0.373
	HepG2-C72309	0.264	0.286	0.294	0.281	0.28±0.02	0.006
	HepG2-C80960	0.356	0.262	0.3	0.306	0.31±0.05	0.168
day3	HepG2-control	0.363	0.364	0.345	0.357	0.36±0.01
	HepG2-pLC5	0.386	0.361	0.378	0.375	0.38±0.01	0.241
	HepG2-C72309	0.385	0.466	0.473	0.441	0.44±0.05	0.119
	HepG2-C80960	0.483	0.474	0.484	0.48	0.48±0.01	0.005
Proliferation rate
time	sample	1	2	3	AVE	mean+sd	t-test
day0	sk-hep-1-control	1.0174	1.0079	0.9746	1	1±0.02
	sk-hep-1-pLC5	1.014	0.9673	1.0187	1	1±0.03	1
	sk-hep-1-C72309	0.9885	1.0144	0.9971	1	1±0.01	1
	sk-hep-1-C80960	0.9789	0.9924	1.0287	1	1±0.03	1
day1	sk-hep-1-control	1.8685	1.7829	1.8114	1.8209	1.82±0.04
	sk-hep-1-pLC5	1.8411	1.8084	1.8224	1.824	1.82±0.02	0.864
	sk-hep-1-C72309	2.0806	2.0633	2.1712	2.105	2.11±0.06	0.022
	sk-hep-1-C80960	2.2976	2.4199	2.4109	2.3761	2.38±0.07	0.013
day2	sk-hep-1-control	2.7861	2.7718	2.7195	2.7591	2.76±0.04
	sk-hep-1-pLC5	2.729	2.7056	2.7991	2.7445	2.74±0.05	0.787
	sk-hep-1-C72309	3.8245	3.5698	3.7122	3.7022	3.7±0.13	0.006
	sk-hep-1-C80960	4.0378	3.9063	4.0604	4.0015	4±0.08	0.002
day3	sk-hep-1-control	5.7147	5.2393	5.4342	5.4628	5.46±0.24
	sk-hep-1-pLC5	5.2243	5.5654	5.7383	5.5093	5.51±0.26	0.878
	sk-hep-1-C72309	6.9842	6.941	6.9799	6.9683	6.97±0.02	0.007
	sk-hep-1-C80960	8.0619	8.1435	8.1027	8.1027	8.1±0.04	0.004
time	sample	1	2	3	AVE	mean+sd	t-test
day0	HepG2-control	1.0083	0.9669	1.0248	1	1±0.03
	HepG2-pLC5	0.9779	1.0028	1.0193	1	1±0.02	1
	HepG2-C72309	1.0078	1.0234	0.9688	1	1±0.03	1
	HepG2-C80960	1.0054	1.0218	0.9728	1	1±0.02	1
day1	HepG2-control	1.5455	1.5785	1.6281	1.584	1.58±0.04
	HepG2-pLC5	1.616	1.6492	1.5829	1.616	1.62±0.03	0.494
	HepG2-C72309	1.5	1.6797	1.5625	1.5807	1.58±0.09	0.956
	HepG2-C80960	1.7738	2.0027	1.7003	1.8256	1.83±0.16	0.141
day2	HepG2-control	1.7438	1.9917	1.9421	1.8926	1.89±0.13
	HepG2-pLC5	2.2624	1.8978	2.1381	2.0994	2.1±0.19	0.363
	HepG2-C72309	2.0625	2.2344	2.2969	2.1979	2.2±0.12	0.012
	HepG2-C80960	2.9101	2.1417	2.4523	2.5014	2.5±0.39	0.177
day3	HepG2-control	3	3.0083	2.8512	2.9532	2.95±0.09
	HepG2-pLC5	3.1989	2.9917	3.1326	3.1077	3.11±0.11	0.224
	HepG2-C72309	3.0078	3.6406	3.6953	3.4479	3.45±0.38	0.188
	HepG2-C80960	3.9482	3.8747	3.9564	3.9264	3.93±0.05	0.005
Inhibition rate
time	sample	1	2	3	AVE	mean+sd	t-test
day0	sk-hep-1-control	-0.0174	-0.0079	0.0254	0	0±0.02
	sk-hep-1-pLC5	-0.014	0.0327	-0.0187	0	0±0.03	1
	sk-hep-1-C72309	0.0115	-0.0144	0.0029	0	0±0.01	1
	sk-hep-1-C80960	0.0211	0.0076	-0.0287	0	0±0.03	1
day1	sk-hep-1-control	-0.0261	0.0209	0.0052	0	0±0.02
	sk-hep-1-pLC5	-0.0111	0.0069	-0.0008	-0.0017	0±0.01	0.864
	sk-hep-1-C72309	-0.1426	-0.1331	-0.1924	-0.156	-0.16±0.03	0.022
	sk-hep-1-C80960	-0.2618	-0.329	-0.324	-0.3049	-0.3±0.04	0.013
day2	sk-hep-1-control	-0.0098	-0.0046	0.0144	0	0±0.01
	sk-hep-1-pLC5	0.0109	0.0194	-0.0145	0.0053	0.01±0.02	0.787
	sk-hep-1-C72309	-0.3861	-0.2938	-0.3454	-0.3418	-0.34±0.05	0.006
	sk-hep-1-C80960	-0.4634	-0.4158	-0.4716	-0.4503	-0.45±0.03	0.002
day3	sk-hep-1-control	-0.0461	0.0409	0.0052	0	0±0.04
	sk-hep-1-pLC5	0.0437	-0.0188	-0.0504	-0.0085	-0.01±0.05	0.878
	sk-hep-1-C72309	-0.2785	-0.2706	-0.2777	-0.2756	-0.28±0	0.007
	sk-hep-1-C80960	-0.4758	-0.4907	-0.4833	-0.4833	-0.48±0.01	0.004
time	sample	1	2	3	AVE	mean+sd	t-test
day0	HepG2-control	-0.0083	0.0331	-0.0248	0	0±0.03
	HepG2-pLC5	0.0221	-0.0028	-0.0193	0	0±0.02	1
	HepG2-C72309	-0.0078	-0.0234	0.0313	0	0±0.03	1
	HepG2-C80960	-0.0054	-0.0218	0.0272	0	0±0.02	1
day1	HepG2-control	0.0243	0.0035	-0.0278	0	0±0.03
	HepG2-pLC5	-0.0202	-0.0411	0.0007	-0.0202	-0.02±0.02	0.494
	HepG2-C72309	0.053	-0.0604	0.0136	0.0021	0±0.06	0.956
	HepG2-C80960	-0.1198	-0.2643	-0.0734	-0.1525	-0.15±0.1	0.141
day2	HepG2-control	0.0786	-0.0524	-0.0262	0	0±0.07
	HepG2-pLC5	-0.1954	-0.0028	-0.1297	-0.1093	-0.11±0.1	0.363
	HepG2-C72309	-0.0898	-0.1806	-0.2136	-0.1613	-0.16±0.06	0.012
	HepG2-C80960	-0.5376	-0.1316	-0.2958	-0.3217	-0.32±0.2	0.177
day3	HepG2-control	-0.0159	-0.0187	0.0345	0	0±0.03
	HepG2-pLC5	-0.0832	-0.0131	-0.0608	-0.0523	-0.05±0.04	0.224
	HepG2-C72309	-0.0185	-0.2328	-0.2513	-0.1675	-0.17±0.13	0.188
	HepG2-C80960	-0.3369	-0.312	-0.3397	-0.3296	-0.33±0.02	0.005

## Sheet: Transwell
Transwell
Cell migration detection
sample	1	2	3	AVE	mean+sd	t-test
sk-hep-1-control	279	284	291	285	284.67±6.03
sk-hep-1-pLC5	323	333	327	328	327.67±5.03	0.008
sk-hep-1-C72309	473	484	487	481	481.33±7.37	0
sk-hep-1-C80960	557	543	570	557	556.67±13.5	0.001
sample	1	2	3	AVE	mean+sd	t-test
HepG2-control	20	22	24	22	22±2
HepG2-pLC5	30	26	31	29	29±2.65	0.056
HepG2-C72309	34	34	23	30	30.33±6.35	0.218
HepG2-C80960	39	38	40	39	39±1	0.003
Cell invasion detection
sample	1	2	3	AVE	mean+sd	t-test
sk-hep-1-control	204	211	198	204	204.33±6.51
sk-hep-1-pLC5	246	258	266	257	256.67±10.07	0.022
sk-hep-1-C72309	339	345	381	355	355±22.72	0.011
sk-hep-1-C80960	401	389	390	393	393.33±6.66	0.001
sample	1	2	3	AVE	mean+sd	t-test
HepG2-control	9	10	17	12	12±4.36
HepG2-pLC5	13	18	14	15	15±2.65	0.449
HepG2-C72309	20	19	21	20	20±1	0.062
HepG2-C80960	21	22	27	23	23.33±3.21	0.003

## Sheet: Flow cytometry
Flow cytometry
						HepG2 cells themselves
Apoptosis of HepG2 cells was detected by flow cytometry						Apoptosis of HepG2 cells transfected with empty vector was detected by flow cytometry
HepG2 cells were transfected with HSA_cirC_0072309 for apoptosis by flow cytometry
The proportion of HepG2 cells was analyzed by flow cytometry
sample	Q1: Annexin V FITC- , PI -FL2+	Q2: Annexin V FITC+ , PI -FL2+	Q3: Annexin V FITC+ , PI -FL2-	Q4: Annexin V FITC- , PI -FL2-	Q2+Q3
HepG2	0.98	4.54	5.49	89	10.03
HepG2-pLC5	1.7	4	5.11	89.2	9.11
HepG2-C72309	0.46	2.29	4.39	92.9	6.68
							Sk-hep-1 cells themselves
Apoptosis of SK-HEP-1 cells was detected by flow cytometry							Apoptosis of SK-HEP-1 cells transfected with empty vector was detected by flow cytometry
Apoptosis of SK-HEP-1 cells was detected by flow cytometry after transfection with HSA_CIRC_0080960
The proportion of SK-HEP-1 cells was analyzed by flow cytometry
sample	Q1: Annexin V FITC- , PI -FL2+	Q2: Annexin V FITC+ , PI -FL2+	Q3: Annexin V FITC+ , PI -FL2-	Q4: Annexin V FITC- , PI -FL2-	Q2+Q3
SK-hep-1	0.9	4.22	5.25	89.6	9.47
SK-hep-1-pLC5	0.53	2.49	5.18	91.8	7.67
SK-hep-1-C72309	0.19	1.78	2.03	96	3.81

## Sheet: Cell cycle detection
Cell cycle detection
Cell cycle detection of HepG2 cells										Cell cycle detection of HepG2 cells transfected with empty vector
HepG2 cells were transfected with HSA_CIRC_0072309 cell cycle detection
Cell cycle detection and analysis of HepG2 cells treated with different treatments
sample	G1	G2	S
HepG2	53.49	9.83	36.68
HepG2-pLC5	53.71	9.36	36.92
HepG2-C72309	40.57	8.31	51.13
Cell cycle detection of SK-HEP-1 cells										Cell cycle detection of SK-HEP-1 cells transfected with empty vector
Sk-hep-1 cells were transfected into HSA_CIRC_0072309 cells for cell cycle detection
Cell cycle analysis of SK-HEP-1 cells under different treatment
sample	G1	G2	S
SK-hep-1	60.37	8.16	31.47
SK-hep-1-pLC5	62.8	7.66	29.54
SK-hep-1-C72309	51.4	9.76	38.84
