# Supplementary material for: Downregulation of circLIFR exerts cancer-promoting effects on hepatocellular carcinoma in vitro
Source: Front Genet. 2022 Sep 12;13:986322. doi: 10.3389/fgene.2022.986322 (PMC9513674; doi:10.3389/fgene.2022.986322)
Supplement: Supplementary file 13 [file DataSheet5.ZIP]

Archive with 21 entries (18 files):
- 0H/
- 0H/control-0h-1.jpg
- 0H/control-0h-10 raw.jpg
- 0H/control-0h-10.jpg
- 0H/control-0h-1raw.jpg
- 0H/control-0h-4 raw.jpg
- 0H/control-0h-4.jpg
- 24H/
- 24H/control-24h-5 raw.jpg
- 24H/control-24h-5.jpg
- 24H/control-24h-6 raw.jpg
- 24H/control-24h-6.jpg
- 24H/control-24h-7 raw.jpg
- 24H/control-24h-7-22.jpg
- 48H/
- 48H/control-48h-10 .jpg
- 48H/control-48h-10 raw.jpg
- 48H/control-48h-12 .jpg
- 48H/control-48h-12 raw.jpg
- 48H/control-48h-14 raw.jpg
- 48H/control-48h-14.jpg
