# Supplementary material for: Downregulation of circLIFR exerts cancer-promoting effects on hepatocellular carcinoma in vitro
Source: Front Genet. 2022 Sep 12;13:986322. doi: 10.3389/fgene.2022.986322 (PMC9513674; doi:10.3389/fgene.2022.986322)
Supplement: Supplementary file 14 [file DataSheet7.ZIP]

Archive with 21 entries (18 files):
- 0H/
- 0H/72309-0h-1 raw.jpg
- 0H/72309-0h-1.jpg
- 0H/72309-0h-3 raw.jpg
- 0H/72309-0h-3.jpg
- 0H/72309-0h-4 .jpg
- 0H/72309-0h-4 raw.jpg
- 24H/
- 24H/72309-24h-7 raw.jpg
- 24H/72309-24h-7.jpg
- 24H/72309-24h-8 raw.jpg
- 24H/72309-24h-8.jpg
- 24H/72309-24h-9 raw.jpg
- 24H/72309-24h-9.jpg
- 48H/
- 48H/72309-48h 8.jpg
- 48H/72309-48h-7 raw.jpg
- 48H/72309-48h-7.jpg
- 48H/72309-48h-8 raw.jpg
- 48H/72309-48h-9 raw.jpg
- 48H/72309-48h-9.jpg
